# Supplementary material for: Identifying and Exploring the Candidate Susceptibility Genes of Cirrhosis Using the Multi-Tissue Transcriptome-Wide Association Study
Source: Front Genet. 2022 May 13;13:878607. doi: 10.3389/fgene.2022.878607 (PMC9136150; doi:10.3389/fgene.2022.878607)
Supplement: Supplementary file 1 [file Table2.XLSX]

## Sheet: TCGA_LIHC.count_limma
Supplementary Table 2: List of differential genes between liver cancer tissue and adjacent tissue
ENSEMBL	foldChange	AveExpr	t	P.Value	adj.P.Val	B
ENSG00000163217	5.59951	-3.04916	23.8883	5.27557e-39	2.98608e-34	77.8978
ENSG00000184809	3.61687	-3.92994	20.8873	7.70421e-35	2.18037e-30	68.5773
ENSG00000227729	3.38045	-4.6247	20.6454	1.73893e-34	3.28089e-30	67.8405
ENSG00000267774	3.14301	-4.44736	20.1807	8.46553e-34	1.19791e-29	66.2138
ENSG00000263761	8.45762	-0.381589	19.771	3.48607e-33	3.94637e-29	63.9746
ENSG00000113296	-6.13323	0.41897	-18.6459	1.87957e-31	1.77313e-27	60.8606
ENSG00000251049	4.10344	-3.73207	18.3569	5.36204e-31	4.33575e-27	59.9496
ENSG00000175664	3.29854	-4.14894	18.0464	1.6731e-30	1.18376e-26	58.8214
ENSG00000260015	4.74887	-2.33762	17.6531	7.18938e-30	4.52148e-26	57.1515
ENSG00000225697	-3.04192	2.88238	-17.5469	1.06961e-29	6.05423e-26	57.1174
ENSG00000130300	-3.13176	4.72048	-17.4606	1.4781e-29	7.60576e-26	56.8622
ENSG00000104938	8.45514	0.198851	16.9512	1.01765e-28	4.8001e-25	53.7798
ENSG00000187730	-4.75698	-0.996171	-16.3386	1.08105e-27	4.3707e-24	52.0671
ENSG00000131097	-4.02382	-1.86647	-16.4299	7.57979e-28	3.30024e-24	51.9616
ENSG00000116521	-1.72509	5.81606	-15.9222	5.53628e-27	2.0891e-23	50.9823
ENSG00000147113	-2.85275	1.78939	-15.8631	6.99361e-27	2.47408e-23	50.5598
ENSG00000253147	2.4879	-4.92082	15.7614	1.04647e-26	3.29068e-23	50.2717
ENSG00000164283	-4.71387	0.188071	-15.7886	9.39578e-27	3.12835e-23	50.2668
ENSG00000242802	-1.57328	4.42028	-15.569	2.25219e-26	6.70938e-23	49.5829
ENSG00000183856	-4.7125	1.35981	-15.4813	3.19807e-26	9.05085e-23	49.1653
ENSG00000146151	3.46746	-2.61775	15.1933	1.01907e-25	2.74673e-22	47.5436
ENSG00000160688	-1.51791	4.9736	-15.0165	2.08611e-25	5.36719e-22	47.3909
ENSG00000177628	-1.71023	5.35725	-14.8998	3.35637e-25	7.91572e-22	46.9002
ENSG00000221818	-5.0477	-2.98953	-14.9998	2.23307e-25	5.49548e-22	46.7044
ENSG00000184162	-1.88309	3.10085	-14.864	3.88331e-25	8.79212e-22	46.6991
ENSG00000160959	-1.76578	3.73098	-14.8418	4.25309e-25	9.0029e-22	46.665
ENSG00000197858	-1.68169	6.78905	-14.8394	4.29452e-25	9.0029e-22	46.6289
ENSG00000140945	-3.07207	1.599	-14.6957	7.73583e-25	1.5638e-21	45.9606
ENSG00000158882	-2.16868	3.93501	-14.6053	1.12187e-24	2.18966e-21	45.7225
ENSG00000043355	-6.28214	-2.05375	-14.5255	1.55892e-24	2.94126e-21	45.1821
ENSG00000188735	-1.79933	2.41067	-14.4927	1.78497e-24	3.25913e-21	45.1725
ENSG00000160767	-1.93514	3.74237	-14.3132	3.75473e-24	6.44016e-21	44.5252
ENSG00000105671	-1.38669	4.96938	-14.2726	4.44518e-24	7.18875e-21	44.3578
ENSG00000146670	-3.69872	1.36563	-14.2866	4.19319e-24	6.98068e-21	44.3143
ENSG00000125459	-2.05885	2.5323	-14.2234	5.45482e-24	8.57649e-21	44.1108
ENSG00000102125	-1.37859	3.84183	-14.1695	6.82915e-24	1.04471e-20	43.9282
ENSG00000166405	4.25645	-1.12571	14.3162	3.70795e-24	6.44016e-21	43.761
ENSG00000176095	-1.45511	4.69774	-14.1099	8.75754e-24	1.30446e-20	43.6881
ENSG00000106031	-6.37921	-2.02314	-14.0977	9.21423e-24	1.33729e-20	43.5786
ENSG00000136631	-1.71551	4.0705	-14.0832	9.79196e-24	1.35182e-20	43.5693
ENSG00000196262	-1.27702	7.67742	-14.0854	9.70316e-24	1.35182e-20	43.4789
ENSG00000158402	-4.80446	-0.768444	-14.0558	1.09807e-23	1.47983e-20	43.2335
ENSG00000171388	-3.94878	0.0921045	-13.8663	2.43224e-23	3.20163e-20	42.5643
ENSG00000230733	-3.20105	1.45491	-13.7768	3.5473e-23	4.56328e-20	42.2346
ENSG00000204291	-4.00958	1.94801	-13.7514	3.94894e-23	4.85909e-20	42.1458
ENSG00000131055	-3.49893	-1.02319	-13.7635	3.75206e-23	4.71943e-20	41.8956
ENSG00000163472	-1.61455	1.90086	-13.6694	5.58564e-23	6.72677e-20	41.7933
ENSG00000214264	2.90431	-3.09057	13.6267	6.69122e-23	7.72931e-20	41.522
ENSG00000156509	-3.92869	-2.09388	-13.6488	6.09546e-23	7.18782e-20	41.3352
ENSG00000147669	-1.37404	4.93251	-13.4986	1.15292e-22	1.30317e-19	41.1353
ENSG00000163463	-1.58823	4.09127	-13.4943	1.17419e-22	1.30317e-19	41.1183
ENSG00000135775	-1.48892	3.85635	-13.4658	1.32579e-22	1.44312e-19	40.9972
ENSG00000198901	-3.42004	1.98858	-13.4272	1.56276e-22	1.63806e-19	40.8042
ENSG00000077152	-3.64177	0.993322	-13.4366	1.5015e-22	1.60355e-19	40.7363
ENSG00000130520	-1.51289	5.8775	-13.414	1.65318e-22	1.70133e-19	40.7284
ENSG00000141577	-2.1491	2.65732	-13.3749	1.95292e-22	1.95498e-19	40.5984
ENSG00000254260	2.09221	-5.13857	13.3671	2.01951e-22	1.95498e-19	40.5682
ENSG00000174059	-2.44394	3.97469	-13.3475	2.1954e-22	2.02495e-19	40.4989
ENSG00000198952	-1.66303	6.13109	-13.3664	2.02549e-22	1.95498e-19	40.4738
ENSG00000182446	-1.27467	6.21599	-13.3514	2.15929e-22	2.02495e-19	40.4565
ENSG00000106246	-1.4032	2.42426	-13.3451	2.21807e-22	2.02495e-19	40.4225
ENSG00000154839	-4.30823	-0.706625	-13.365	2.0378e-22	1.95498e-19	40.4097
ENSG00000099960	3.20614	-2.92478	13.3341	2.32554e-22	2.08937e-19	40.3233
ENSG00000117650	-4.41359	0.191255	-13.3096	2.58197e-22	2.28351e-19	40.2015
ENSG00000174371	-4.08803	-0.267679	-13.2942	2.75745e-22	2.40119e-19	40.101
ENSG00000197136	-1.60039	4.95484	-13.2427	3.4373e-22	2.9315e-19	40.0392
ENSG00000143643	-1.7783	2.97923	-13.2405	3.47003e-22	2.9315e-19	40.0311
ENSG00000187778	-1.3051	4.73896	-13.2087	3.9776e-22	3.31089e-19	39.9088
ENSG00000158773	-1.30644	5.06057	-13.1961	4.19752e-22	3.44331e-19	39.8336
ENSG00000125967	-2.0748	4.4041	-13.1859	4.38574e-22	3.52578e-19	39.8104
ENSG00000143179	-2.19019	3.79488	-13.184	4.42265e-22	3.52578e-19	39.7978
ENSG00000157456	-3.88755	0.682321	-13.1723	4.65028e-22	3.65576e-19	39.6721
ENSG00000147889	-4.39225	1.06226	-13.1607	4.88684e-22	3.78911e-19	39.6652
ENSG00000112742	-4.02539	-0.274564	-13.1546	5.01671e-22	3.83724e-19	39.5507
ENSG00000127564	-3.56652	0.420406	-13.1389	5.36654e-22	4.05009e-19	39.4713
ENSG00000132676	-1.1609	6.27437	-13.1197	5.82961e-22	4.34168e-19	39.4501
ENSG00000159884	-1.53941	2.55533	-13.0948	6.48783e-22	4.708e-19	39.4043
ENSG00000137135	-3.29389	0.404766	-13.1151	5.94601e-22	4.37085e-19	39.3697
ENSG00000109805	-4.26923	0.506049	-13.0777	6.98318e-22	5.00332e-19	39.2909
ENSG00000115289	-1.24819	3.25981	-13.0644	7.39416e-22	5.1836e-19	39.2878
ENSG00000108262	-1.43333	4.16554	-13.0507	7.84322e-22	5.41393e-19	39.2412
ENSG00000134690	-3.23785	0.833566	-13.0637	7.41796e-22	5.1836e-19	39.2266
ENSG00000117724	-3.93702	1.8857	-13.0203	8.94151e-22	5.9542e-19	39.0921
ENSG00000186827	-2.8792	0.0777137	-13.0443	8.06242e-22	5.49818e-19	39.0631
ENSG00000143258	-1.64946	3.15794	-12.99	1.01913e-21	6.63046e-19	38.9811
ENSG00000156831	-1.67894	3.43462	-12.987	1.03206e-21	6.63826e-19	38.9668
ENSG00000105700	-0.961003	5.12516	-12.9755	1.08473e-21	6.89867e-19	38.912
ENSG00000169679	-3.83333	0.51485	-12.9912	1.01356e-21	6.63046e-19	38.8965
ENSG00000154920	-3.49723	-0.931984	-13.024	8.79886e-22	5.92897e-19	38.8476
ENSG00000188603	-1.4325	4.25423	-12.9361	1.28594e-21	8.08745e-19	38.7505
ENSG00000134057	-3.26606	2.16007	-12.9253	1.34765e-21	8.3824e-19	38.6949
ENSG00000117399	-3.97493	1.09489	-12.9132	1.41954e-21	8.63965e-19	38.6227
ENSG00000143294	-1.31008	5.43481	-12.91	1.43943e-21	8.6675e-19	38.5981
ENSG00000172500	-1.10263	4.76339	-12.8891	1.57598e-21	9.19626e-19	38.5413
ENSG00000165304	-4.24063	0.072616	-12.9008	1.49763e-21	8.89387e-19	38.5061
ENSG00000071539	-3.33105	0.145799	-12.8992	1.50845e-21	8.89387e-19	38.4696
ENSG00000197177	3.99664	-3.35257	12.9169	1.39741e-21	8.59742e-19	38.4661
ENSG00000001617	-1.79208	3.48443	-12.8539	1.8348e-21	1.04903e-18	38.4011
ENSG00000100526	-4.1116	0.500583	-12.8548	1.82824e-21	1.04903e-18	38.3363
ENSG00000163348	-1.58689	4.82627	-12.8407	1.94334e-21	1.08908e-18	38.3211
ENSG00000143228	-4.20505	-0.117833	-12.8425	1.92749e-21	1.08908e-18	38.2524
ENSG00000014164	-1.48055	4.31089	-12.7881	2.44092e-21	1.34137e-18	38.1144
ENSG00000130305	-1.40856	4.02194	-12.7748	2.58558e-21	1.4072e-18	38.0612
ENSG00000165480	-3.94196	-0.381323	-12.8103	2.21611e-21	1.22977e-18	38.041
ENSG00000154370	-1.49789	3.53781	-12.7328	3.10268e-21	1.65677e-18	37.8804
ENSG00000111206	-3.87416	1.56037	-12.7371	3.04468e-21	1.64128e-18	37.8699
ENSG00000253199	2.53105	-4.73912	12.7222	3.2496e-21	1.71901e-18	37.8284
ENSG00000168275	-1.65019	4.11755	-12.7197	3.28424e-21	1.72124e-18	37.8202
ENSG00000105771	-1.4243	3.52156	-12.709	3.44077e-21	1.7705e-18	37.7769
ENSG00000142945	-3.79067	0.584612	-12.7142	3.36414e-21	1.74695e-18	37.7364
ENSG00000106268	-2.11273	2.10935	-12.6755	3.9808e-21	1.99399e-18	37.6008
ENSG00000180176	2.99751	-3.05345	12.6637	4.18946e-21	2.06202e-18	37.503
ENSG00000183763	-2.97501	0.0602036	-12.6682	4.10841e-21	2.03986e-18	37.4553
ENSG00000064601	-1.27474	7.52598	-12.6789	3.92213e-21	1.98215e-18	37.4009
ENSG00000179886	-1.91483	2.63992	-12.6194	5.08065e-21	2.44416e-18	37.3806
ENSG00000143621	-1.51245	6.23533	-12.6328	4.79271e-21	2.3386e-18	37.3702
ENSG00000237649	-3.69591	1.35844	-12.6188	5.09543e-21	2.44416e-18	37.3683
ENSG00000164100	4.87019	-2.2742	12.6927	3.69421e-21	1.88378e-18	37.2881
ENSG00000106244	-0.914791	6.03025	-12.5877	5.83482e-21	2.75219e-18	37.1964
ENSG00000139719	-1.19899	3.72736	-12.5719	6.25008e-21	2.87616e-18	37.1903
ENSG00000114812	4.00549	2.60085	12.5895	5.78771e-21	2.75219e-18	37.1139
ENSG00000008300	-3.62962	0.405884	-12.5517	6.82769e-21	3.0969e-18	37.0547
ENSG00000268297	2.71683	-4.48096	12.54	7.18514e-21	3.18755e-18	37.0434
ENSG00000163468	-1.45389	7.57003	-12.585	5.90326e-21	2.76146e-18	37.0363
ENSG00000123485	-4.15255	0.265275	-12.5513	6.8392e-21	3.0969e-18	37.0255
ENSG00000175063	-4.20073	0.994638	-12.5405	7.16755e-21	3.18755e-18	37.0163
ENSG00000173207	-1.60976	3.72211	-12.5213	7.79461e-21	3.41211e-18	36.9717
ENSG00000189114	-1.37469	3.14338	-12.5183	7.897e-21	3.41211e-18	36.9563
ENSG00000162444	-2.55267	2.02195	-12.5187	7.88389e-21	3.41211e-18	36.9511
ENSG00000186185	-4.21981	-0.153916	-12.5392	7.20834e-21	3.18755e-18	36.9424
ENSG00000087586	-2.91011	2.35473	-12.5109	8.1568e-21	3.49766e-18	36.9203
ENSG00000114544	-1.30365	4.42377	-12.4992	8.58674e-21	3.65434e-18	36.8701
ENSG00000105171	-0.919104	4.40363	-12.4732	9.62012e-21	4.06357e-18	36.7599
ENSG00000143553	-1.19179	4.26066	-12.4674	9.86773e-21	4.13728e-18	36.7371
ENSG00000080986	-3.34165	0.63829	-12.4515	1.05749e-20	4.40119e-18	36.6055
ENSG00000078699	-1.77038	3.33724	-12.4299	1.1624e-20	4.66624e-18	36.5776
ENSG00000111361	-0.963137	4.9582	-12.4324	1.15016e-20	4.65008e-18	36.5704
ENSG00000197363	-2.02215	2.84192	-12.4275	1.17506e-20	4.68386e-18	36.5667
ENSG00000126787	-3.68664	-0.0558001	-12.4385	1.11971e-20	4.55954e-18	36.528
ENSG00000165682	7.81878	0.0937595	12.5799	6.03513e-21	2.8e-18	36.5203
ENSG00000129173	-4.32299	-0.968855	-12.4423	1.10097e-20	4.5403e-18	36.488
ENSG00000106263	-1.05577	7.02561	-12.4179	1.22535e-20	4.85016e-18	36.3793
ENSG00000105726	-1.11146	5.48814	-12.3976	1.33937e-20	5.26467e-18	36.3765
ENSG00000196711	2.95427	-3.54686	12.3926	1.36869e-20	5.34279e-18	36.3758
ENSG00000172244	-3.06104	-0.865504	-12.4411	1.10696e-20	4.5403e-18	36.3609
ENSG00000183258	-1.13152	5.49837	-12.3868	1.40427e-20	5.44414e-18	36.3327
ENSG00000172053	-1.09328	6.6017	-12.3791	1.45214e-20	5.59144e-18	36.2406
ENSG00000179950	-1.27788	6.92347	-12.3727	1.49372e-20	5.71266e-18	36.1979
ENSG00000089685	-4.05537	1.70804	-12.3233	1.85492e-20	6.95311e-18	36.1071
ENSG00000065600	-1.84287	1.14192	-12.3434	1.69887e-20	6.45364e-18	36.0869
ENSG00000106397	-1.49617	6.27537	-12.33	1.80156e-20	6.79814e-18	36.0454
ENSG00000160917	-1.31071	3.85824	-12.3036	2.02311e-20	7.5337e-18	36.0302
ENSG00000145214	-1.47476	3.60775	-12.2938	2.11191e-20	7.81295e-18	35.983
ENSG00000128563	-1.33958	3.72404	-12.2904	2.14335e-20	7.82698e-18	35.9729
ENSG00000066279	-4.12989	1.64463	-12.2917	2.13092e-20	7.82698e-18	35.9545
ENSG00000250571	-1.60062	2.73862	-12.286	2.18493e-20	7.92765e-18	35.952
ENSG00000185633	-2.69033	2.62585	-12.2823	2.22097e-20	8.00708e-18	35.9367
ENSG00000143748	-1.35006	2.92468	-12.2805	2.23877e-20	8.02019e-18	35.9254
ENSG00000143393	-1.33424	5.24653	-12.2765	2.27879e-20	8.1122e-18	35.8825
ENSG00000182307	-1.74513	4.83668	-12.272	2.32439e-20	8.22283e-18	35.8694
ENSG00000084774	-1.78397	4.08734	-12.2672	2.37398e-20	8.24369e-18	35.866
ENSG00000103496	-1.06	4.8862	-12.2687	2.35818e-20	8.23937e-18	35.8618
ENSG00000011426	-4.02314	0.900952	-12.2688	2.35653e-20	8.23937e-18	35.8471
ENSG00000182004	-1.60317	4.93429	-12.23	2.79545e-20	9.64806e-18	35.6874
ENSG00000170312	-3.82284	1.449	-12.2274	2.82776e-20	9.70041e-18	35.6828
ENSG00000119203	-1.12014	4.40861	-12.1873	3.37327e-20	1.15021e-17	35.5209
ENSG00000156787	-1.9472	1.58624	-12.1729	3.59501e-20	1.21122e-17	35.4223
ENSG00000161888	-3.57508	1.10562	-12.1704	3.63484e-20	1.21739e-17	35.419
ENSG00000013306	-1.181	6.76035	-12.1828	3.4402e-20	1.166e-17	35.3771
ENSG00000143793	-1.57562	3.32793	-12.1331	4.28396e-20	1.40581e-17	35.2895
ENSG00000181638	-2.0565	2.02053	-12.1338	4.26978e-20	1.40581e-17	35.282
ENSG00000166337	-1.04561	5.33788	-12.1324	4.29676e-20	1.40581e-17	35.257
ENSG00000122678	-1.31869	3.42784	-12.1232	4.47557e-20	1.4559e-17	35.2449
ENSG00000204536	-1.80084	3.96438	-12.1185	4.56876e-20	1.47772e-17	35.2155
ENSG00000249173	4.97785	2.16533	12.1337	4.27206e-20	1.40581e-17	35.1931
ENSG00000131747	-4.20093	2.6045	-12.1016	4.9214e-20	1.58273e-17	35.1521
ENSG00000112855	-1.12307	4.17634	-12.0902	5.17565e-20	1.63841e-17	35.092
ENSG00000112312	-2.46817	3.8076	-12.0863	5.26632e-20	1.63841e-17	35.0769
ENSG00000168002	-1.13952	4.71752	-12.0869	5.2518e-20	1.63841e-17	35.0693
ENSG00000211611	3.20299	-3.20054	12.0882	5.22249e-20	1.63841e-17	35.0617
ENSG00000090889	-3.95838	0.754445	-12.084	5.3192e-20	1.64523e-17	35.0466
ENSG00000134253	-2.64754	0.388772	-12.0862	5.2682e-20	1.63841e-17	35.0181
ENSG00000157778	-1.53146	3.87953	-12.0441	6.34538e-20	1.95196e-17	34.9002
ENSG00000106462	-2.69466	1.9637	-12.038	6.51796e-20	1.99421e-17	34.8654
ENSG00000106367	-1.09304	5.1254	-12.0334	6.65106e-20	2.024e-17	34.8173
ENSG00000160695	-1.20914	4.5477	-12.0008	7.68266e-20	2.29853e-17	34.6929
ENSG00000072571	-3.53403	0.753403	-11.9999	7.71563e-20	2.29853e-17	34.6867
ENSG00000188807	-1.73009	2.44552	-11.9956	7.86438e-20	2.33057e-17	34.6866
ENSG00000135451	-4.06592	0.285381	-12.0018	7.64843e-20	2.29853e-17	34.6621
ENSG00000204822	-1.48066	0.758052	-12.0064	7.49458e-20	2.26849e-17	34.6565
ENSG00000006625	-1.28837	4.26454	-11.9834	8.29938e-20	2.44667e-17	34.631
ENSG00000180785	-3.69902	-3.05041	-12.0912	5.15302e-20	1.63841e-17	34.6019
ENSG00000196510	-1.31308	4.34263	-11.9565	9.34805e-20	2.74155e-17	34.5101
ENSG00000139579	-1.35321	4.06437	-11.9507	9.59074e-20	2.76967e-17	34.4866
ENSG00000113716	-1.41382	4.39439	-11.9526	9.51168e-20	2.76143e-17	34.4811
ENSG00000119574	-1.17049	2.60093	-11.9473	9.73559e-20	2.79723e-17	34.4753
ENSG00000267796	-1.44653	1.0312	-11.9526	9.51344e-20	2.76143e-17	34.4452
ENSG00000123136	-1.67738	4.69326	-11.9242	1.07868e-19	3.06812e-17	34.3513
ENSG00000277476	-1.83496	1.00892	-11.9249	1.07547e-19	3.06812e-17	34.3327
ENSG00000161800	-2.76023	2.28972	-11.899	1.20601e-19	3.34396e-17	34.264
ENSG00000163517	-2.08211	3.27969	-11.897	1.21702e-19	3.34396e-17	34.2569
ENSG00000168256	-1.0899	4.85265	-11.8996	1.20303e-19	3.34396e-17	34.2425
ENSG00000108469	-1.30056	4.08954	-11.89	1.25539e-19	3.39989e-17	34.2192
ENSG00000124574	-1.72679	2.82911	-11.8862	1.27656e-19	3.43003e-17	34.213
ENSG00000121022	-0.97573	5.45514	-11.8976	1.21358e-19	3.34396e-17	34.2092
ENSG00000105705	-0.918159	4.22528	-11.8858	1.27864e-19	3.43003e-17	34.1983
ENSG00000100802	-1.36848	2.39055	-11.881	1.30612e-19	3.47084e-17	34.1838
ENSG00000071462	-0.935048	5.61687	-11.89	1.25533e-19	3.39989e-17	34.1726
ENSG00000101391	-0.980468	4.05529	-11.8754	1.3394e-19	3.54265e-17	34.1569
ENSG00000241685	-1.10867	6.24474	-11.89	1.25524e-19	3.39989e-17	34.1398
ENSG00000127527	-1.22523	3.71719	-11.8637	1.41067e-19	3.71379e-17	34.1145
ENSG00000125835	-1.6509	6.30599	-11.8847	1.28522e-19	3.43142e-17	34.0892
ENSG00000163479	-1.58846	7.13935	-11.8999	1.2013e-19	3.34396e-17	34.0867
ENSG00000167291	-2.21381	4.2744	-11.8343	1.60697e-19	4.19161e-17	33.9661
ENSG00000163933	-1.04096	3.8636	-11.8293	1.64352e-19	4.24779e-17	33.9625
ENSG00000146731	-1.39461	6.45974	-11.8559	1.46043e-19	3.827e-17	33.9495
ENSG00000101412	-4.06568	1.66338	-11.8051	1.83011e-19	4.70854e-17	33.8492
ENSG00000173171	-1.17011	3.71292	-11.7966	1.90031e-19	4.86702e-17	33.8126
ENSG00000181072	4.93914	-2.41217	11.9023	1.18882e-19	3.34396e-17	33.8081
ENSG00000115163	-4.05964	-1.13759	-11.8305	1.6348e-19	4.24464e-17	33.8058
ENSG00000184374	5.53758	1.86796	11.8997	1.20214e-19	3.34396e-17	33.7416
ENSG00000120509	-1.2778	4.23965	-11.7752	2.08991e-19	5.30463e-17	33.7168
ENSG00000178999	-3.38762	0.57627	-11.7787	2.05775e-19	5.24653e-17	33.6997
ENSG00000163159	-1.5087	4.51419	-11.7654	2.18327e-19	5.51684e-17	33.6683
ENSG00000278292	2.10277	-5.14409	11.7612	2.22462e-19	5.59502e-17	33.6652
ENSG00000181135	-1.31661	2.32457	-11.7602	2.23397e-19	5.59502e-17	33.645
ENSG00000212978	-1.29648	2.4706	-11.7568	2.26853e-19	5.64179e-17	33.6373
ENSG00000070814	-1.49114	4.46401	-11.7554	2.28255e-19	5.64179e-17	33.6164
ENSG00000171848	-3.6094	2.53479	-11.7458	2.38223e-19	5.83719e-17	33.5975
ENSG00000162522	-1.89799	5.0711	-11.7559	2.2772e-19	5.64179e-17	33.5675
ENSG00000175203	-1.17417	5.61068	-11.7399	2.44564e-19	5.96672e-17	33.5167
ENSG00000114767	-1.37128	3.6575	-11.7226	2.64127e-19	6.38893e-17	33.4957
ENSG00000204386	-1.61343	6.07145	-11.7496	2.34188e-19	5.76326e-17	33.482
ENSG00000234616	-2.02985	1.85962	-11.717	2.70737e-19	6.52096e-17	33.4653
ENSG00000173546	-2.79586	1.87591	-11.7105	2.78715e-19	6.65647e-17	33.4394
ENSG00000170619	-1.24571	4.21851	-11.7108	2.78314e-19	6.65647e-17	33.4345
ENSG00000169213	-4.89387	0.488486	-11.7066	2.83556e-19	6.68743e-17	33.4218
ENSG00000149357	-0.999408	5.66986	-11.7227	2.63949e-19	6.38893e-17	33.4171
ENSG00000112984	-3.77624	0.576918	-11.7067	2.83468e-19	6.68743e-17	33.4032
ENSG00000123352	-1.92879	2.94498	-11.6994	2.92889e-19	6.87888e-17	33.3939
ENSG00000024526	-4.17284	-0.596167	-11.7091	2.80455e-19	6.66989e-17	33.3667
ENSG00000068654	-1.50856	4.44011	-11.6943	2.9953e-19	7.00578e-17	33.3548
ENSG00000163156	-1.75474	3.70345	-11.6575	3.52919e-19	8.12029e-17	33.2072
ENSG00000040275	-2.17038	1.51295	-11.6593	3.50158e-19	8.08966e-17	33.1993
ENSG00000167513	-3.52761	1.18097	-11.6562	3.54992e-19	8.13491e-17	33.1969
ENSG00000066322	-1.30905	5.03001	-11.6541	3.58376e-19	8.17935e-17	33.1464
ENSG00000166851	-3.4204	0.952691	-11.6462	3.71161e-19	8.33669e-17	33.1448
ENSG00000205929	2.576	-2.99497	11.6504	3.64253e-19	8.24699e-17	33.1321
ENSG00000125826	-1.31116	6.19438	-11.6654	3.40716e-19	7.93629e-17	33.0982
ENSG00000143222	-1.18297	5.84495	-11.6519	3.61922e-19	8.22712e-17	33.0831
ENSG00000140534	-3.82893	-1.28624	-11.6467	3.70457e-19	8.33669e-17	33.0156
ENSG00000124562	-1.25878	5.6743	-11.6253	4.07497e-19	9.11666e-17	32.9893
ENSG00000145386	-3.67412	1.16446	-11.6084	4.39377e-19	9.75279e-17	32.9801
ENSG00000011243	-1.21929	4.45472	-11.6061	4.4394e-19	9.81558e-17	32.9592
ENSG00000101057	-4.00085	1.29317	-11.5935	4.69631e-19	1.02239e-16	32.9275
ENSG00000124571	-1.43648	4.43132	-11.5952	4.66112e-19	1.02239e-16	32.9074
ENSG00000138778	-3.3246	0.155423	-11.6025	4.5122e-19	9.93773e-17	32.9063
ENSG00000105401	-0.921005	6.46001	-11.6116	4.33184e-19	9.65318e-17	32.8792
ENSG00000198356	-1.18016	5.11926	-11.589	4.79065e-19	1.03893e-16	32.8705
ENSG00000106012	-1.66936	2.9896	-11.5767	5.06212e-19	1.08945e-16	32.8549
ENSG00000120334	-2.67436	0.552206	-11.588	4.81195e-19	1.03957e-16	32.8284
ENSG00000245614	-3.2396	-2.92515	-11.6607	3.47992e-19	8.07255e-17	32.8076
ENSG00000164880	-1.1751	6.30163	-11.5936	4.69412e-19	1.02239e-16	32.7645
ENSG00000237190	-1.38414	3.67416	-11.5567	5.53443e-19	1.1756e-16	32.7578
ENSG00000100162	-3.70775	0.248945	-11.5611	5.42695e-19	1.15916e-16	32.7377
ENSG00000204371	-1.66668	4.74892	-11.5563	5.54548e-19	1.1756e-16	32.7087
ENSG00000100997	-1.33356	5.55335	-11.5527	5.63526e-19	1.19018e-16	32.6777
ENSG00000133247	-1.91304	2.06559	-11.5347	6.10725e-19	1.27135e-16	32.6664
ENSG00000112130	-1.25065	3.28492	-11.5317	6.18933e-19	1.27857e-16	32.6541
ENSG00000177030	-1.24107	3.69479	-11.5298	6.24275e-19	1.28492e-16	32.6463
ENSG00000141564	-1.18834	4.57459	-11.5331	6.15202e-19	1.27552e-16	32.6334
ENSG00000196652	-1.26123	3.00073	-11.5253	6.36757e-19	1.29646e-16	32.6288
ENSG00000090520	-1.30726	6.07199	-11.5489	5.73141e-19	1.20598e-16	32.6183
ENSG00000181610	-1.22748	4.51347	-11.5286	6.27697e-19	1.28728e-16	32.6157
ENSG00000185585	-2.71918	1.70593	-11.5237	6.4135e-19	1.30114e-16	32.6142
ENSG00000174529	-1.52592	0.963543	-11.5276	6.30484e-19	1.28833e-16	32.6115
ENSG00000250333	1.96138	-5.14292	11.5154	6.65575e-19	1.3312e-16	32.5805
ENSG00000130299	-1.09593	3.35866	-11.5136	6.71028e-19	1.33738e-16	32.5718
ENSG00000135482	-1.08173	2.52732	-11.51	6.81917e-19	1.35431e-16	32.5589
ENSG00000106636	-1.41479	4.91512	-11.5177	6.58863e-19	1.33107e-16	32.5507
ENSG00000113141	-0.922464	5.98267	-11.5346	6.10945e-19	1.27135e-16	32.5457
ENSG00000145912	-1.26576	4.74142	-11.5155	6.65301e-19	1.3312e-16	32.5438
ENSG00000172270	-1.39742	7.9588	-11.5693	5.23151e-19	1.12164e-16	32.5324
ENSG00000143436	-1.16726	4.69458	-11.4885	7.50969e-19	1.47132e-16	32.4262
ENSG00000073050	-1.3659	4.09729	-11.4797	7.81167e-19	1.51944e-16	32.405
ENSG00000243766	-4.78593	-3.64106	-11.4884	7.51233e-19	1.47132e-16	32.4013
ENSG00000088888	-1.49271	5.48456	-11.4982	7.18887e-19	1.42274e-16	32.3983
ENSG00000115507	-4.42861	-2.62671	-11.5171	6.60807e-19	1.33107e-16	32.3955
ENSG00000110975	3.199	-4.42039	11.4763	7.93128e-19	1.53742e-16	32.3405
ENSG00000263412	-2.74622	-2.6337	-11.5424	5.90047e-19	1.23696e-16	32.3356
ENSG00000198169	-1.60495	2.77038	-11.454	8.76118e-19	1.6641e-16	32.3144
ENSG00000127616	-1.40001	5.51972	-11.4712	8.11219e-19	1.56179e-16	32.3112
ENSG00000181929	-0.927887	4.98648	-11.4606	8.50621e-19	1.63069e-16	32.2989
ENSG00000160323	2.6416	3.74336	11.4516	8.85495e-19	1.67628e-16	32.2835
ENSG00000100302	-3.15726	-1.29081	-11.4898	7.46466e-19	1.47132e-16	32.2639
ENSG00000145824	6.79324	2.02813	11.4831	7.6927e-19	1.50146e-16	32.2595
ENSG00000180900	-1.6547	5.63244	-11.4601	8.52771e-19	1.63069e-16	32.2538
ENSG00000126001	-1.48611	3.79555	-11.4436	9.18009e-19	1.72628e-16	32.2438
ENSG00000136982	-2.26279	0.497488	-11.4486	8.97814e-19	1.69394e-16	32.2074
ENSG00000165782	-1.22227	4.11742	-11.431	9.71228e-19	1.80786e-16	32.195
ENSG00000088356	-1.25379	3.58029	-11.4272	9.87764e-19	1.82711e-16	32.1938
ENSG00000156970	-3.66764	0.00143904	-11.437	9.45448e-19	1.76615e-16	32.1917
ENSG00000161904	-1.26882	4.76711	-11.4379	9.4175e-19	1.76506e-16	32.188
ENSG00000160691	-1.18572	6.43328	-11.456	8.68267e-19	1.65474e-16	32.1594
ENSG00000131944	-1.94671	0.229476	-11.4303	9.74164e-19	1.80786e-16	32.1043
ENSG00000215305	-1.09712	4.62241	-11.4034	1.0991e-18	2.01331e-16	32.0504
ENSG00000129351	-1.30197	6.41376	-11.419	1.0248e-18	1.88943e-16	32.0227
ENSG00000184216	-1.70016	5.82262	-11.4117	1.05898e-18	1.94612e-16	32.01
ENSG00000104524	-1.33525	3.99372	-11.3857	1.19007e-18	2.15208e-16	32.0046
ENSG00000178093	-1.76588	-0.0392127	-11.3948	1.14248e-18	2.07931e-16	31.9943
ENSG00000131061	-1.52502	1.63161	-11.3828	1.20553e-18	2.1731e-16	31.9864
ENSG00000160679	-1.09473	5.46968	-11.3936	1.14844e-18	2.08345e-16	31.978
ENSG00000204220	-1.35858	5.00181	-11.3814	1.2132e-18	2.17999e-16	31.9271
ENSG00000155463	-0.843914	6.56146	-11.3993	1.11964e-18	2.04432e-16	31.9192
ENSG00000062822	-1.56721	3.46876	-11.3607	1.33124e-18	2.377e-16	31.8902
ENSG00000123080	-2.49477	2.52647	-11.3436	1.43714e-18	2.54203e-16	31.8232
ENSG00000129965	7.10513	-0.799758	11.4717	8.09456e-19	1.56179e-16	31.7756
ENSG00000139651	-1.40205	3.75393	-11.3149	1.63469e-18	2.84546e-16	31.6847
ENSG00000139734	-3.69853	-0.688746	-11.3453	1.42608e-18	2.53037e-16	31.683
ENSG00000130204	-1.31975	5.34675	-11.3228	1.57821e-18	2.76563e-16	31.657
ENSG00000175137	-1.30203	4.47373	-11.3094	1.67551e-18	2.90022e-16	31.631
ENSG00000109674	-3.70392	-2.07546	-11.3319	1.51452e-18	2.67056e-16	31.6206
ENSG00000243364	-1.86317	2.16583	-11.2933	1.80173e-18	3.09035e-16	31.6042
ENSG00000136270	-0.927931	5.60119	-11.3144	1.63885e-18	2.84546e-16	31.6031
ENSG00000197506	3.41907	-2.45391	11.3512	1.38893e-18	2.4722e-16	31.6003
ENSG00000168090	-0.929607	6.03489	-11.3161	1.62632e-18	2.84115e-16	31.5897
ENSG00000131462	-1.64887	4.32474	-11.2959	1.78017e-18	3.06264e-16	31.5846
ENSG00000086015	-1.70643	4.06692	-11.2923	1.80922e-18	3.09381e-16	31.5801
ENSG00000101464	-1.48633	3.90339	-11.2914	1.81722e-18	3.09814e-16	31.5741
ENSG00000232434	-2.2051	1.01218	-11.29	1.82858e-18	3.10814e-16	31.557
ENSG00000240498	-3.90064	-2.84283	-11.3272	1.54741e-18	2.72008e-16	31.5139
ENSG00000095002	-1.8814	3.14545	-11.2661	2.03561e-18	3.40105e-16	31.481
ENSG00000111665	-3.24308	0.623622	-11.2708	1.99282e-18	3.35707e-16	31.4677
ENSG00000177728	-1.21095	5.30551	-11.2782	1.92765e-18	3.26672e-16	31.4627
ENSG00000164611	-3.64058	1.47949	-11.2521	2.16768e-18	3.59809e-16	31.4191
ENSG00000137310	-3.04186	2.19506	-11.249	2.19884e-18	3.62853e-16	31.4071
ENSG00000108883	-1.0139	5.7294	-11.2683	2.01602e-18	3.38607e-16	31.4063
ENSG00000143224	-1.49756	3.40693	-11.2506	2.18249e-18	3.61209e-16	31.4014
ENSG00000113319	-2.21034	1.338	-11.2465	2.22326e-18	3.65817e-16	31.3874
ENSG00000100362	4.31866	-2.09987	11.3766	1.23958e-18	2.22033e-16	31.34
ENSG00000213347	-2.75578	1.53062	-11.234	2.35175e-18	3.84284e-16	31.3391
ENSG00000095777	2.55221	-4.08733	11.2332	2.36046e-18	3.84284e-16	31.3383
ENSG00000160957	-2.62828	2.51025	-11.2302	2.39271e-18	3.88058e-16	31.325
ENSG00000126062	-0.892457	5.29865	-11.24	2.28949e-18	3.75623e-16	31.3031
ENSG00000147485	-3.21392	-2.75489	-11.2632	2.06205e-18	3.43282e-16	31.2335
ENSG00000165804	-1.7401	3.79281	-11.2087	2.63477e-18	4.22473e-16	31.2167
ENSG00000249471	-1.15192	0.953403	-11.2126	2.58953e-18	4.17586e-16	31.2004
ENSG00000273230	-2.64502	-0.919845	-11.233	2.36265e-18	3.84284e-16	31.1897
ENSG00000149930	-1.23987	4.99893	-11.211	2.60836e-18	4.19428e-16	31.1761
ENSG00000179134	-1.1967	5.41311	-11.2056	2.67235e-18	4.26086e-16	31.1453
ENSG00000121211	-3.70833	-0.848918	-11.2181	2.5259e-18	4.08488e-16	31.1425
ENSG00000162063	-2.34935	1.5214	-11.1871	2.90432e-18	4.5919e-16	31.1314
ENSG00000274211	-2.09652	2.09602	-11.1819	2.97281e-18	4.67409e-16	31.111
ENSG00000184068	-2.06137	0.281131	-11.1897	2.87111e-18	4.55211e-16	31.1101
ENSG00000185480	-3.01635	-0.101947	-11.195	2.8026e-18	4.45598e-16	31.096
ENSG00000143476	-3.6965	1.06937	-11.182	2.9712e-18	4.67409e-16	31.0958
ENSG00000196976	-1.46345	3.59243	-11.1797	3.00228e-18	4.70734e-16	31.0943
ENSG00000184601	5.37083	-1.48774	11.3021	1.73186e-18	2.98863e-16	31.0874
ENSG00000101216	-1.15046	3.63381	-11.1774	3.03382e-18	4.73058e-16	31.0834
ENSG00000141570	-1.71734	2.57729	-11.1711	3.12129e-18	4.8536e-16	31.0631
ENSG00000071553	-1.16503	6.45502	-11.2081	2.64254e-18	4.22523e-16	31.0518
ENSG00000152253	-3.61427	-0.543429	-11.1778	3.02878e-18	4.73058e-16	31.0171
ENSG00000164619	5.42063	0.525228	11.2751	1.9549e-18	3.30303e-16	31.0165
ENSG00000187531	-1.30843	3.55512	-11.1522	3.39866e-18	5.24171e-16	30.9624
ENSG00000126759	3.8234	3.05465	11.1603	3.2761e-18	5.0665e-16	30.9614
ENSG00000164109	-2.51963	1.45094	-11.1503	3.42848e-18	5.27334e-16	30.9545
ENSG00000182566	7.56065	1.84376	11.266	2.03695e-18	3.40105e-16	30.9285
ENSG00000102225	-1.4715	4.89554	-11.1493	3.44251e-18	5.28057e-16	30.9056
ENSG00000168439	-1.37715	6.12479	-11.1622	3.24847e-18	5.03753e-16	30.8806
ENSG00000169592	-1.23737	4.33497	-11.1353	3.66795e-18	5.58101e-16	30.8789
ENSG00000134291	-1.88806	4.96564	-11.1447	3.51527e-18	5.3776e-16	30.8719
ENSG00000172113	-1.05598	2.953	-11.1264	3.81762e-18	5.77767e-16	30.865
ENSG00000044090	-1.63872	4.37928	-11.1337	3.69395e-18	5.60549e-16	30.8526
ENSG00000148773	-3.49694	2.4393	-11.1185	3.95513e-18	5.92245e-16	30.8197
ENSG00000203760	-2.80287	0.910923	-11.1179	3.96745e-18	5.92522e-16	30.797
ENSG00000275700	-1.08599	5.14016	-11.1253	3.83738e-18	5.79209e-16	30.7916
ENSG00000183155	-1.29193	3.27832	-11.1101	4.10772e-18	6.09185e-16	30.7777
ENSG00000122687	-1.02725	4.24942	-11.11	4.11131e-18	6.09185e-16	30.7665
ENSG00000166091	1.77485	-4.93588	11.1037	4.22915e-18	6.25009e-16	30.7642
ENSG00000132153	-0.892395	5.7223	-11.1141	4.03456e-18	6.00959e-16	30.7179
ENSG00000159377	-1.10244	7.54321	-11.1435	3.53391e-18	5.39155e-16	30.7017
ENSG00000124155	-1.16644	6.49834	-11.1234	3.87019e-18	5.82037e-16	30.6773
ENSG00000112659	-1.26739	4.0694	-11.0873	4.55286e-18	6.64178e-16	30.6556
ENSG00000164576	-1.08994	4.62867	-11.0892	4.51529e-18	6.60399e-16	30.6482
ENSG00000178397	-1.4203	2.97284	-11.0753	4.80751e-18	6.95945e-16	30.6372
ENSG00000160714	-1.19259	5.91924	-11.0967	4.36381e-18	6.4156e-16	30.6141
ENSG00000167625	-1.13968	2.63113	-11.0681	4.9646e-18	7.08277e-16	30.6061
ENSG00000251669	-1.3341	0.902859	-11.0708	4.90561e-18	7.06533e-16	30.5994
ENSG00000101363	-1.00282	4.66669	-11.0761	4.78989e-18	6.95945e-16	30.5958
ENSG00000148300	-1.01183	4.24341	-11.0685	4.95634e-18	7.08277e-16	30.5898
ENSG00000081721	-1.37879	2.67322	-11.0632	5.0759e-18	7.20065e-16	30.5781
ENSG00000103343	-1.19922	2.19707	-11.0614	5.11681e-18	7.24055e-16	30.575
ENSG00000094804	-3.60271	1.38634	-11.0632	5.07584e-18	7.20065e-16	30.5739
ENSG00000108592	-1.0825	5.18444	-11.0757	4.79771e-18	6.95945e-16	30.5627
ENSG00000168078	-4.08013	-0.0979991	-11.068	4.96777e-18	7.08277e-16	30.5469
ENSG00000087365	-0.745611	6.97433	-11.1014	4.27361e-18	6.29935e-16	30.5464
ENSG00000143420	-1.08308	6.83011	-11.0918	4.46111e-18	6.54165e-16	30.531
ENSG00000124733	-1.19966	5.35671	-11.0685	4.95706e-18	7.08277e-16	30.5139
ENSG00000158850	-1.38038	4.58394	-11.0498	5.3939e-18	7.59467e-16	30.4822
ENSG00000279204	-3.66325	-3.79264	-11.123	3.87668e-18	5.82037e-16	30.4526
ENSG00000168496	-2.02828	3.68536	-11.0341	5.78773e-18	8.06889e-16	30.4359
ENSG00000139645	-1.91636	3.93598	-11.0353	5.75794e-18	8.04718e-16	30.4261
ENSG00000112118	-1.95983	5.00957	-11.0412	5.60655e-18	7.87448e-16	30.4079
ENSG00000119487	-0.858549	5.55862	-11.0354	5.7564e-18	8.04718e-16	30.3937
ENSG00000121152	-3.2917	0.471317	-11.0272	5.97188e-18	8.28481e-16	30.392
ENSG00000223784	3.05766	-4.10523	11.0319	5.8455e-18	8.12941e-16	30.3892
ENSG00000102882	-1.17976	4.44925	-11.0123	6.38723e-18	8.79635e-16	30.3177
ENSG00000260428	-3.1395	-2.22478	-11.0538	5.29563e-18	7.4749e-16	30.3132
ENSG00000174744	-1.186	4.8098	-11.0083	6.504e-18	8.91378e-16	30.2966
ENSG00000100949	-0.870956	4.13434	-11.003	6.66072e-18	9.08458e-16	30.2908
ENSG00000123560	3.51377	-3.48104	11.0094	6.47165e-18	8.89097e-16	30.2876
ENSG00000064490	-1.45969	4.03379	-10.9983	6.80439e-18	9.21393e-16	30.2698
ENSG00000153044	-2.14128	0.779642	-10.997	6.84574e-18	9.22577e-16	30.2679
ENSG00000177963	-0.987243	5.73459	-11.0181	6.2237e-18	8.61305e-16	30.2546
ENSG00000173264	-1.15281	4.50001	-10.9992	6.7761e-18	9.19762e-16	30.2446
ENSG00000244045	-1.08907	3.48446	-10.9877	7.13969e-18	9.55369e-16	30.2433
ENSG00000160766	-1.89901	-0.390241	-10.997	6.8437e-18	9.22577e-16	30.2351
ENSG00000093009	-3.55741	0.22783	-10.9888	7.10277e-18	9.5268e-16	30.2224
ENSG00000164032	-1.60572	5.75081	-11.0068	6.54764e-18	8.95192e-16	30.2088
ENSG00000088986	-1.15728	6.43944	-11.0148	6.31684e-18	8.72062e-16	30.2057
ENSG00000144485	-1.71748	1.82322	-10.9764	7.51433e-18	9.9608e-16	30.1986
ENSG00000104980	-0.981287	4.81357	-10.9851	7.22228e-18	9.61872e-16	30.1896
ENSG00000188312	-2.07251	0.728288	-10.9871	7.15915e-18	9.55712e-16	30.1657
ENSG00000179832	-1.64315	4.35646	-10.9731	7.62467e-18	1.00834e-15	30.137
ENSG00000183287	5.26383	0.58098	11.0717	4.88446e-18	7.05282e-16	30.1316
ENSG00000178035	-1.25955	5.81951	-10.9842	7.25106e-18	9.63437e-16	30.1223
ENSG00000171163	-1.90106	3.16198	-10.9622	8.0106e-18	1.05446e-15	30.1208
ENSG00000146143	-1.69942	2.17987	-10.9565	8.21875e-18	1.07934e-15	30.1094
ENSG00000174233	-1.82312	4.05324	-10.9634	7.96823e-18	1.05132e-15	30.1035
ENSG00000179091	-1.16588	7.03982	-10.9911	7.02894e-18	9.45017e-16	30.0507
ENSG00000166526	-0.995911	4.21252	-10.9478	8.54924e-18	1.12015e-15	30.048
ENSG00000101146	-1.00824	4.04212	-10.9448	8.66638e-18	1.13287e-15	30.0435
ENSG00000254858	-1.37863	3.45369	-10.9398	8.86536e-18	1.15091e-15	30.0317
ENSG00000198618	-1.32716	3.84127	-10.9281	9.34749e-18	1.20796e-15	29.9702
ENSG00000204315	-1.29457	2.08208	-10.9186	9.7588e-18	1.24941e-15	29.9402
ENSG00000169217	-1.15814	5.02095	-10.9255	9.45694e-18	1.21655e-15	29.9114
ENSG00000109066	-1.54747	4.33075	-10.9181	9.77862e-18	1.24941e-15	29.8885
ENSG00000189376	-1.29581	2.46839	-10.9019	1.05216e-17	1.33231e-15	29.866
ENSG00000167378	-1.4364	3.79359	-10.9058	1.03395e-17	1.31513e-15	29.8587
ENSG00000204356	-1.65389	5.14669	-10.9217	9.6191e-18	1.2346e-15	29.8514
ENSG00000163918	-1.97598	2.71918	-10.8983	1.0695e-17	1.35125e-15	29.8469
ENSG00000187954	-1.15262	5.32265	-10.9048	1.03853e-17	1.318e-15	29.7947
ENSG00000086991	-2.92943	-1.59133	-10.9435	8.71776e-18	1.13696e-15	29.7882
ENSG00000129484	-1.32354	3.51939	-10.8872	1.1249e-17	1.41178e-15	29.7842
ENSG00000185730	-1.52961	2.02445	-10.8831	1.14568e-17	1.43152e-15	29.7834
ENSG00000070614	-1.57568	6.26752	-10.9343	9.08918e-18	1.17727e-15	29.7819
ENSG00000135409	3.99237	-2.6252	10.9999	6.75438e-18	9.19018e-16	29.7581
ENSG00000075188	-1.2553	2.79276	-10.8773	1.17631e-17	1.46012e-15	29.7563
ENSG00000105197	-1.06163	5.40395	-10.8941	1.0902e-17	1.37127e-15	29.7522
ENSG00000014138	-1.80246	2.8214	-10.8765	1.18058e-17	1.46222e-15	29.7519
ENSG00000102384	-3.38084	-1.0827	-10.8964	1.07856e-17	1.35966e-15	29.7398
ENSG00000110958	-0.942193	7.481	-10.9269	9.3979e-18	1.21171e-15	29.7163
ENSG00000143811	-1.19094	5.03296	-10.8824	1.14916e-17	1.4327e-15	29.7157
ENSG00000136011	5.64199	1.75684	10.9171	9.82235e-18	1.25217e-15	29.6644
ENSG00000206562	-1.34738	2.08044	-10.856	1.29506e-17	1.59615e-15	29.6618
ENSG00000163155	-1.44462	2.71173	-10.8557	1.29718e-17	1.59615e-15	29.6607
ENSG00000147789	-1.23967	3.29753	-10.8518	1.32032e-17	1.6211e-15	29.6358
ENSG00000135823	-1.21275	3.52735	-10.8463	1.35349e-17	1.65126e-15	29.613
ENSG00000089723	-2.05136	0.0950188	-10.8497	1.33307e-17	1.63321e-15	29.6093
ENSG00000094914	-0.889661	4.70918	-10.8572	1.28818e-17	1.592e-15	29.6075
ENSG00000184207	-1.56567	3.52479	-10.8463	1.35363e-17	1.65126e-15	29.606
ENSG00000229180	-1.39668	1.29809	-10.8416	1.38262e-17	1.67938e-15	29.5851
ENSG00000110492	-3.59182	4.60923	-10.8774	1.17541e-17	1.46012e-15	29.5699
ENSG00000239523	-2.56303	-2.02187	-10.8845	1.1383e-17	1.42545e-15	29.5406
ENSG00000215012	-1.60566	2.94689	-10.8278	1.47166e-17	1.77005e-15	29.5305
ENSG00000101150	-1.06081	5.51054	-10.8446	1.36372e-17	1.65998e-15	29.5193
ENSG00000267444	5.49925	-1.53298	10.9414	8.80226e-18	1.14535e-15	29.4874
ENSG00000131100	-1.03275	5.93744	-10.8377	1.40741e-17	1.70583e-15	29.4593
ENSG00000154473	-1.03146	5.34631	-10.8283	1.46858e-17	1.77005e-15	29.4429
ENSG00000230124	-1.48581	4.1745	-10.8125	1.5776e-17	1.88785e-15	29.4378
ENSG00000164532	2.37958	-4.38184	10.7979	1.68515e-17	2.00384e-15	29.4028
ENSG00000133706	-1.21978	5.38403	-10.8194	1.52865e-17	1.83315e-15	29.391
ENSG00000132664	-1.16053	2.60492	-10.791	1.73877e-17	2.05895e-15	29.3735
ENSG00000166823	-2.30546	0.0166708	-10.7991	1.67647e-17	1.99772e-15	29.3624
ENSG00000234608	-1.39295	2.3922	-10.7867	1.77336e-17	2.08681e-15	29.3534
ENSG00000106245	-1.06442	4.64355	-10.7937	1.71821e-17	2.03887e-15	29.3529
ENSG00000105011	-3.03108	1.05941	-10.7895	1.75073e-17	2.06878e-15	29.3486
ENSG00000122824	3.76443	-2.56081	10.8276	1.47291e-17	1.77005e-15	29.3393
ENSG00000141741	-1.0037	5.00096	-10.7885	1.75868e-17	2.07385e-15	29.306
ENSG00000108465	-1.09087	6.11811	-10.8105	1.59186e-17	1.9009e-15	29.2868
ENSG00000196295	-1.62209	2.63194	-10.7699	1.91392e-17	2.24289e-15	29.2771
ENSG00000108106	-2.25431	2.50165	-10.7667	1.9413e-17	2.27028e-15	29.2651
ENSG00000108840	-1.22076	5.32046	-10.785	1.78704e-17	2.09855e-15	29.2343
ENSG00000163026	-1.37836	2.42916	-10.7597	2.00395e-17	2.3339e-15	29.2323
ENSG00000155034	-2.0405	0.841985	-10.7547	2.05045e-17	2.38315e-15	29.1978
ENSG00000189057	-3.599	0.545187	-10.7528	2.06835e-17	2.39904e-15	29.1958
ENSG00000059588	-2.04099	3.76819	-10.7439	2.15272e-17	2.48669e-15	29.1202
ENSG00000172725	-1.07732	5.78843	-10.7638	1.96691e-17	2.29548e-15	29.1179
ENSG00000174996	-1.67616	2.94368	-10.7315	2.27792e-17	2.61001e-15	29.1051
ENSG00000160741	-1.09899	5.10775	-10.7474	2.11882e-17	2.45255e-15	29.0969
ENSG00000104973	-1.07115	4.47147	-10.74	2.19145e-17	2.52628e-15	29.0949
ENSG00000163808	-3.43012	-0.484221	-10.726	2.33492e-17	2.66993e-15	29.0416
ENSG00000185652	4.28512	0.183021	10.8306	1.45299e-17	1.75731e-15	29.0408
ENSG00000146410	-3.19979	-1.4759	-10.7339	2.25342e-17	2.58719e-15	28.9746
ENSG00000006432	-1.79908	1.60106	-10.6991	2.63927e-17	2.9818e-15	28.9611
ENSG00000143368	-1.49395	5.46207	-10.7156	2.44833e-17	2.78834e-15	28.9479
ENSG00000064545	-0.961992	5.18195	-10.7159	2.44545e-17	2.78834e-15	28.947
ENSG00000078900	-3.62067	-0.941526	-10.7022	2.6019e-17	2.95135e-15	28.9412
ENSG00000146674	2.06788	7.88725	10.7391	2.20028e-17	2.5313e-15	28.9261
ENSG00000188878	-1.76132	0.47972	-10.6976	2.65717e-17	2.99604e-15	28.9082
ENSG00000108773	-1.68525	4.65452	-10.6998	2.63081e-17	2.97819e-15	28.9012
ENSG00000131467	-1.12757	5.58552	-10.7031	2.5913e-17	2.94524e-15	28.8714
ENSG00000169607	-3.56161	-0.081524	-10.6816	2.85662e-17	3.20756e-15	28.8538
ENSG00000266967	-1.34703	1.28243	-10.6784	2.89918e-17	3.24307e-15	28.8533
ENSG00000061936	-1.16872	4.19318	-10.6812	2.86177e-17	3.20756e-15	28.849
ENSG00000165915	-1.16937	4.39444	-10.6751	2.94259e-17	3.28513e-15	28.8113
ENSG00000268403	-2.4023	-1.60371	-10.688	2.77472e-17	3.12236e-15	28.7899
ENSG00000130725	-1.10655	5.18606	-10.6746	2.94974e-17	3.28664e-15	28.7643
ENSG00000109065	-1.5983	3.82903	-10.6557	3.21385e-17	3.55293e-15	28.7472
ENSG00000122952	-2.75462	2.31954	-10.6505	3.29047e-17	3.63055e-15	28.742
ENSG00000001497	-1.02791	4.96258	-10.663	3.1087e-17	3.45017e-15	28.7386
ENSG00000142230	-1.14959	5.36309	-10.6658	3.07035e-17	3.4143e-15	28.7019
ENSG00000170265	-1.1404	4.1959	-10.6395	3.45936e-17	3.7947e-15	28.6576
ENSG00000228842	3.72843	-3.67619	10.6437	3.39412e-17	3.7335e-15	28.6541
ENSG00000015676	-1.03341	5.75221	-10.6579	3.18259e-17	3.52526e-15	28.6511
ENSG00000075702	-2.40188	0.938677	-10.626	3.67801e-17	4.01123e-15	28.6275
ENSG00000123353	-1.07056	4.29038	-10.6279	3.64658e-17	3.98463e-15	28.6053
ENSG00000267080	-1.53323	1.79907	-10.6153	3.86151e-17	4.17914e-15	28.5888
ENSG00000171302	-1.17105	4.8605	-10.624	3.71164e-17	4.03237e-15	28.5726
ENSG00000143569	-1.3992	5.95026	-10.6435	3.39697e-17	3.7335e-15	28.5462
ENSG00000175931	-1.14721	4.1692	-10.6057	4.034e-17	4.34919e-15	28.511
ENSG00000163535	-2.69849	0.423279	-10.5983	4.1727e-17	4.49017e-15	28.4899
ENSG00000143183	-1.1401	6.82126	-10.6355	3.5236e-17	3.8577e-15	28.4771
ENSG00000162769	-2.58405	2.39433	-10.5873	4.38622e-17	4.68431e-15	28.4597
ENSG00000205629	-1.18561	3.27082	-10.5858	4.41724e-17	4.70856e-15	28.4498
ENSG00000243155	-2.68409	-2.09483	-10.6248	3.69927e-17	4.02665e-15	28.4374
ENSG00000125447	-1.07394	4.04562	-10.5887	4.35841e-17	4.66342e-15	28.4324
ENSG00000075218	-3.3728	-0.160273	-10.5849	4.4341e-17	4.71765e-15	28.4305
ENSG00000123473	-2.62531	0.486381	-10.5803	4.52871e-17	4.80927e-15	28.4119
ENSG00000111481	-0.90281	6.63413	-10.6099	3.95721e-17	4.27454e-15	28.4044
ENSG00000164885	-1.41394	3.43156	-10.5743	4.65372e-17	4.93277e-15	28.3947
ENSG00000137207	-1.04377	6.72453	-10.6198	3.78398e-17	4.10308e-15	28.3879
ENSG00000142396	-1.12646	2.6446	-10.5679	4.79143e-17	5.05979e-15	28.3721
ENSG00000204310	-1.23747	5.53316	-10.5903	4.32632e-17	4.63785e-15	28.352
ENSG00000160949	-1.96463	2.60601	-10.5623	4.91389e-17	5.17602e-15	28.3479
ENSG00000073111	-2.7884	3.25205	-10.5587	4.99581e-17	5.24625e-15	28.3114
ENSG00000013275	-1.0637	6.08823	-10.5907	4.31952e-17	4.63785e-15	28.3029
ENSG00000104907	-1.23872	4.24272	-10.5539	5.10581e-17	5.34194e-15	28.2769
ENSG00000151665	-1.14484	2.63827	-10.545	5.31645e-17	5.53164e-15	28.2745
ENSG00000064995	-1.10219	4.22078	-10.5529	5.12863e-17	5.35188e-15	28.2638
ENSG00000171806	-1.51212	1.98863	-10.5419	5.39409e-17	5.59187e-15	28.2556
ENSG00000158796	-1.0946	4.61548	-10.5563	5.05011e-17	5.29345e-15	28.2469
ENSG00000122705	-1.13959	6.30779	-10.5701	4.74299e-17	5.01799e-15	28.2345
ENSG00000143771	-1.34075	4.32876	-10.5424	5.38134e-17	5.58889e-15	28.2162
ENSG00000254901	-1.11631	2.96769	-10.5286	5.72869e-17	5.91706e-15	28.1966
ENSG00000241468	-1.11808	6.31008	-10.5621	4.91979e-17	5.17602e-15	28.1879
ENSG00000143319	-1.12351	4.59136	-10.5371	5.5126e-17	5.70428e-15	28.1684
ENSG00000170515	-0.982433	6.20377	-10.5527	5.13422e-17	5.35188e-15	28.1571
ENSG00000136243	-1.2048	3.62347	-10.5176	6.02368e-17	6.18788e-15	28.1304
ENSG00000106603	-1.02278	4.00126	-10.5152	6.08887e-17	6.24352e-15	28.1153
ENSG00000051180	-2.55649	0.037481	-10.5197	5.96662e-17	6.14041e-15	28.1097
ENSG00000149262	-1.01442	3.24942	-10.5083	6.28437e-17	6.43233e-15	28.0964
ENSG00000128250	2.271	-4.89639	10.4932	6.73262e-17	6.805e-15	28.0294
ENSG00000149636	-1.67792	3.1879	-10.4911	6.79687e-17	6.85124e-15	28.0195
ENSG00000182481	-2.01732	4.72395	-10.5018	6.47415e-17	6.61462e-15	28.0132
ENSG00000115207	-1.08693	4.36525	-10.4956	6.65979e-17	6.75551e-15	28.0121
ENSG00000143457	-1.54375	3.85756	-10.49	6.83106e-17	6.8677e-15	28.0076
ENSG00000198837	-1.50551	4.44487	-10.4999	6.52943e-17	6.65907e-15	27.987
ENSG00000125878	-2.68875	-2.21954	-10.5247	5.83169e-17	6.01248e-15	27.9773
ENSG00000129810	-3.1344	-0.552079	-10.4909	6.80258e-17	6.85124e-15	27.9759
ENSG00000229320	-1.40116	1.36913	-10.4745	7.33061e-17	7.29222e-15	27.956
ENSG00000185359	-1.36934	5.10947	-10.4995	6.54202e-17	6.65992e-15	27.9539
ENSG00000099308	-1.4832	3.91882	-10.4852	6.98103e-17	6.99363e-15	27.9491
ENSG00000101199	-1.04031	5.39537	-10.4941	6.70561e-17	6.78982e-15	27.9478
ENSG00000007202	-1.48925	5.31138	-10.4989	6.5602e-17	6.66644e-15	27.9232
ENSG00000115761	-0.961774	4.31071	-10.4746	7.32818e-17	7.29222e-15	27.9157
ENSG00000186868	-2.80747	0.664249	-10.4622	7.75236e-17	7.64459e-15	27.9036
ENSG00000160051	-1.79271	-0.0093682	-10.4666	7.60036e-17	7.5209e-15	27.8975
ENSG00000270933	-3.1424	-1.49338	-10.4715	7.43087e-17	7.37898e-15	27.8795
ENSG00000204954	-1.30663	2.28033	-10.4566	7.95327e-17	7.81547e-15	27.8789
ENSG00000175792	-1.05156	4.34251	-10.465	7.65546e-17	7.56221e-15	27.8708
ENSG00000185019	-0.954426	2.98654	-10.4505	8.17963e-17	7.99626e-15	27.8457
ENSG00000136279	-0.943167	5.89972	-10.4827	7.06262e-17	7.06287e-15	27.8393
ENSG00000221838	-1.24489	2.50771	-10.4464	8.331e-17	8.1162e-15	27.8334
ENSG00000156795	-1.50949	2.34614	-10.4408	8.54691e-17	8.31224e-15	27.8079
ENSG00000162734	-1.61638	5.97998	-10.4769	7.25021e-17	7.23768e-15	27.8013
ENSG00000131473	-1.61469	5.72867	-10.4679	7.55558e-17	7.48968e-15	27.7943
ENSG00000185298	-1.3364	3.63824	-10.4362	8.72964e-17	8.46087e-15	27.7599
ENSG00000104889	-2.17258	3.03123	-10.4322	8.89078e-17	8.60232e-15	27.7553
ENSG00000108312	-0.774736	6.14601	-10.4615	7.77764e-17	7.65617e-15	27.745
ENSG00000115241	-1.19749	6.01404	-10.4528	8.09415e-17	7.92639e-15	27.7143
ENSG00000140525	-2.38995	2.03176	-10.4172	9.51795e-17	9.14661e-15	27.7022
ENSG00000265241	-1.01887	5.81281	-10.4397	8.59256e-17	8.3423e-15	27.6772
ENSG00000148444	-0.996608	4.0757	-10.4143	9.64377e-17	9.23616e-15	27.6648
ENSG00000157014	-1.23065	3.68902	-10.411	9.79026e-17	9.36062e-15	27.6525
ENSG00000122515	-1.19844	5.25551	-10.4282	9.05271e-17	8.72916e-15	27.6275
ENSG00000189320	4.8678	0.611674	10.4473	8.29925e-17	8.09921e-15	27.6228
ENSG00000087495	3.32189	-2.54857	10.488	6.8933e-17	6.91798e-15	27.6128
ENSG00000204237	-1.32914	3.46384	-10.3993	1.03294e-16	9.83157e-15	27.5996
ENSG00000067601	-1.62898	-0.61583	-10.4269	9.106e-17	8.7656e-15	27.5956
ENSG00000106290	-1.43556	3.52756	-10.3992	1.03349e-16	9.83157e-15	27.5912
ENSG00000198026	-1.13387	3.61705	-10.3985	1.03645e-16	9.84315e-15	27.5836
ENSG00000117632	-2.26851	4.77189	-10.416	9.57154e-17	9.18252e-15	27.5819
ENSG00000129347	-1.01192	4.04642	-10.3939	1.05883e-16	1.0022e-14	27.5586
ENSG00000172531	-0.773196	6.68943	-10.4302	8.97229e-17	8.66638e-15	27.5535
ENSG00000171084	-1.88122	0.18806	-10.3859	1.09783e-16	1.0348e-14	27.5421
ENSG00000164970	-1.25162	3.02302	-10.3814	1.12083e-16	1.04861e-14	27.5327
ENSG00000141858	-1.31049	4.24909	-10.3889	1.08319e-16	1.02355e-14	27.5274
ENSG00000117153	-1.36138	4.42913	-10.395	1.05314e-16	9.98493e-15	27.5138
ENSG00000100056	-1.07995	3.39803	-10.3791	1.13256e-16	1.05436e-14	27.5124
ENSG00000245694	-3.10498	-0.766551	-10.3782	1.13749e-16	1.05722e-14	27.51
ENSG00000101945	-1.41835	3.26509	-10.3754	1.15207e-16	1.06726e-14	27.4972
ENSG00000164916	-1.68079	3.44008	-10.3802	1.12677e-16	1.05243e-14	27.4958
ENSG00000213398	2.37389	6.41786	10.3834	1.11042e-16	1.04405e-14	27.4936
ENSG00000214087	-1.54325	3.47642	-10.3761	1.14842e-16	1.06562e-14	27.4895
ENSG00000163382	-1.2349	6.28183	-10.4069	9.97763e-17	9.52367e-15	27.4657
ENSG00000102178	-1.13907	4.84512	-10.3826	1.11463e-16	1.04454e-14	27.4596
ENSG00000091651	-2.9854	-0.371304	-10.3719	1.17069e-16	1.08273e-14	27.4515
ENSG00000160803	-1.35871	4.69604	-10.3792	1.13222e-16	1.05436e-14	27.4435
ENSG00000121207	3.56181	1.55272	10.3828	1.11361e-16	1.04454e-14	27.4379
ENSG00000173418	-1.14089	5.5476	-10.3858	1.09875e-16	1.0348e-14	27.4333
ENSG00000168952	-2.24312	2.51202	-10.3569	1.25323e-16	1.14968e-14	27.4239
ENSG00000146374	5.38458	-0.185659	10.4548	8.01883e-17	7.86623e-15	27.4213
ENSG00000239382	-1.48679	0.493408	-10.357	1.25288e-16	1.14968e-14	27.4157
ENSG00000125875	-1.00435	4.6605	-10.3617	1.22625e-16	1.13043e-14	27.3778
ENSG00000186871	-3.23535	-1.59913	-10.3667	1.19865e-16	1.10679e-14	27.368
ENSG00000154582	-1.07021	4.94436	-10.3554	1.26188e-16	1.15575e-14	27.3271
ENSG00000028310	-1.09529	3.89236	-10.3357	1.38043e-16	1.26228e-14	27.2901
ENSG00000142459	-1.27518	3.00697	-10.3262	1.44206e-16	1.31439e-14	27.2856
ENSG00000240230	-1.29736	2.78958	-10.324	1.45642e-16	1.31898e-14	27.2795
ENSG00000172167	-2.19799	0.0802184	-10.333	1.39765e-16	1.27596e-14	27.2773
ENSG00000101247	-1.05719	3.10249	-10.3236	1.45915e-16	1.31934e-14	27.2749
ENSG00000163214	-1.28957	3.22147	-10.3222	1.46854e-16	1.32571e-14	27.2647
ENSG00000049541	-1.09205	4.25388	-10.3254	1.44701e-16	1.31466e-14	27.2451
ENSG00000130758	-1.25626	2.53367	-10.3152	1.51652e-16	1.36467e-14	27.244
ENSG00000159348	-1.08551	5.6542	-10.3582	1.24607e-16	1.14683e-14	27.2299
ENSG00000167395	-1.3125	2.93305	-10.3104	1.5499e-16	1.38953e-14	27.206
ENSG00000087152	-1.1915	4.83428	-10.3257	1.44501e-16	1.31466e-14	27.204
ENSG00000004975	-1.38336	3.515	-10.3134	1.5286e-16	1.37336e-14	27.2002
ENSG00000196407	-2.57365	0.493035	-10.3102	1.5515e-16	1.38953e-14	27.1981
ENSG00000106009	-1.07607	5.31315	-10.3247	1.45201e-16	1.31709e-14	27.181
ENSG00000147687	-1.14385	3.53431	-10.292	1.68582e-16	1.50269e-14	27.1181
ENSG00000132694	-1.46354	4.8599	-10.3158	1.51215e-16	1.36291e-14	27.1139
ENSG00000128973	-1.17947	4.79936	-10.2998	1.62661e-16	1.4522e-14	27.0932
ENSG00000141569	-1.34699	2.99943	-10.2831	1.7561e-16	1.55554e-14	27.0892
ENSG00000196456	-1.81056	2.90539	-10.2839	1.74916e-16	1.55426e-14	27.08
ENSG00000185122	-1.18474	5.81742	-10.3084	1.56425e-16	1.39873e-14	27.0745
ENSG00000174165	-1.10318	3.68236	-10.2802	1.7792e-16	1.57108e-14	27.0729
ENSG00000134815	-1.47094	3.70329	-10.2794	1.7853e-16	1.57157e-14	27.0447
ENSG00000103550	-1.29271	2.60245	-10.2667	1.89262e-16	1.65318e-14	27.0262
ENSG00000124541	-1.01239	4.49605	-10.2798	1.78226e-16	1.57133e-14	27.0199
ENSG00000101447	-2.6038	1.77497	-10.2646	1.91066e-16	1.6638e-14	27.0163
ENSG00000119185	-1.38776	3.94308	-10.2692	1.87047e-16	1.64143e-14	27.0093
ENSG00000273899	-1.63136	1.03295	-10.2661	1.8974e-16	1.6548e-14	27.0087
ENSG00000171241	-3.41127	-0.389686	-10.2734	1.83494e-16	1.61275e-14	27.0068
ENSG00000253508	-3.47355	-4.83918	-10.2835	1.75243e-16	1.55472e-14	26.997
ENSG00000182173	-1.38242	3.95786	-10.2688	1.87437e-16	1.64231e-14	26.9915
ENSG00000184564	3.98035	-2.74246	10.286	1.73277e-16	1.54211e-14	26.9723
ENSG00000137807	-3.11806	0.245137	-10.2563	1.98439e-16	1.71744e-14	26.9722
ENSG00000176444	-1.40811	4.19259	-10.2676	1.88494e-16	1.64902e-14	26.9503
ENSG00000082684	-2.40929	0.651294	-10.2501	2.04193e-16	1.75117e-14	26.9497
ENSG00000051341	-3.22384	-0.67766	-10.2602	1.94914e-16	1.69268e-14	26.9429
ENSG00000167702	-2.01821	2.26366	-10.2501	2.04136e-16	1.75117e-14	26.9414
ENSG00000238227	-1.1368	4.57397	-10.2602	1.94981e-16	1.69268e-14	26.9263
ENSG00000102030	-1.17257	4.41676	-10.2533	2.01156e-16	1.73564e-14	26.9195
ENSG00000105185	-1.18526	4.90823	-10.2591	1.95941e-16	1.69841e-14	26.8979
ENSG00000085999	-3.54838	-1.25989	-10.2486	2.05544e-16	1.76009e-14	26.8904
ENSG00000124608	-1.31914	3.69157	-10.2428	2.11057e-16	1.79837e-14	26.8758
ENSG00000155229	-1.03672	4.61573	-10.2517	2.02653e-16	1.74324e-14	26.8747
ENSG00000109917	-1.09921	4.80021	-10.2542	2.00372e-16	1.73152e-14	26.8732
ENSG00000135372	-0.968634	4.74844	-10.2445	2.09458e-16	1.7882e-14	26.8658
ENSG00000146215	-2.39419	1.32018	-10.229	2.24795e-16	1.90192e-14	26.8586
ENSG00000137656	-0.946486	3.24904	-10.2301	2.23731e-16	1.89575e-14	26.8425
ENSG00000070010	-1.08058	5.33447	-10.2524	2.02026e-16	1.7405e-14	26.8399
ENSG00000070950	-1.46107	2.7044	-10.2238	2.30254e-16	1.93941e-14	26.8336
ENSG00000185803	-1.58681	3.75013	-10.2272	2.26719e-16	1.91248e-14	26.8263
ENSG00000197694	-1.14801	7.23	-10.2825	1.76018e-16	1.55671e-14	26.8231
ENSG00000204438	-1.17564	4.09897	-10.2303	2.23521e-16	1.89575e-14	26.8039
ENSG00000205903	-1.08592	4.18409	-10.2283	2.25541e-16	1.90538e-14	26.7887
ENSG00000160993	-0.940966	2.87513	-10.2063	2.49429e-16	2.07509e-14	26.7513
ENSG00000112983	-1.18079	4.33172	-10.2214	2.32831e-16	1.95529e-14	26.7478
ENSG00000164663	-1.63486	1.16656	-10.2024	2.53929e-16	2.10438e-14	26.7384
ENSG00000085840	-3.10129	-0.278916	-10.2067	2.49015e-16	2.07509e-14	26.7319
ENSG00000182963	-2.79095	0.513221	-10.2041	2.51922e-16	2.0908e-14	26.7296
ENSG00000116199	-1.17071	5.31997	-10.2225	2.31571e-16	1.94761e-14	26.7162
ENSG00000109685	-1.57794	4.22806	-10.2126	2.42308e-16	2.02587e-14	26.7009
ENSG00000227057	-1.12338	4.98829	-10.2153	2.39371e-16	2.00427e-14	26.6942
ENSG00000078319	-1.02903	2.426	-10.1908	2.67733e-16	2.20265e-14	26.6874
ENSG00000114902	-0.79283	6.51319	-10.2426	2.11285e-16	1.79837e-14	26.6871
ENSG00000162704	-1.07638	6.63727	-10.2449	2.09043e-16	1.78735e-14	26.6863
ENSG00000007080	-1.06087	5.21634	-10.2158	2.38782e-16	2.0023e-14	26.6843
ENSG00000132768	-1.36006	3.68839	-10.1955	2.62101e-16	2.16254e-14	26.6734
ENSG00000225383	-3.53491	-4.58374	-10.238	2.15735e-16	1.83349e-14	26.6673
ENSG00000127191	-1.54891	3.85487	-10.1899	2.68871e-16	2.2088e-14	26.6461
ENSG00000116128	-1.76138	3.33564	-10.1811	2.79878e-16	2.27937e-14	26.6322
ENSG00000278023	-3.73901	-2.63608	-10.2061	2.49662e-16	2.07509e-14	26.6273
ENSG00000236104	-1.07541	3.76319	-10.1836	2.76676e-16	2.26307e-14	26.6083
ENSG00000154096	-3.06891	3.68503	-10.1836	2.76753e-16	2.26307e-14	26.5983
ENSG00000008838	-1.0752	5.41508	-10.1986	2.58329e-16	2.13771e-14	26.5944
ENSG00000070610	-1.20228	5.12532	-10.1951	2.62475e-16	2.16254e-14	26.5813
ENSG00000125971	-1.10895	5.78948	-10.1976	2.59545e-16	2.14464e-14	26.5762
ENSG00000054148	-1.69502	5.26313	-10.1888	2.70206e-16	2.21655e-14	26.5756
ENSG00000172172	-1.06346	4.94618	-10.1824	2.78222e-16	2.26915e-14	26.5705
ENSG00000011275	-1.13614	4.69289	-10.1737	2.89475e-16	2.35077e-14	26.5405
ENSG00000188352	-1.35457	3.33807	-10.1611	3.0679e-16	2.46311e-14	26.5348
ENSG00000225921	-1.09519	4.89102	-10.1761	2.86355e-16	2.32877e-14	26.5331
ENSG00000143155	-1.09948	4.94225	-10.1709	2.93329e-16	2.37525e-14	26.5218
ENSG00000121621	-3.34999	-1.01651	-10.1659	3.00128e-16	2.42337e-14	26.519
ENSG00000278259	-1.54303	3.88478	-10.1647	3.01746e-16	2.42951e-14	26.5105
ENSG00000007047	-1.44161	4.75751	-10.1713	2.92749e-16	2.37395e-14	26.503
ENSG00000159352	-1.27805	7.15617	-10.2116	2.43428e-16	2.03223e-14	26.4935
ENSG00000100982	-0.852743	4.5514	-10.1604	3.07695e-16	2.46688e-14	26.4875
ENSG00000117419	-0.951719	4.95852	-10.1601	3.08169e-16	2.46718e-14	26.4638
ENSG00000144554	-2.59482	1.34849	-10.137	3.42505e-16	2.71466e-14	26.4444
ENSG00000180035	-1.14503	2.63726	-10.136	3.44016e-16	2.71955e-14	26.4379
ENSG00000175467	-0.848543	5.64037	-10.1649	3.01482e-16	2.42951e-14	26.4193
ENSG00000100360	-1.17809	3.97481	-10.1386	3.40058e-16	2.70717e-14	26.4167
ENSG00000145979	-1.23607	3.34979	-10.1336	3.47807e-16	2.74569e-14	26.4067
ENSG00000142039	-1.20507	3.98557	-10.1367	3.42918e-16	2.71466e-14	26.403
ENSG00000171865	-1.13554	3.03469	-10.1247	3.62262e-16	2.84788e-14	26.3845
ENSG00000198826	-2.57221	1.16397	-10.1226	3.65772e-16	2.87149e-14	26.3814
ENSG00000136715	-1.1938	3.8055	-10.13	3.53591e-16	2.78746e-14	26.3779
ENSG00000152455	-1.32292	2.09161	-10.1182	3.73278e-16	2.92635e-14	26.3615
ENSG00000137409	-1.06506	6.65064	-10.1698	2.94692e-16	2.38288e-14	26.3567
ENSG00000271888	-2.49246	-2.93376	-10.147	3.2722e-16	2.61231e-14	26.3172
ENSG00000166508	-1.7604	5.33884	-10.1369	3.42664e-16	2.71466e-14	26.3121
ENSG00000062194	-0.927022	5.53582	-10.1381	3.40817e-16	2.7094e-14	26.2987
ENSG00000075415	-0.842561	8.18162	-10.1833	2.77076e-16	2.26307e-14	26.2901
ENSG00000127415	-1.51642	3.08437	-10.1077	3.91709e-16	3.05392e-14	26.2825
ENSG00000143570	-1.14776	6.54807	-10.1521	3.19565e-16	2.5548e-14	26.277
ENSG00000188566	-1.43889	2.26474	-10.0972	4.11042e-16	3.17467e-14	26.2652
ENSG00000019169	7.12043	2.55368	10.1161	3.76962e-16	2.95115e-14	26.2527
ENSG00000188517	3.51273	-1.61721	10.1642	3.02451e-16	2.43172e-14	26.2508
ENSG00000198715	-1.40111	5.817	-10.1427	3.33616e-16	2.65963e-14	26.2464
ENSG00000160753	-1.68302	3.46165	-10.1031	4.00082e-16	3.11064e-14	26.246
ENSG00000115204	-1.39082	3.91946	-10.0971	4.11122e-16	3.17467e-14	26.2242
ENSG00000145708	5.63598	3.02797	10.1025	4.0103e-16	3.11373e-14	26.2217
ENSG00000131475	-1.00347	5.31069	-10.1141	3.80359e-16	2.97363e-14	26.2211
ENSG00000162645	-1.90765	5.18117	-10.1256	3.60858e-16	2.84079e-14	26.2192
ENSG00000141562	-1.36352	4.6493	-10.1057	3.95355e-16	3.07812e-14	26.212
ENSG00000141219	-1.18959	3.36193	-10.0884	4.27794e-16	3.28995e-14	26.2091
ENSG00000124641	-1.18229	3.30911	-10.0854	4.33836e-16	3.32863e-14	26.1853
ENSG00000115484	-1.06657	6.38772	-10.1086	3.9007e-16	3.04534e-14	26.1229
ENSG00000104915	-1.24438	4.51777	-10.0812	4.42137e-16	3.38645e-14	26.1102
ENSG00000122565	-1.10504	6.08238	-10.0976	4.10296e-16	3.17467e-14	26.1005
ENSG00000125970	-1.15667	6.13201	-10.1021	4.01917e-16	3.11634e-14	26.095
ENSG00000137288	-1.35997	4.58849	-10.0715	4.6228e-16	3.52167e-14	26.0788
ENSG00000126461	-0.905341	5.67724	-10.078	4.48655e-16	3.42248e-14	26.0228
ENSG00000126254	-1.00796	5.84715	-10.0793	4.46074e-16	3.40738e-14	26.0226
ENSG00000114346	-2.71057	1.94055	-10.0424	5.28331e-16	4.00329e-14	26.0197
ENSG00000089154	-1.05401	5.89573	-10.08	4.44659e-16	3.40116e-14	25.9985
ENSG00000164362	-5.8438	-3.21778	-10.045	5.22081e-16	3.96124e-14	25.9934
ENSG00000071859	-1.25444	5.46867	-10.0631	4.80406e-16	3.65483e-14	25.9647
ENSG00000125780	-4.59002	0.152783	-10.0251	5.71896e-16	4.31031e-14	25.9428
ENSG00000132842	-1.19034	4.56196	-10.042	5.29178e-16	4.00435e-14	25.9391
ENSG00000112473	-1.23805	6.87068	-10.0853	4.34e-16	3.32863e-14	25.9187
ENSG00000185420	-1.79147	1.74475	-10.0198	5.85815e-16	4.40935e-14	25.9185
ENSG00000095397	-1.79885	1.91256	-10.0186	5.89143e-16	4.42851e-14	25.913
ENSG00000179526	-1.14141	5.54003	-10.0483	5.14143e-16	3.90624e-14	25.8994
ENSG00000255717	-2.00384	3.18903	-10.0166	5.9446e-16	4.45664e-14	25.8811
ENSG00000186638	-2.45346	-0.136173	-10.0169	5.9379e-16	4.45664e-14	25.8625
ENSG00000119559	-1.25263	3.90268	-10.0156	5.97218e-16	4.47139e-14	25.842
ENSG00000183166	4.19964	-2.84301	10.089	4.26659e-16	3.28568e-14	25.8383
ENSG00000123836	-1.57055	2.80102	-10.0132	6.03915e-16	4.51556e-14	25.8313
ENSG00000103249	-1.28836	5.2568	-10.0321	5.53845e-16	4.18541e-14	25.8283
ENSG00000225855	-2.3453	1.03328	-9.99829	6.46626e-16	4.82722e-14	25.8221
ENSG00000137185	-1.39755	2.01037	-9.99778	6.48139e-16	4.82722e-14	25.8186
ENSG00000196700	-1.36892	4.48017	-10.0267	5.67676e-16	4.28421e-14	25.8082
ENSG00000143369	3.18959	4.07152	9.98476	6.88006e-16	5.09053e-14	25.7606
ENSG00000091947	-1.32397	4.44451	-9.99777	6.48155e-16	4.82722e-14	25.7472
ENSG00000175711	-1.77739	1.44143	-9.98089	7.00329e-16	5.17494e-14	25.7432
ENSG00000221829	-1.9234	2.31918	-9.97719	7.12322e-16	5.25669e-14	25.7233
ENSG00000065328	-3.51585	-0.4204	-9.97655	7.14396e-16	5.26514e-14	25.7027
ENSG00000104957	-1.11304	3.65462	-9.97437	7.21576e-16	5.31114e-14	25.6828
ENSG00000096384	-1.30144	9.22273	-10.0934	4.18108e-16	3.22422e-14	25.6708
ENSG00000278540	-1.39989	4.85417	-9.98661	6.82194e-16	5.06076e-14	25.6516
ENSG00000104147	-2.40184	-0.505434	-9.96834	7.41807e-16	5.44589e-14	25.6515
ENSG00000168924	-0.997225	5.13317	-9.9899	6.71967e-16	4.99799e-14	25.6379
ENSG00000186162	-1.34142	2.20724	-9.95733	7.80233e-16	5.69107e-14	25.6373
ENSG00000035928	-1.14889	5.34404	-9.98602	6.84031e-16	5.06774e-14	25.6127
ENSG00000109881	-2.17319	2.32116	-9.95013	8.06466e-16	5.8673e-14	25.6037
ENSG00000276293	-1.05269	4.98086	-9.96637	7.48563e-16	5.48127e-14	25.5704
ENSG00000244151	-1.76568	-1.85507	-9.96603	7.4974e-16	5.48279e-14	25.5503
ENSG00000106105	-1.19744	5.98824	-9.97244	7.28016e-16	5.35158e-14	25.5168
ENSG00000101997	-0.973373	3.93128	-9.9418	8.3787e-16	6.08014e-14	25.5158
ENSG00000140319	-0.831973	7.0439	-9.9872	6.80345e-16	5.05366e-14	25.51
ENSG00000136271	-0.88615	5.73892	-9.96208	7.63433e-16	5.57572e-14	25.5057
ENSG00000259956	-0.946756	5.04842	-9.95382	7.9293e-16	5.77624e-14	25.5043
ENSG00000152348	-1.04188	2.38211	-9.92735	8.95287e-16	6.4472e-14	25.4981
ENSG00000179958	-1.22129	3.90807	-9.93172	8.77507e-16	6.33528e-14	25.4891
ENSG00000104412	-1.06526	4.64324	-9.93387	8.68891e-16	6.28913e-14	25.4647
ENSG00000127957	-1.59386	-0.211644	-9.92633	8.99493e-16	6.46926e-14	25.4511
ENSG00000151779	-0.936902	4.71634	-9.93255	8.74171e-16	6.31927e-14	25.4476
ENSG00000160932	3.04252	7.23785	9.96693	7.46644e-16	5.47429e-14	25.4253
ENSG00000133422	-1.06714	4.67219	-9.92534	9.03599e-16	6.49055e-14	25.4041
ENSG00000126934	-1.09093	6.25226	-9.94738	8.16697e-16	5.93411e-14	25.4009
ENSG00000182544	-1.04591	4.06263	-9.90962	9.71168e-16	6.94066e-14	25.3703
ENSG00000111671	-1.78462	2.15052	-9.89828	1.02309e-15	7.26586e-14	25.3698
ENSG00000125633	-1.47491	3.56935	-9.90641	9.85591e-16	7.026e-14	25.3642
ENSG00000147274	-1.00633	5.77483	-9.9277	8.93847e-16	6.44503e-14	25.3559
ENSG00000144034	-1.12399	3.39537	-9.8995	1.01734e-15	7.2341e-14	25.3532
ENSG00000198556	-1.5544	1.69251	-9.89074	1.05912e-15	7.48086e-14	25.3387
ENSG00000255224	-1.86893	-0.62884	-9.90435	9.94963e-16	7.08389e-14	25.3336
ENSG00000167670	-1.85832	3.03845	-9.89191	1.05341e-15	7.45313e-14	25.3257
ENSG00000108349	-1.11106	5.24639	-9.91605	9.42959e-16	6.75612e-14	25.3194
ENSG00000066044	-0.880398	5.45182	-9.9134	9.54471e-16	6.82996e-14	25.3157
ENSG00000186364	-1.97629	-0.399581	-9.8892	1.0666e-15	7.50892e-14	25.2901
ENSG00000112514	-1.15208	6.91332	-9.94021	8.44e-16	6.11678e-14	25.2855
ENSG00000132680	-1.66276	3.7664	-9.89444	1.04129e-15	7.38584e-14	25.2823
ENSG00000164818	-1.108	4.11058	-9.89209	1.05255e-15	7.45313e-14	25.2742
ENSG00000132478	-1.17235	3.85277	-9.88227	1.10111e-15	7.67551e-14	25.2625
ENSG00000124659	-1.1734	3.47598	-9.88009	1.11216e-15	7.73344e-14	25.2522
ENSG00000273611	-0.952987	3.99241	-9.8818	1.10348e-15	7.68257e-14	25.2452
ENSG00000108344	-0.778939	6.56457	-9.92427	9.08055e-16	6.51429e-14	25.2367
ENSG00000117360	-1.3673	4.27364	-9.88482	1.08828e-15	7.62364e-14	25.2345
ENSG00000105968	-0.906302	6.33693	-9.90807	9.78102e-16	6.9814e-14	25.2038
ENSG00000132692	-3.77523	-1.99681	-9.88281	1.09836e-15	7.66906e-14	25.2032
ENSG00000106638	-1.07612	4.68137	-9.87733	1.12636e-15	7.82262e-14	25.1977
ENSG00000146540	-1.27384	5.30187	-9.89023	1.06159e-15	7.48298e-14	25.1763
ENSG00000147378	-3.41043	-4.03943	-9.88272	1.09883e-15	7.66906e-14	25.1739
ENSG00000105397	-0.940042	5.55596	-9.88566	1.08408e-15	7.60373e-14	25.1639
ENSG00000084693	-1.38031	3.79774	-9.85963	1.22172e-15	8.4229e-14	25.1577
ENSG00000167632	-0.959958	4.73762	-9.87245	1.15188e-15	7.97049e-14	25.1573
ENSG00000115233	-1.06721	5.13327	-9.87402	1.14361e-15	7.93267e-14	25.1499
ENSG00000229140	1.7575	-4.95343	9.85158	1.26771e-15	8.72929e-14	25.1493
ENSG00000180867	-1.42041	1.70315	-9.84511	1.30594e-15	8.92737e-14	25.1312
ENSG00000205356	-1.11711	4.10793	-9.86025	1.21825e-15	8.40917e-14	25.1237
ENSG00000143575	-1.09656	6.17487	-9.88566	1.0841e-15	7.60373e-14	25.1198
ENSG00000135632	-1.31894	3.91774	-9.84945	1.28017e-15	8.78302e-14	25.1191
ENSG00000099341	-0.759366	6.56071	-9.89056	1.05997e-15	7.48086e-14	25.1179
ENSG00000160877	-1.09618	5.14076	-9.86679	1.18219e-15	8.17023e-14	25.1096
ENSG00000196235	-0.911943	6.43923	-9.88844	1.07032e-15	7.52577e-14	25.1009
ENSG00000099331	-1.04172	5.41327	-9.87339	1.14691e-15	7.94584e-14	25.098
ENSG00000013810	-2.28955	3.29618	-9.85095	1.27139e-15	8.74401e-14	25.0965
ENSG00000115652	-1.44172	4.22014	-9.84863	1.285e-15	8.80549e-14	25.0939
ENSG00000179364	-1.19668	4.36571	-9.85036	1.27485e-15	8.75718e-14	25.0581
ENSG00000130244	-0.884882	3.44997	-9.83335	1.37841e-15	9.39678e-14	25.0482
ENSG00000137103	-1.4391	3.00682	-9.82952	1.40287e-15	9.53241e-14	25.0446
ENSG00000048140	-1.26586	4.47434	-9.84473	1.30824e-15	8.93235e-14	25.0328
ENSG00000076003	-2.1186	3.64164	-9.8324	1.38446e-15	9.41868e-14	25.0194
ENSG00000101189	-1.06893	3.46639	-9.82581	1.42697e-15	9.67295e-14	25.008
ENSG00000176092	-3.21438	-0.588781	-9.81476	1.50128e-15	1.01524e-13	24.9907
ENSG00000103199	-1.09007	2.45763	-9.81376	1.50824e-15	1.01873e-13	24.9863
ENSG00000276043	-3.45213	0.13167	-9.81157	1.52345e-15	1.02777e-13	24.979
ENSG00000223705	-1.83578	1.75627	-9.81074	1.52929e-15	1.03048e-13	24.9712
ENSG00000160193	-1.33467	2.30084	-9.80794	1.54905e-15	1.04009e-13	24.9636
ENSG00000172273	-0.994522	2.95033	-9.81014	1.53349e-15	1.03209e-13	24.9583
ENSG00000123454	3.60572	3.12136	9.80215	1.59082e-15	1.06561e-13	24.9379
ENSG00000275580	-1.91099	-1.40488	-9.83317	1.37958e-15	9.39678e-14	24.9306
ENSG00000259534	1.83243	-5.11259	9.80803	1.54845e-15	1.04009e-13	24.929
ENSG00000161692	-1.87041	1.09695	-9.79948	1.6105e-15	1.07751e-13	24.9261
ENSG00000129562	-0.879095	6.45068	-9.8455	1.30359e-15	8.92207e-14	24.9174
ENSG00000198700	-1.23567	5.44763	-9.82854	1.40923e-15	9.5642e-14	24.9114
ENSG00000186300	-1.49725	1.27435	-9.79538	1.64107e-15	1.0928e-13	24.9082
ENSG00000261236	-1.56915	5.02694	-9.81665	1.48835e-15	1.0077e-13	24.8982
ENSG00000233461	-1.91291	1.88538	-9.79114	1.67337e-15	1.11169e-13	24.8904
ENSG00000118705	-0.955056	8.04758	-9.88444	1.09017e-15	7.62741e-14	24.8877
ENSG00000165699	-1.37262	3.5552	-9.79317	1.65787e-15	1.10269e-13	24.8582
ENSG00000172732	-1.00191	3.9565	-9.79771	1.62359e-15	1.08499e-13	24.8568
ENSG00000116161	-1.38731	4.96484	-9.80639	1.56014e-15	1.04629e-13	24.8494
ENSG00000107185	-1.36868	4.03499	-9.79668	1.63133e-15	1.08887e-13	24.8431
ENSG00000130158	-1.38081	4.26603	-9.79616	1.63521e-15	1.09018e-13	24.8256
ENSG00000167302	-1.25001	2.79206	-9.77591	1.79471e-15	1.17847e-13	24.8053
ENSG00000160818	-1.31104	4.41306	-9.7905	1.6783e-15	1.11236e-13	24.7984
ENSG00000160746	-1.27503	3.97	-9.777	1.78569e-15	1.17528e-13	24.763
ENSG00000066117	-1.22204	4.55206	-9.77997	1.76154e-15	1.16344e-13	24.7575
ENSG00000162300	-1.08919	2.22934	-9.7623	1.91051e-15	1.2444e-13	24.7567
ENSG00000174013	-0.996617	3.39796	-9.76863	1.85575e-15	1.21273e-13	24.7512
ENSG00000103710	-2.58624	0.199103	-9.76078	1.92394e-15	1.25027e-13	24.7502
ENSG00000106615	-1.08184	5.24684	-9.78851	1.69376e-15	1.12129e-13	24.7485
ENSG00000117408	-1.06493	4.51336	-9.77711	1.78483e-15	1.17528e-13	24.7381
ENSG00000082068	-0.8828	3.80138	-9.76841	1.85759e-15	1.21273e-13	24.7304
ENSG00000148459	-1.394	1.9398	-9.75655	1.96169e-15	1.27232e-13	24.7281
ENSG00000135778	-1.07925	4.72175	-9.77736	1.78278e-15	1.17528e-13	24.7223
ENSG00000008735	-3.43812	0.909402	-9.75101	2.01227e-15	1.29577e-13	24.7097
ENSG00000126215	-1.91297	1.76511	-9.75231	2.00032e-15	1.29249e-13	24.7075
ENSG00000126768	-1.15042	4.91426	-9.77289	1.81973e-15	1.19214e-13	24.7001
ENSG00000101152	-1.22474	5.15592	-9.77623	1.79204e-15	1.17809e-13	24.6857
ENSG00000135845	-1.44467	4.18504	-9.75139	2.00877e-15	1.29577e-13	24.6565
ENSG00000169926	-1.8311	5.06309	-9.77513	1.80117e-15	1.18134e-13	24.6511
ENSG00000065000	-0.957101	6.67639	-9.79085	1.6756e-15	1.11187e-13	24.6429
ENSG00000176783	-0.922297	4.88119	-9.76192	1.91383e-15	1.24513e-13	24.6423
ENSG00000177239	-0.907536	5.72435	-9.77054	1.83955e-15	1.20372e-13	24.6415
ENSG00000184220	-1.2977	3.30296	-9.7371	2.14513e-15	1.37196e-13	24.6383
ENSG00000204498	-1.12197	4.05595	-9.75296	1.99432e-15	1.29096e-13	24.6376
ENSG00000080709	4.3821	1.29316	9.74673	2.05231e-15	1.32006e-13	24.6341
ENSG00000163528	-1.07123	3.54505	-9.73965	2.12016e-15	1.35782e-13	24.6315
ENSG00000251350	-4.36824	-4.54226	-9.75648	1.96236e-15	1.27232e-13	24.6238
ENSG00000143376	-1.29953	4.7766	-9.75281	1.99567e-15	1.29096e-13	24.6065
ENSG00000278857	1.74252	-4.94596	9.73523	2.1637e-15	1.38072e-13	24.5875
ENSG00000168159	-1.03202	6.66024	-9.78627	1.71129e-15	1.13157e-13	24.585
ENSG00000171792	-1.63816	2.67048	-9.72389	2.27945e-15	1.44643e-13	24.5772
ENSG00000132823	-0.823681	4.39235	-9.7396	2.12062e-15	1.35782e-13	24.5646
ENSG00000214517	-1.07521	4.26465	-9.73201	2.19598e-15	1.39503e-13	24.5643
ENSG00000172534	-1.20168	5.25844	-9.7512	2.01049e-15	1.29577e-13	24.5552
ENSG00000073969	-1.06833	4.39541	-9.73348	2.18118e-15	1.39031e-13	24.5546
ENSG00000159210	-0.987928	5.43324	-9.74627	2.05663e-15	1.32133e-13	24.549
ENSG00000011451	-0.986243	4.84366	-9.7353	2.16302e-15	1.38072e-13	24.5404
ENSG00000260942	-2.44575	-1.44316	-9.7203	2.31745e-15	1.46397e-13	24.5356
ENSG00000261221	-1.04856	3.12606	-9.71892	2.33213e-15	1.47161e-13	24.5341
ENSG00000168393	-1.54952	3.68382	-9.72232	2.29603e-15	1.45369e-13	24.5245
ENSG00000163444	-0.913288	4.37346	-9.73203	2.19569e-15	1.39503e-13	24.5242
ENSG00000106266	-1.17992	4.32152	-9.73272	2.1888e-15	1.3936e-13	24.5199
ENSG00000163704	-1.43259	-0.0193564	-9.70941	2.43643e-15	1.5323e-13	24.5082
ENSG00000132004	-1.17599	2.05058	-9.70476	2.48907e-15	1.56193e-13	24.501
ENSG00000167967	-1.08195	3.9522	-9.72084	2.31168e-15	1.46196e-13	24.4959
ENSG00000088833	-0.827435	5.92524	-9.74566	2.06237e-15	1.32352e-13	24.4908
ENSG00000204991	-1.75134	3.19557	-9.70155	2.52608e-15	1.5834e-13	24.4604
ENSG00000189043	-1.032	7.43749	-9.76636	1.87518e-15	1.2228e-13	24.4568
ENSG00000076706	-1.88004	4.61579	-9.72258	2.29325e-15	1.45356e-13	24.4523
ENSG00000179933	-0.858435	4.55261	-9.70534	2.4824e-15	1.55948e-13	24.4328
ENSG00000182379	-4.23847	-1.58414	-9.69082	2.65387e-15	1.658e-13	24.4101
ENSG00000137074	-0.716168	4.0986	-9.68897	2.67652e-15	1.66846e-13	24.3863
ENSG00000185163	-0.971657	3.74666	-9.68292	2.75203e-15	1.71176e-13	24.3481
ENSG00000125743	-1.17143	5.99519	-9.71295	2.39706e-15	1.5109e-13	24.346
ENSG00000105576	-1.10356	4.8163	-9.69113	2.6501e-15	1.65747e-13	24.3445
ENSG00000249115	-1.27023	3.00914	-9.67862	2.80694e-15	1.74209e-13	24.3404
ENSG00000068745	-1.12299	4.7488	-9.69328	2.62402e-15	1.64297e-13	24.3326
ENSG00000132635	-1.16482	4.17883	-9.68771	2.6921e-15	1.67633e-13	24.3246
ENSG00000066827	-1.12124	2.33483	-9.6652	2.98571e-15	1.84293e-13	24.3181
ENSG00000118193	-3.19706	-0.0187969	-9.66555	2.9809e-15	1.84198e-13	24.3136
ENSG00000160298	-2.53267	0.399017	-9.65923	3.06881e-15	1.87988e-13	24.2958
ENSG00000182872	-0.813135	5.44279	-9.69024	2.66087e-15	1.66053e-13	24.2927
ENSG00000256525	-1.336	1.96945	-9.65868	3.07657e-15	1.88199e-13	24.2909
ENSG00000164296	-1.01324	2.00285	-9.65852	3.07891e-15	1.88199e-13	24.2855
ENSG00000154781	-0.874166	3.46616	-9.6622	3.02717e-15	1.86446e-13	24.2754
ENSG00000137804	-2.36311	2.83813	-9.6612	3.04118e-15	1.86833e-13	24.2711
ENSG00000184661	-3.31958	-1.14088	-9.66104	3.04335e-15	1.86833e-13	24.26
ENSG00000179151	-1.0532	3.70139	-9.66124	3.04058e-15	1.86833e-13	24.254
ENSG00000243678	-1.23784	4.83071	-9.66624	2.97149e-15	1.83817e-13	24.2494
ENSG00000135637	-1.30913	1.83578	-9.64812	3.22976e-15	1.96994e-13	24.2391
ENSG00000113558	-0.767237	7.08869	-9.71075	2.42138e-15	1.52453e-13	24.2379
ENSG00000131470	-1.97194	-0.270028	-9.64595	3.26218e-15	1.98511e-13	24.2126
ENSG00000105723	-0.913848	5.05072	-9.66402	3.00201e-15	1.85098e-13	24.2114
ENSG00000145919	-1.03274	4.3266	-9.65372	3.14767e-15	1.92195e-13	24.2007
ENSG00000180921	-1.5808	5.53626	-9.68073	2.77992e-15	1.72721e-13	24.1805
ENSG00000166803	-2.36378	1.35069	-9.6327	3.46727e-15	2.09228e-13	24.1771
ENSG00000186665	-1.26326	3.31957	-9.64142	3.33088e-15	2.01857e-13	24.1728
ENSG00000255980	3.19347	-3.99689	9.67682	2.83035e-15	1.75469e-13	24.1625
ENSG00000114999	-1.31234	4.03476	-9.64552	3.26866e-15	1.98511e-13	24.1616
ENSG00000155959	-1.10609	4.29253	-9.64562	3.26705e-15	1.98511e-13	24.1452
ENSG00000166578	-2.23352	-1.62995	-9.63269	3.4673e-15	2.09228e-13	24.1375
ENSG00000137100	-0.897805	4.8912	-9.64666	3.25156e-15	1.9811e-13	24.1347
ENSG00000224189	-5.02714	-1.912	-9.62915	3.52436e-15	2.12219e-13	24.1226
ENSG00000204392	-1.27921	4.0553	-9.63508	3.42942e-15	2.07385e-13	24.1209
ENSG00000197021	-0.959577	3.07812	-9.62162	3.64862e-15	2.18539e-13	24.1001
ENSG00000280417	-1.83048	-0.715968	-9.61762	3.71626e-15	2.21652e-13	24.0811
ENSG00000197852	-1.78319	1.29772	-9.61137	3.82478e-15	2.27167e-13	24.0809
ENSG00000084092	-1.10269	3.59991	-9.62075	3.66326e-15	2.19184e-13	24.0802
ENSG00000204394	-1.2565	6.07654	-9.66073	3.04779e-15	1.86902e-13	24.0796
ENSG00000103671	-0.841726	3.59471	-9.6187	3.69791e-15	2.2079e-13	24.0713
ENSG00000130726	-1.05945	6.86422	-9.67107	2.90617e-15	1.79973e-13	24.071
ENSG00000027847	-1.15698	4.26034	-9.63034	3.50507e-15	2.11282e-13	24.068
ENSG00000068489	-2.56724	0.724842	-9.60894	3.8677e-15	2.29475e-13	24.0674
ENSG00000206573	-1.43196	2.17729	-9.60777	3.88858e-15	2.30472e-13	24.0636
ENSG00000105520	-1.6117	3.82263	-9.62199	3.64228e-15	2.1839e-13	24.0606
ENSG00000237424	-2.42141	0.254555	-9.60642	3.91281e-15	2.31666e-13	24.0556
ENSG00000186577	-1.40941	3.44305	-9.61316	3.79332e-15	2.25535e-13	24.0462
ENSG00000071626	-0.806131	5.85603	-9.64311	3.30508e-15	2.00508e-13	24.0372
ENSG00000174915	-1.09528	3.99704	-9.60569	3.92601e-15	2.32205e-13	23.9968
ENSG00000162062	-3.01843	0.257228	-9.59265	4.16885e-15	2.44271e-13	23.9928
ENSG00000196584	-3.0966	-0.890884	-9.59842	4.05967e-15	2.39111e-13	23.9911
ENSG00000173660	-1.04053	5.94531	-9.63996	3.35333e-15	2.03e-13	23.9812
ENSG00000133895	-0.860468	4.80914	-9.61404	3.77798e-15	2.2486e-13	23.9733
ENSG00000116906	-1.13911	5.46408	-9.62261	3.63195e-15	2.18002e-13	23.9618
ENSG00000133884	-1.05294	4.0913	-9.60204	3.9925e-15	2.35891e-13	23.9537
ENSG00000125037	-0.833278	5.99664	-9.62423	3.60505e-15	2.16617e-13	23.9447
ENSG00000067221	-1.01748	3.54768	-9.59381	4.1467e-15	2.43477e-13	23.9418
ENSG00000141551	-1.01132	6.25808	-9.6281	3.54131e-15	2.13013e-13	23.9273
ENSG00000243335	-1.83078	1.70014	-9.57767	4.46644e-15	2.59615e-13	23.9186
ENSG00000100324	-0.885941	4.45078	-9.5988	4.05253e-15	2.38939e-13	23.9138
ENSG00000185252	-1.48396	2.17928	-9.57445	4.53313e-15	2.62894e-13	23.9015
ENSG00000111725	-0.908033	4.60055	-9.59496	4.12483e-15	2.42444e-13	23.8963
ENSG00000057935	-1.29339	3.64508	-9.57781	4.46365e-15	2.59615e-13	23.8893
ENSG00000139974	-1.34914	2.20255	-9.57251	4.57382e-15	2.64711e-13	23.8881
ENSG00000255152	-2.158	-1.55131	-9.58364	4.34542e-15	2.53567e-13	23.8647
ENSG00000163374	-1.05605	4.9149	-9.59633	4.09883e-15	2.41166e-13	23.8638
ENSG00000108799	-1.2156	3.73032	-9.57561	4.50898e-15	2.61761e-13	23.8531
ENSG00000188542	-1.06232	0.857648	-9.56143	4.81304e-15	2.76857e-13	23.8496
ENSG00000112186	-2.4833	3.28307	-9.56818	4.66597e-15	2.69493e-13	23.8333
ENSG00000092470	-2.4149	1.03794	-9.55564	4.94312e-15	2.83475e-13	23.8292
ENSG00000138085	-1.00105	5.62647	-9.58662	4.28616e-15	2.50625e-13	23.8212
ENSG00000196544	-1.09498	2.41518	-9.556	4.93505e-15	2.833e-13	23.8172
ENSG00000106443	-1.08394	4.56324	-9.57404	4.54179e-15	2.63126e-13	23.8167
ENSG00000146872	-0.881275	3.82743	-9.56169	4.80745e-15	2.76817e-13	23.8141
ENSG00000204209	-1.10514	5.09865	-9.58439	4.33044e-15	2.52953e-13	23.8124
ENSG00000109576	2.55728	3.74243	9.55256	5.01375e-15	2.86945e-13	23.8061
ENSG00000122965	-0.969461	4.19361	-9.56953	4.63708e-15	2.68098e-13	23.8055
ENSG00000033050	-1.20575	4.53912	-9.56682	4.69529e-15	2.7079e-13	23.7972
ENSG00000143486	-1.15318	5.29109	-9.59097	4.20115e-15	2.45908e-13	23.7964
ENSG00000198860	-1.19794	3.85123	-9.55618	4.93077e-15	2.833e-13	23.7907
ENSG00000169951	-1.07809	2.46819	-9.54857	5.10663e-15	2.91671e-13	23.7816
ENSG00000110583	-1.51507	2.68984	-9.55044	5.06281e-15	2.8946e-13	23.7806
ENSG00000113504	-1.31651	6.42135	-9.61536	3.75519e-15	2.23738e-13	23.7787
ENSG00000185842	-1.53536	1.76997	-9.54328	5.23269e-15	2.97669e-13	23.7682
ENSG00000167393	-1.45244	2.43954	-9.54573	5.17381e-15	2.95209e-13	23.7681
ENSG00000128266	-3.46228	0.933388	-9.53889	5.33951e-15	3.02832e-13	23.7526
ENSG00000112787	-1.03463	5.09412	-9.56669	4.69799e-15	2.7079e-13	23.7463
ENSG00000121289	-1.25274	2.78418	-9.53904	5.33563e-15	3.02832e-13	23.7404
ENSG00000071894	-1.03638	5.7229	-9.57871	4.4451e-15	2.59116e-13	23.7318
ENSG00000176371	-1.23576	2.20225	-9.53272	5.49324e-15	3.0969e-13	23.7133
ENSG00000244038	-0.915195	7.00581	-9.60121	4.00777e-15	2.36546e-13	23.7121
ENSG00000119969	-2.55801	1.13253	-9.52838	5.60418e-15	3.15003e-13	23.7047
ENSG00000232940	-1.98801	-2.13151	-9.55384	4.98431e-15	2.85548e-13	23.7034
ENSG00000128944	-1.43449	2.71358	-9.53442	5.45043e-15	3.08197e-13	23.7023
ENSG00000172613	-1.35467	2.92931	-9.53384	5.4651e-15	3.08666e-13	23.7003
ENSG00000120256	-1.3007	4.2455	-9.54281	5.24386e-15	2.98005e-13	23.693
ENSG00000259891	-1.59604	-0.550317	-9.53366	5.46963e-15	3.08666e-13	23.6867
ENSG00000254481	-2.82081	-4.42412	-9.57762	4.46742e-15	2.59615e-13	23.6733
ENSG00000204576	-1.1648	2.77087	-9.52545	5.68022e-15	3.18644e-13	23.6692
ENSG00000099999	-1.25964	3.09273	-9.52386	5.7221e-15	3.20358e-13	23.6684
ENSG00000130175	-0.770661	8.1707	-9.62046	3.66811e-15	2.19242e-13	23.6641
ENSG00000101343	-0.911761	4.45808	-9.5373	5.37861e-15	3.04745e-13	23.6592
ENSG00000108384	-1.28724	2.84667	-9.51832	5.86992e-15	3.27985e-13	23.6465
ENSG00000140326	-1.13673	2.99367	-9.51889	5.85457e-15	3.27451e-13	23.6209
ENSG00000077312	-1.1843	4.79354	-9.53217	5.50724e-15	3.1017e-13	23.6188
ENSG00000143612	-0.869687	7.67501	-9.59276	4.16675e-15	2.44271e-13	23.6173
ENSG00000176731	-1.23402	4.12567	-9.52433	5.70976e-15	3.19984e-13	23.614
ENSG00000010165	-1.04255	4.61622	-9.52781	5.61884e-15	3.15513e-13	23.6115
ENSG00000163516	-1.18142	4.09162	-9.52843	5.60274e-15	3.15003e-13	23.6109
ENSG00000156860	-0.851044	5.11662	-9.53694	5.38759e-15	3.04948e-13	23.6107
ENSG00000221909	-1.18758	1.84034	-9.50277	6.30562e-15	3.50256e-13	23.5897
ENSG00000168612	-1.12477	2.33744	-9.50289	6.30225e-15	3.50256e-13	23.5812
ENSG00000175334	-0.925629	6.13047	-9.54518	5.18692e-15	2.9566e-13	23.5615
ENSG00000108468	-1.3056	4.26659	-9.51039	6.08806e-15	3.39169e-13	23.5463
ENSG00000115459	-1.09213	3.33866	-9.50107	6.35524e-15	3.52666e-13	23.5402
ENSG00000176407	-0.809143	5.21478	-9.5169	5.90825e-15	3.29802e-13	23.5283
ENSG00000077721	-1.14059	4.84099	-9.5076	6.16692e-15	3.43225e-13	23.5099
ENSG00000164161	6.19571	0.918168	9.54397	5.21602e-15	2.97019e-13	23.5052
ENSG00000183814	-1.90708	0.96898	-9.4761	7.12971e-15	3.91042e-13	23.4707
ENSG00000168883	-1.05359	4.56168	-9.49502	6.5347e-15	3.62269e-13	23.4653
ENSG00000145916	-0.898503	4.58437	-9.494	6.56537e-15	3.63483e-13	23.4392
ENSG00000137221	-1.17824	4.17313	-9.48696	6.78175e-15	3.74133e-13	23.4381
ENSG00000006837	-1.3752	-1.47676	-9.489	6.71837e-15	3.7136e-13	23.4364
ENSG00000113569	-1.2301	3.95793	-9.48769	6.75901e-15	3.73242e-13	23.4247
ENSG00000148297	-1.36802	3.37618	-9.47203	7.26468e-15	3.96907e-13	23.4159
ENSG00000101365	-0.823886	5.84577	-9.51168	6.05223e-15	3.37506e-13	23.4051
ENSG00000100749	-1.37954	2.1022	-9.4607	7.65378e-15	4.15359e-13	23.395
ENSG00000007545	-1.37651	2.11621	-9.46133	7.63151e-15	4.14548e-13	23.39
ENSG00000196378	-1.12902	1.92565	-9.4558	7.82851e-15	4.24434e-13	23.3747
ENSG00000010244	-1.01122	5.72926	-9.49387	6.56943e-15	3.63483e-13	23.3689
ENSG00000138658	-1.9721	0.128235	-9.45355	7.91012e-15	4.28449e-13	23.3592
ENSG00000213865	-1.56891	0.208538	-9.45299	7.93047e-15	4.2914e-13	23.3521
ENSG00000121644	-1.18866	4.32763	-9.46827	7.39153e-15	4.0276e-13	23.3496
ENSG00000101003	-2.81001	1.14872	-9.44876	8.08646e-15	4.355e-13	23.344
ENSG00000148843	-1.02743	4.74059	-9.47409	7.1959e-15	3.93909e-13	23.3256
ENSG00000120963	-1.08165	5.32501	-9.47386	7.20378e-15	3.9396e-13	23.3207
ENSG00000241370	-1.31784	2.04387	-9.44329	8.29292e-15	4.45777e-13	23.3132
ENSG00000105063	-1.10631	5.52963	-9.48554	6.82625e-15	3.76221e-13	23.3063
ENSG00000164941	-1.2992	3.75866	-9.45075	8.01294e-15	4.32775e-13	23.302
ENSG00000113456	-1.09656	3.50549	-9.44985	8.04605e-15	4.33736e-13	23.2902
ENSG00000274460	-2.6229	-2.76295	-9.46456	7.51897e-15	4.0922e-13	23.2859
ENSG00000249915	-0.880146	5.53556	-9.47709	7.09741e-15	3.89648e-13	23.2775
ENSG00000266472	-1.26067	5.51476	-9.47139	7.28599e-15	3.97687e-13	23.2769
ENSG00000096080	-0.840242	4.14798	-9.45001	8.04032e-15	4.33736e-13	23.268
ENSG00000169241	-1.37994	5.34322	-9.48318	6.90086e-15	3.79964e-13	23.2552
ENSG00000079999	-0.747781	5.96109	-9.46822	7.39315e-15	4.0276e-13	23.2451
ENSG00000105669	-0.986747	6.54758	-9.48215	6.93384e-15	3.81038e-13	23.2411
ENSG00000088038	-0.977444	4.41686	-9.44329	8.29306e-15	4.45777e-13	23.2258
ENSG00000105649	-1.62203	0.926857	-9.41822	9.3083e-15	4.94712e-13	23.2094
ENSG00000175336	3.52551	6.45301	9.46186	7.61296e-15	4.13937e-13	23.2093
ENSG00000081692	-1.21753	3.65178	-9.43013	8.81151e-15	4.7129e-13	23.1969
ENSG00000164535	-0.841985	4.0431	-9.42997	8.81765e-15	4.7129e-13	23.1823
ENSG00000173726	-1.14747	7.10302	-9.48282	6.91254e-15	3.80237e-13	23.1758
ENSG00000140854	-1.06693	3.49442	-9.42012	9.2272e-15	4.90863e-13	23.1668
ENSG00000164934	-1.33056	4.33539	-9.42621	8.97187e-15	4.78179e-13	23.1634
ENSG00000149554	-1.78458	1.73309	-9.40342	9.96519e-15	5.28631e-13	23.1375
ENSG00000186575	-1.28828	4.15902	-9.4209	9.19425e-15	4.8957e-13	23.1375
ENSG00000196139	-1.93552	7.24048	-9.47463	7.17804e-15	3.93312e-13	23.1152
ENSG00000163344	-1.14255	5.9737	-9.45085	8.00904e-15	4.32775e-13	23.0978
ENSG00000123064	-0.774139	5.78608	-9.43329	8.68402e-15	4.65908e-13	23.069
ENSG00000089053	-0.769399	6.15271	-9.43693	8.5395e-15	4.58589e-13	23.0574
ENSG00000118894	-1.21449	2.41999	-9.38695	1.07511e-14	5.66075e-13	23.051
ENSG00000176087	-0.85224	5.84475	-9.42687	8.94461e-15	4.77175e-13	23.0456
ENSG00000164284	-1.15218	3.1125	-9.38873	1.06634e-14	5.6303e-13	23.0347
ENSG00000198663	-0.873057	6.22978	-9.43125	8.76577e-15	4.69404e-13	23.0166
ENSG00000130812	2.69502	2.61833	9.3747	1.13753e-14	5.95618e-13	23.0124
ENSG00000164610	-1.10028	2.03093	-9.37425	1.13992e-14	5.96317e-13	23.0082
ENSG00000112769	-1.85451	3.44774	-9.38728	1.07345e-14	5.65729e-13	23.0078
ENSG00000197162	-1.3398	1.57105	-9.36796	1.17343e-14	6.12716e-13	22.9836
ENSG00000091409	-1.94273	4.88101	-9.40105	1.00748e-14	5.33448e-13	22.9811
ENSG00000101190	-1.04831	2.69728	-9.36717	1.17769e-14	6.13245e-13	22.9595
ENSG00000185291	-1.6103	1.63344	-9.36222	1.20488e-14	6.24528e-13	22.9554
ENSG00000089280	-1.15414	6.64262	-9.42721	8.93081e-15	4.76889e-13	22.9375
ENSG00000107929	-0.979942	4.94402	-9.38767	1.07154e-14	5.65251e-13	22.937
ENSG00000156802	-1.7825	4.29358	-9.38053	1.10739e-14	5.80915e-13	22.9357
ENSG00000125454	-1.37361	1.60925	-9.35742	1.23186e-14	6.37929e-13	22.9354
ENSG00000125877	-1.07216	4.75815	-9.38224	1.09868e-14	5.77412e-13	22.9207
ENSG00000147257	-4.87808	4.82467	-9.43225	8.72577e-15	4.67704e-13	22.9118
ENSG00000068028	-1.13924	3.6951	-9.36302	1.20043e-14	6.22794e-13	22.9059
ENSG00000204564	-0.989409	3.85003	-9.36851	1.17049e-14	6.11744e-13	22.9043
ENSG00000165966	3.77106	-2.16076	9.4141	9.4869e-15	5.03731e-13	22.9019
ENSG00000114383	-0.916044	4.30825	-9.36728	1.17714e-14	6.13245e-13	22.893
ENSG00000255559	-2.53515	-3.10358	-9.37893	1.11556e-14	5.84657e-13	22.8859
ENSG00000088832	-0.992996	6.42939	-9.39929	1.01567e-14	5.3728e-13	22.8854
ENSG00000164896	-1.04005	5.85182	-9.3942	1.0398e-14	5.4953e-13	22.8777
ENSG00000115211	-0.922119	4.65713	-9.36737	1.17661e-14	6.13245e-13	22.8676
ENSG00000196812	-1.57256	1.00288	-9.34044	1.33213e-14	6.84842e-13	22.8599
ENSG00000005007	-0.867776	6.31414	-9.40286	9.99121e-15	5.29515e-13	22.8558
ENSG00000160339	5.88789	2.23317	9.36413	1.19434e-14	6.20628e-13	22.8555
ENSG00000125817	-1.02218	5.98285	-9.38654	1.07714e-14	5.66622e-13	22.853
ENSG00000101246	-1.01669	4.8411	-9.36589	1.18467e-14	6.16312e-13	22.8334
ENSG00000167900	-2.39593	3.38941	-9.34358	1.31296e-14	6.76831e-13	22.8194
ENSG00000261716	-2.54423	0.900726	-9.33114	1.3905e-14	7.14204e-13	22.8167
ENSG00000108001	-2.4977	-1.686	-9.34052	1.33165e-14	6.84842e-13	22.8101
ENSG00000006194	-0.832338	4.07637	-9.34719	1.29132e-14	6.66893e-13	22.8037
ENSG00000156928	-0.853076	4.61163	-9.35369	1.25318e-14	6.47786e-13	22.8004
ENSG00000113648	-1.15301	6.05544	-9.3817	1.10144e-14	5.78326e-13	22.7967
ENSG00000138382	-1.03002	4.03525	-9.34179	1.32384e-14	6.81818e-13	22.79
ENSG00000136908	-1.12193	4.75967	-9.34622	1.29712e-14	6.69275e-13	22.7898
ENSG00000198554	-2.2245	0.628975	-9.32179	1.45169e-14	7.42263e-13	22.776
ENSG00000101052	-1.31849	2.86814	-9.32124	1.45538e-14	7.43477e-13	22.7461
ENSG00000160211	-2.27937	3.41041	-9.32763	1.41319e-14	7.25196e-13	22.7174
ENSG00000136448	-0.778784	6.39789	-9.36398	1.19516e-14	6.20628e-13	22.716
ENSG00000007376	-1.11953	3.44655	-9.31385	1.50585e-14	7.65803e-13	22.6893
ENSG00000239306	-0.870127	4.67007	-9.31958	1.46657e-14	7.47845e-13	22.662
ENSG00000103495	-1.35703	4.58045	-9.32521	1.42898e-14	7.31975e-13	22.6469
ENSG00000118900	-1.09552	4.62764	-9.32288	1.44442e-14	7.39214e-13	22.641
ENSG00000226174	-2.51166	-2.74065	-9.31328	1.50979e-14	7.67122e-13	22.6241
ENSG00000197798	-0.921649	2.59747	-9.28915	1.68744e-14	8.52031e-13	22.6159
ENSG00000176619	-1.56802	3.70809	-9.299	1.61258e-14	8.17878e-13	22.6087
ENSG00000101294	-1.00876	7.0891	-9.35569	1.24171e-14	6.42445e-13	22.6002
ENSG00000087157	-1.19977	3.12535	-9.28957	1.68419e-14	8.51145e-13	22.5904
ENSG00000113845	-0.755495	5.04436	-9.30962	1.53546e-14	7.79464e-13	22.5895
ENSG00000108433	-1.03678	3.62511	-9.29022	1.67913e-14	8.4935e-13	22.5868
ENSG00000215784	-3.50751	-3.66424	-9.31505	1.49756e-14	7.62276e-13	22.5811
ENSG00000163798	-0.89569	4.10977	-9.29341	1.65466e-14	8.3772e-13	22.5745
ENSG00000104549	-2.7645	5.07787	-9.32091	1.45762e-14	7.43952e-13	22.5717
ENSG00000169221	-1.01521	4.23964	-9.29548	1.63895e-14	8.3051e-13	22.5664
ENSG00000187066	-1.79311	-1.30751	-9.28508	1.71944e-14	8.66642e-13	22.5659
ENSG00000007968	-2.98577	-0.850284	-9.27262	1.82107e-14	9.10568e-13	22.5464
ENSG00000184983	-0.975849	5.94489	-9.32666	1.4195e-14	7.27778e-13	22.5348
ENSG00000213337	-1.18497	3.19882	-9.27751	1.78047e-14	8.93127e-13	22.5311
ENSG00000175768	-0.926597	3.61683	-9.27699	1.78474e-14	8.93188e-13	22.5275
ENSG00000002919	-0.907602	3.83275	-9.27717	1.78326e-14	8.93188e-13	22.5114
ENSG00000143379	-1.19407	4.38402	-9.28266	1.73875e-14	8.74038e-13	22.482
ENSG00000153015	-0.981379	3.19752	-9.26779	1.86207e-14	9.27791e-13	22.4795
ENSG00000111247	-2.67254	0.321672	-9.25571	1.96878e-14	9.74395e-13	22.4747
ENSG00000112039	-1.94998	0.70413	-9.25347	1.98918e-14	9.81615e-13	22.4666
ENSG00000263843	-2.11777	-1.60734	-9.25962	1.93357e-14	9.59194e-13	22.447
ENSG00000150753	-1.08946	6.28429	-9.31842	1.47443e-14	7.51177e-13	22.4454
ENSG00000165819	-1.16049	3.69856	-9.26484	1.88763e-14	9.38046e-13	22.4436
ENSG00000125734	-0.774447	5.56526	-9.28477	1.72187e-14	8.67095e-13	22.4309
ENSG00000120253	-1.08776	3.85033	-9.25538	1.97177e-14	9.74725e-13	22.4055
ENSG00000156858	-0.800084	4.18453	-9.25849	1.94372e-14	9.63385e-13	22.4049
ENSG00000101843	-1.23506	4.2691	-9.25971	1.93283e-14	9.59194e-13	22.4032
ENSG00000177646	-0.637151	5.32265	-9.26887	1.85283e-14	9.23997e-13	22.3926
ENSG00000160469	-2.06068	-0.141054	-9.23846	2.13181e-14	1.04291e-12	22.3877
ENSG00000113048	-0.688304	5.44273	-9.27739	1.78146e-14	8.93127e-13	22.3864
ENSG00000170631	-1.20082	2.44276	-9.23597	2.15641e-14	1.05403e-12	22.3676
ENSG00000115568	-1.27482	2.81838	-9.23897	2.12676e-14	1.04134e-12	22.3648
ENSG00000188986	-0.954082	5.28776	-9.26604	1.87719e-14	9.33679e-13	22.3634
ENSG00000101079	-1.33812	3.75625	-9.2464	2.05509e-14	1.01042e-12	22.3616
ENSG00000162929	-1.96208	0.935446	-9.23028	2.21375e-14	1.07649e-12	22.3614
ENSG00000105486	-1.52737	4.0721	-9.25564	1.96938e-14	9.74395e-13	22.361
ENSG00000143578	-1.39663	3.2726	-9.24121	2.10495e-14	1.03155e-12	22.3596
ENSG00000089195	-1.22471	3.20184	-9.23567	2.15936e-14	1.05456e-12	22.3462
ENSG00000101220	-1.23178	4.17738	-9.24641	2.05504e-14	1.01042e-12	22.338
ENSG00000166986	-1.14977	5.52903	-9.26652	1.87305e-14	9.32441e-13	22.3308
ENSG00000123908	-1.43184	3.98895	-9.24217	2.09561e-14	1.02876e-12	22.3287
ENSG00000169718	-1.03423	6.58169	-9.28401	1.7279e-14	8.69357e-13	22.3193
ENSG00000094975	-1.55632	4.32262	-9.24132	2.1038e-14	1.03155e-12	22.3117
ENSG00000186104	-1.18453	2.78279	-9.22517	2.26651e-14	1.09837e-12	22.3017
ENSG00000122386	-1.1735	3.00701	-9.22517	2.26649e-14	1.09837e-12	22.3004
ENSG00000177885	-0.707965	6.54809	-9.27088	1.8358e-14	9.16315e-13	22.2934
ENSG00000102317	-1.34777	6.06832	-9.27119	1.83315e-14	9.15799e-13	22.2932
ENSG00000174151	-1.8757	1.35745	-9.21501	2.37524e-14	1.14659e-12	22.2861
ENSG00000236675	-2.34242	-0.239167	-9.21258	2.40198e-14	1.15609e-12	22.2823
ENSG00000179632	-1.03168	5.92723	-9.25386	1.98561e-14	9.80712e-13	22.2744
ENSG00000159055	-1.41292	2.23736	-9.21125	2.41676e-14	1.16222e-12	22.2649
ENSG00000198911	-1.37637	6.77254	-9.2884	1.69328e-14	8.54218e-13	22.2648
ENSG00000148334	-1.12223	5.02453	-9.23213	2.19489e-14	1.06915e-12	22.2513
ENSG00000108651	-0.960412	4.57127	-9.22919	2.22484e-14	1.08095e-12	22.2433
ENSG00000157954	-0.723384	5.93726	-9.25289	1.99457e-14	9.83423e-13	22.2397
ENSG00000010322	-0.967519	5.31246	-9.24626	2.05647e-14	1.01042e-12	22.2365
ENSG00000163703	-0.974509	4.94868	-9.23147	2.20161e-14	1.0715e-12	22.2328
ENSG00000106344	-1.04142	3.64776	-9.21438	2.38217e-14	1.14824e-12	22.2269
ENSG00000275223	-2.99337	-3.09861	-9.22895	2.22734e-14	1.08123e-12	22.2225
ENSG00000184640	-1.05185	7.30296	-9.27739	1.78145e-14	8.93127e-13	22.2188
ENSG00000205643	-1.29501	2.41483	-9.20068	2.53751e-14	1.21205e-12	22.2033
ENSG00000086589	-0.836084	4.70828	-9.2213	2.30733e-14	1.11719e-12	22.1989
ENSG00000128534	-1.02792	3.55285	-9.20167	2.52595e-14	1.20755e-12	22.1954
ENSG00000125319	-2.1886	0.269747	-9.19529	2.60137e-14	1.24046e-12	22.1945
ENSG00000125457	-1.09608	3.71531	-9.20807	2.45247e-14	1.17739e-12	22.1882
ENSG00000235173	-1.30743	4.72973	-9.2091	2.44084e-14	1.1728e-12	22.1478
ENSG00000130254	-0.789156	5.02361	-9.21425	2.38362e-14	1.14824e-12	22.1278
ENSG00000142528	-1.0841	2.38154	-9.1799	2.79272e-14	1.32501e-12	22.1173
ENSG00000185798	-0.878061	2.07399	-9.1788	2.80692e-14	1.33063e-12	22.1171
ENSG00000038532	-1.10386	4.05011	-9.19763	2.57343e-14	1.22817e-12	22.1115
ENSG00000163870	-0.78502	4.98699	-9.20361	2.50347e-14	1.19984e-12	22.1073
ENSG00000138160	-2.28819	1.48893	-9.17186	2.89827e-14	1.36707e-12	22.0941
ENSG00000162757	-1.34783	1.27409	-9.16932	2.93247e-14	1.37975e-12	22.0886
ENSG00000174243	-0.760368	5.91195	-9.22047	2.31617e-14	1.12051e-12	22.0873
ENSG00000146007	-0.797373	5.74934	-9.21493	2.37614e-14	1.14659e-12	22.0867
ENSG00000211599	2.46082	-3.75902	9.16971	2.92719e-14	1.37841e-12	22.0838
ENSG00000151465	-0.822029	5.02352	-9.202	2.52213e-14	1.20674e-12	22.0826
ENSG00000259305	-1.69513	-0.936959	-9.18153	2.77187e-14	1.31732e-12	22.0691
ENSG00000152359	-1.23931	1.68874	-9.16637	2.9726e-14	1.39515e-12	22.0657
ENSG00000053900	-1.06193	3.46627	-9.18088	2.78011e-14	1.32013e-12	22.0649
ENSG00000106133	-1.91492	-1.12837	-9.16752	2.95693e-14	1.3901e-12	22.0614
ENSG00000278952	-3.39781	-2.35964	-9.16594	2.97844e-14	1.39673e-12	22.0578
ENSG00000175573	-0.880202	4.40985	-9.1829	2.75441e-14	1.31013e-12	22.0569
ENSG00000134013	-2.08612	2.63776	-9.16714	2.96203e-14	1.39134e-12	22.0349
ENSG00000105298	-0.890895	3.59149	-9.16993	2.92422e-14	1.37816e-12	22.0328
ENSG00000160801	3.38638	2.59954	9.16161	3.0386e-14	1.42024e-12	22.031
ENSG00000073754	4.57503	3.60945	9.15965	3.06619e-14	1.43077e-12	22.02
ENSG00000099821	-0.909668	5.67865	-9.20415	2.49723e-14	1.19787e-12	22.0147
ENSG00000138115	3.47526	8.35505	9.25111	2.01098e-14	9.90648e-13	22.0133
ENSG00000047578	-1.47661	2.83515	-9.15827	3.08582e-14	1.43875e-12	22.0118
ENSG00000006451	-0.934879	4.66571	-9.17847	2.81129e-14	1.33064e-12	22.0079
ENSG00000007314	-2.5836	-0.732482	-9.15125	3.18734e-14	1.4813e-12	21.997
ENSG00000271945	1.47497	-5.29253	9.16258	3.02507e-14	1.41625e-12	21.9951
ENSG00000106089	-1.9863	0.0426243	-9.14866	3.22556e-14	1.49528e-12	21.9885
ENSG00000100726	-1.02096	4.3333	-9.17266	2.88759e-14	1.36317e-12	21.9829
ENSG00000183154	2.60071	-0.453339	9.16204	3.03263e-14	1.41862e-12	21.9751
ENSG00000182484	-1.22655	1.73763	-9.14559	3.27164e-14	1.51539e-12	21.9705
ENSG00000158710	-1.4382	7.79724	-9.23276	2.18855e-14	1.06698e-12	21.9634
ENSG00000249413	-4.03393	-4.38806	-9.16058	3.05306e-14	1.42582e-12	21.9614
ENSG00000130311	-0.927433	4.41117	-9.16485	2.99346e-14	1.40261e-12	21.9568
ENSG00000167986	-0.783502	7.12403	-9.21899	2.332e-14	1.1272e-12	21.9533
ENSG00000146830	-1.14091	4.98841	-9.17273	2.88661e-14	1.36317e-12	21.9389
ENSG00000213593	-0.741125	5.8995	-9.18788	2.69183e-14	1.28144e-12	21.9317
ENSG00000132646	-1.54655	5.25778	-9.1731	2.8818e-14	1.36271e-12	21.9134
ENSG00000148337	-1.09122	4.74383	-9.15683	3.10638e-14	1.44595e-12	21.9092
ENSG00000069275	-0.913486	7.96697	-9.23532	2.16287e-14	1.05537e-12	21.9091
ENSG00000116127	-1.22755	3.20183	-9.13976	3.36081e-14	1.55289e-12	21.9053
ENSG00000116580	-1.19827	3.86391	-9.15083	3.19352e-14	1.48164e-12	21.8928
ENSG00000139437	-1.20868	3.02032	-9.13516	3.4329e-14	1.5849e-12	21.8776
ENSG00000068120	-0.778658	6.09035	-9.17844	2.81165e-14	1.33064e-12	21.8761
ENSG00000177192	-1.10647	4.11055	-9.13184	3.48593e-14	1.60676e-12	21.8374
ENSG00000178188	-1.05238	4.66822	-9.14501	3.28034e-14	1.51818e-12	21.8343
ENSG00000247317	3.34729	-0.576279	9.12291	3.63248e-14	1.66347e-12	21.8332
ENSG00000129646	-1.72491	1.19889	-9.11415	3.78223e-14	1.72647e-12	21.8328
ENSG00000092199	-0.777928	7.66115	-9.20207	2.52136e-14	1.20674e-12	21.8299
ENSG00000085231	-0.843737	3.75704	-9.12764	3.55406e-14	1.63153e-12	21.8267
ENSG00000165891	-3.40225	-1.60724	-9.11633	3.74438e-14	1.71333e-12	21.8188
ENSG00000268388	3.85637	-1.91626	9.15731	3.09945e-14	1.44391e-12	21.8152
ENSG00000107021	-1.39527	4.27144	-9.13047	3.50793e-14	1.61427e-12	21.8122
ENSG00000112280	-3.68688	-3.33352	-9.13071	3.50401e-14	1.61379e-12	21.8073
ENSG00000143549	-1.01598	7.18964	-9.19117	2.65136e-14	1.26323e-12	21.7986
ENSG00000121957	-1.92767	1.14812	-9.10511	3.94328e-14	1.79359e-12	21.7968
ENSG00000260285	-2.11696	-1.97719	-9.11351	3.79338e-14	1.73016e-12	21.7916
ENSG00000203761	-2.09935	-0.759018	-9.10062	4.02591e-14	1.82592e-12	21.7722
ENSG00000159788	-1.1285	4.56526	-9.12979	3.51895e-14	1.61803e-12	21.7429
ENSG00000121766	-0.890051	3.56859	-9.10501	3.94513e-14	1.79359e-12	21.7379
ENSG00000175879	-3.79926	-2.30723	-9.10302	3.98157e-14	1.80726e-12	21.7293
ENSG00000163950	-1.1395	4.48101	-9.11569	3.75551e-14	1.71565e-12	21.7216
ENSG00000170871	-1.1367	5.08994	-9.12927	3.52743e-14	1.62061e-12	21.7037
ENSG00000083812	-0.933352	2.08408	-9.08521	4.32253e-14	1.94332e-12	21.6994
ENSG00000237036	-1.32644	0.80259	-9.08228	4.38136e-14	1.96353e-12	21.6965
ENSG00000077348	-1.15716	3.93336	-9.09061	4.21611e-14	1.90303e-12	21.6714
ENSG00000087995	-0.954949	3.29429	-9.08268	4.37333e-14	1.96148e-12	21.66
ENSG00000102312	-1.49817	1.32038	-9.07648	4.50024e-14	2.01203e-12	21.6597
ENSG00000127586	-1.856	2.17394	-9.08052	4.41706e-14	1.97796e-12	21.6586
ENSG00000198055	-1.18563	4.06144	-9.0974	4.08617e-14	1.85176e-12	21.6573
ENSG00000180104	-0.800581	5.07231	-9.11602	3.7497e-14	1.71438e-12	21.6564
ENSG00000117362	-0.920652	7.41462	-9.15102	3.19069e-14	1.48154e-12	21.642
ENSG00000121060	-1.51028	4.38726	-9.1058	3.93071e-14	1.78991e-12	21.6386
ENSG00000204348	-1.21506	3.40717	-9.08542	4.31829e-14	1.94296e-12	21.6219
ENSG00000147400	-1.15206	4.40372	-9.08687	4.28944e-14	1.93305e-12	21.6191
ENSG00000172432	-1.35175	4.28603	-9.09686	4.09639e-14	1.85491e-12	21.6082
ENSG00000104853	-0.81572	7.19696	-9.15123	3.18756e-14	1.4813e-12	21.6047
ENSG00000108010	-0.964474	4.75232	-9.09106	4.20731e-14	1.90058e-12	21.5925
ENSG00000138092	-2.02567	1.53947	-9.05891	4.88018e-14	2.15972e-12	21.5881
ENSG00000196419	-0.881097	7.29608	-9.14327	3.30676e-14	1.52916e-12	21.5875
ENSG00000137672	-2.37984	-1.8211	-9.07281	4.57699e-14	2.0415e-12	21.5839
ENSG00000124780	2.83487	-0.82062	9.08274	4.37208e-14	1.96148e-12	21.5739
ENSG00000206384	3.48219	-1.28577	9.10469	3.95092e-14	1.79478e-12	21.5702
ENSG00000175166	-0.926078	6.67399	-9.12563	3.58722e-14	1.64408e-12	21.5629
ENSG00000128694	-1.162	2.42409	-9.05426	4.98593e-14	2.19964e-12	21.5425
ENSG00000143314	-1.19543	6.31771	-9.111	3.83769e-14	1.74896e-12	21.5417
ENSG00000211904	1.88349	-4.75667	9.06436	4.75896e-14	2.11152e-12	21.5382
ENSG00000167088	-1.18918	4.3175	-9.06723	4.69633e-14	2.08979e-12	21.527
ENSG00000197063	-1.73776	3.29499	-9.05947	4.86746e-14	2.15578e-12	21.5262
ENSG00000104866	-1.14246	4.31196	-9.07206	4.59279e-14	2.04694e-12	21.5249
ENSG00000196460	-2.77697	-3.08365	-9.07677	4.49419e-14	2.01091e-12	21.5205
ENSG00000044115	-0.977344	7.44892	-9.13472	3.43986e-14	1.58682e-12	21.5131
ENSG00000175970	-1.89713	2.86058	-9.05122	5.05633e-14	2.22549e-12	21.5108
ENSG00000104897	-1.20633	4.92728	-9.07618	4.50636e-14	2.01317e-12	21.505
ENSG00000111843	-0.908691	6.0736	-9.09472	4.1369e-14	1.87026e-12	21.5024
ENSG00000165501	-1.2427	1.67487	-9.03961	5.33454e-14	2.33523e-12	21.4993
ENSG00000071564	-1.30016	4.26627	-9.06212	4.80833e-14	2.13125e-12	21.4911
ENSG00000196810	-1.06985	3.16354	-9.05608	4.94437e-14	2.18471e-12	21.49
ENSG00000116857	-1.21043	6.14774	-9.08944	4.23902e-14	1.91185e-12	21.4849
ENSG00000197386	-1.00206	5.65945	-9.09533	4.12532e-14	1.86652e-12	21.4841
ENSG00000104976	-1.11955	2.97251	-9.04208	5.27414e-14	2.31058e-12	21.4762
ENSG00000143373	-1.34897	4.46052	-9.06431	4.76008e-14	2.11152e-12	21.475
ENSG00000100439	-1.19246	4.66703	-9.0652	4.74063e-14	2.1062e-12	21.4728
ENSG00000101361	-1.25583	5.32839	-9.07166	4.60128e-14	2.04911e-12	21.4655
ENSG00000205899	1.8334	-5.22212	9.04744	5.14544e-14	2.25944e-12	21.4622
ENSG00000155850	-1.88669	2.32498	-9.03688	5.4022e-14	2.36303e-12	21.4618
ENSG00000100124	-1.02203	3.86471	-9.04416	5.22383e-14	2.29031e-12	21.4571
ENSG00000198522	-0.887998	4.26037	-9.04813	5.12888e-14	2.25567e-12	21.4564
ENSG00000140983	-0.863927	5.34926	-9.07549	4.52081e-14	2.01804e-12	21.4555
ENSG00000272205	-2.39482	-3.76827	-9.05782	4.90463e-14	2.16884e-12	21.4209
ENSG00000125356	-0.9927	6.38139	-9.08426	4.34156e-14	1.95033e-12	21.4197
ENSG00000204599	-1.05141	3.00129	-9.03058	5.56162e-14	2.42713e-12	21.4068
ENSG00000104738	-1.8001	4.35495	-9.04776	5.13781e-14	2.25784e-12	21.4065
ENSG00000101266	-0.979006	5.39571	-9.0557	4.95285e-14	2.18675e-12	21.3956
ENSG00000163354	-2.05861	-0.730366	-9.01525	5.96916e-14	2.58392e-12	21.3907
ENSG00000274925	-2.00656	-1.33734	-9.01809	5.89137e-14	2.5592e-12	21.3836
ENSG00000010292	-1.74695	3.78366	-9.0302	5.57127e-14	2.42947e-12	21.3703
ENSG00000175376	-0.783792	3.88786	-9.02892	5.60423e-14	2.44008e-12	21.3702
ENSG00000161381	-2.88901	0.76582	-9.01047	6.10218e-14	2.6346e-12	21.37
ENSG00000167996	-0.906166	8.64673	-9.12704	3.56394e-14	1.63473e-12	21.368
ENSG00000101811	-1.30666	2.43365	-9.01518	5.9711e-14	2.58392e-12	21.3669
ENSG00000251026	-4.17619	-4.71254	-9.02414	5.72921e-14	2.49258e-12	21.363
ENSG00000113761	-1.03488	2.4751	-9.01305	6.03018e-14	2.60749e-12	21.3614
ENSG00000169957	-0.817397	5.05942	-9.04626	5.17353e-14	2.27002e-12	21.3561
ENSG00000178950	-0.834724	5.936	-9.06647	4.71274e-14	2.09545e-12	21.3466
ENSG00000122550	-1.04193	3.51704	-9.01778	5.89984e-14	2.56091e-12	21.3372
ENSG00000144535	-0.841159	3.89553	-9.02245	5.77414e-14	2.5102e-12	21.3355
ENSG00000188095	-3.03623	-2.15931	-9.01137	6.07701e-14	2.62573e-12	21.3307
ENSG00000076201	-0.9978	5.08452	-9.03654	5.41082e-14	2.36497e-12	21.3218
ENSG00000171658	-4.86319	-2.2076	-8.99155	6.65894e-14	2.8489e-12	21.2875
ENSG00000168061	-1.62716	2.96482	-9.00286	6.32026e-14	2.72252e-12	21.2866
ENSG00000106554	-1.07423	4.64977	-9.01607	5.94668e-14	2.57926e-12	21.2748
ENSG00000188486	-1.73913	3.62627	-9.00262	6.32739e-14	2.7234e-12	21.2662
ENSG00000172331	-1.16218	3.2356	-8.99759	6.47598e-14	2.77482e-12	21.2655
ENSG00000146834	-0.832436	5.50595	-9.02923	5.59621e-14	2.43847e-12	21.2649
ENSG00000214826	-2.37402	-0.924486	-8.98856	6.75133e-14	2.87972e-12	21.2589
ENSG00000099364	-1.37697	2.25766	-8.99009	6.70407e-14	2.86388e-12	21.2561
ENSG00000128463	-0.689035	5.66657	-9.03186	5.52881e-14	2.41467e-12	21.255
ENSG00000262089	-1.54954	-0.76065	-8.99026	6.6987e-14	2.86375e-12	21.2535
ENSG00000167272	-0.923711	4.03665	-9.00034	6.39438e-14	2.74401e-12	21.2514
ENSG00000106211	-1.81472	7.87664	-9.0861	4.30482e-14	1.93844e-12	21.2464
ENSG00000106153	-0.849107	7.15252	-9.05221	5.0334e-14	2.21861e-12	21.2318
ENSG00000069248	-1.04488	4.52355	-9.0034	6.30459e-14	2.71784e-12	21.2289
ENSG00000142731	-2.30464	-0.124078	-8.97908	7.05324e-14	2.99271e-12	21.2245
ENSG00000148399	-1.32506	2.90368	-8.98327	6.91843e-14	2.94434e-12	21.2138
ENSG00000155506	-1.08803	6.72214	-9.05206	5.03677e-14	2.21861e-12	21.2023
ENSG00000166452	-1.23583	3.2388	-8.98519	6.85715e-14	2.92265e-12	21.198
ENSG00000076924	-0.846229	5.38137	-9.01534	5.96675e-14	2.58392e-12	21.1881
ENSG00000135119	-2.68169	-0.965493	-8.96801	7.42288e-14	3.12611e-12	21.1779
ENSG00000204344	-1.16749	2.65811	-8.97558	7.16836e-14	3.03635e-12	21.1745
ENSG00000278619	-1.12606	2.4508	-8.97125	7.31289e-14	3.08668e-12	21.1738
ENSG00000104442	-1.01279	4.60237	-8.99604	6.52231e-14	2.79255e-12	21.1713
ENSG00000100319	-1.12541	3.45767	-8.97441	7.20702e-14	3.04882e-12	21.1629
ENSG00000138180	-2.7674	-0.321721	-8.96288	7.60083e-14	3.19393e-12	21.156
ENSG00000163719	-0.742882	5.05969	-9.00004	6.40313e-14	2.74568e-12	21.1519
ENSG00000162222	-0.926171	3.04407	-8.96897	7.39028e-14	3.1147e-12	21.1456
ENSG00000091972	-2.41807	0.201975	-8.96012	7.69831e-14	3.23164e-12	21.1452
ENSG00000198468	-2.20556	0.341089	-8.96001	7.70199e-14	3.23164e-12	21.142
ENSG00000163872	-1.53318	3.16975	-8.97164	7.29984e-14	3.08347e-12	21.134
ENSG00000119640	-1.49774	0.508341	-8.95651	7.82766e-14	3.2795e-12	21.1299
ENSG00000131242	-2.08419	3.93111	-8.98459	6.87637e-14	2.92864e-12	21.1284
ENSG00000259349	-2.49339	-4.26647	-8.98919	6.73173e-14	2.87353e-12	21.1183
ENSG00000167881	-0.860277	5.93708	-9.00144	6.36189e-14	2.73421e-12	21.1149
ENSG00000180938	-1.82085	-0.077746	-8.95239	7.97776e-14	3.33007e-12	21.1094
ENSG00000176809	-1.69539	0.531458	-8.94998	8.06705e-14	3.35991e-12	21.1002
ENSG00000213015	-1.26487	2.41841	-8.95512	7.87807e-14	3.29575e-12	21.0944
ENSG00000164932	-3.19945	-0.350726	-8.94582	8.22349e-14	3.41001e-12	21.0817
ENSG00000146963	-0.829498	4.26564	-8.96728	7.44793e-14	3.13433e-12	21.0784
ENSG00000025770	-1.28065	4.72958	-8.98247	6.94405e-14	2.95302e-12	21.0778
ENSG00000196704	-0.905279	4.5346	-8.97028	7.34565e-14	3.0982e-12	21.0758
ENSG00000185917	-1.25518	2.41476	-8.94223	8.36049e-14	3.46174e-12	21.0412
ENSG00000204435	-0.942344	5.46327	-8.9792	7.04946e-14	2.99271e-12	21.0385
ENSG00000177602	-2.81958	-2.23435	-8.94665	8.19181e-14	3.40185e-12	21.0376
ENSG00000146233	3.06373	4.18155	8.95456	7.89832e-14	3.30178e-12	21.0363
ENSG00000169228	-1.25306	2.27324	-8.94417	8.2863e-14	3.43354e-12	21.0268
ENSG00000150656	4.96641	2.79559	8.93838	8.51051e-14	3.51871e-12	21.02
ENSG00000117410	-0.929545	6.52116	-9.00246	6.33192e-14	2.7234e-12	21.0185
ENSG00000104969	-0.854917	5.88937	-8.98046	7.00866e-14	2.97826e-12	21.0171
ENSG00000232855	2.99791	-2.17403	8.97741	7.10802e-14	3.01369e-12	21.0123
ENSG00000133710	-2.94107	-1.90317	-8.93146	8.78663e-14	3.62493e-12	21.0108
ENSG00000126247	-0.91575	7.29946	-9.00683	6.20571e-14	2.67725e-12	21.0099
ENSG00000177098	-1.91141	0.360489	-8.92976	8.85568e-14	3.65076e-12	21.0095
ENSG00000081870	-1.04763	3.73139	-8.94918	8.09683e-14	3.36983e-12	21.0092
ENSG00000213699	-1.28201	5.583	-8.97239	7.27447e-14	3.07505e-12	21.0053
ENSG00000090097	-1.50931	3.74436	-8.94742	8.1628e-14	3.3923e-12	20.9912
ENSG00000100359	-0.931697	5.06053	-8.96354	7.57755e-14	3.18651e-12	20.984
ENSG00000250462	-1.18351	1.3282	-8.92186	9.18448e-14	3.76437e-12	20.9722
ENSG00000128709	-4.71554	-2.64286	-8.9243	9.08202e-14	3.73048e-12	20.9485
ENSG00000175445	-2.76422	0.0281622	-8.91401	9.52323e-14	3.88633e-12	20.9381
ENSG00000125885	-1.87243	2.08446	-8.91637	9.42017e-14	3.85539e-12	20.9174
ENSG00000232093	-1.75905	-0.558948	-8.90899	9.74675e-14	3.96041e-12	20.916
ENSG00000128524	-1.14599	5.24475	-8.94638	8.20195e-14	3.40357e-12	20.9154
ENSG00000022277	-0.684661	5.8313	-8.95579	7.85366e-14	3.28796e-12	20.9153
ENSG00000065029	-1.0397	4.34399	-8.93745	8.547e-14	3.53122e-12	20.9146
ENSG00000197586	-1.17931	5.43884	-8.95425	7.90972e-14	3.3041e-12	20.9129
ENSG00000197275	-1.90143	-0.427836	-8.91206	9.6095e-14	3.91307e-12	20.9108
ENSG00000189120	-2.61462	-1.88596	-8.91341	9.54998e-14	3.89444e-12	20.896
ENSG00000170606	-0.965095	6.36198	-8.97546	7.17219e-14	3.03635e-12	20.8945
ENSG00000101473	-0.797481	4.21705	-8.92878	8.89598e-14	3.6647e-12	20.8907
ENSG00000108395	-1.12939	3.50547	-8.91709	9.38886e-14	3.84536e-12	20.8863
ENSG00000143390	-1.53376	4.12514	-8.92629	8.99868e-14	3.70162e-12	20.886
ENSG00000196150	-1.09292	2.065	-8.90136	1.00956e-13	4.09043e-12	20.8668
ENSG00000185049	-1.02947	3.91606	-8.92342	9.11859e-14	3.74279e-12	20.8633
ENSG00000110442	-0.747891	4.77168	-8.92536	9.03757e-14	3.71492e-12	20.8521
ENSG00000149136	-0.858233	6.14764	-8.95656	7.82583e-14	3.2795e-12	20.8516
ENSG00000095485	-0.856121	3.64639	-8.90952	9.72286e-14	3.95354e-12	20.8399
ENSG00000186141	-1.10539	3.71092	-8.90651	9.85865e-14	4.00061e-12	20.8375
ENSG00000280120	-1.25531	0.939674	-8.88998	1.06404e-13	4.29577e-12	20.8303
ENSG00000221886	-1.64971	0.594531	-8.8876	1.07578e-13	4.32773e-12	20.8195
ENSG00000156469	-1.08475	3.56567	-8.90119	1.01038e-13	4.09081e-12	20.8173
ENSG00000196531	-0.816248	8.5199	-9.00112	6.37121e-14	2.73614e-12	20.8126
ENSG00000214765	-1.46122	1.97118	-8.88845	1.07153e-13	4.3168e-12	20.809
ENSG00000165283	-0.755284	6.21025	-8.94198	8.37034e-14	3.46329e-12	20.8086
ENSG00000214022	-1.20216	6.36828	-8.95154	8.00924e-14	3.34074e-12	20.7989
ENSG00000083838	-1.10185	2.0153	-8.88423	1.09262e-13	4.37834e-12	20.7829
ENSG00000120057	6.84314	1.07531	8.92311	9.13173e-14	3.74546e-12	20.7807
ENSG00000213199	-2.24233	-0.832385	-8.88416	1.093e-13	4.37834e-12	20.7789
ENSG00000180061	-2.69386	1.34439	-8.88596	1.08394e-13	4.35455e-12	20.7767
ENSG00000135624	-0.888529	7.05109	-8.94899	8.10374e-14	3.37023e-12	20.7666
ENSG00000134825	-1.00611	5.51799	-8.91428	9.51173e-14	3.88444e-12	20.7547
ENSG00000198863	-0.978415	2.99372	-8.87827	1.12307e-13	4.4956e-12	20.7406
ENSG00000100416	-1.20768	3.76786	-8.89273	1.05062e-13	4.24765e-12	20.7286
ENSG00000065325	3.7832	-1.43368	8.90988	9.70662e-14	3.94978e-12	20.7216
ENSG00000128578	-2.53021	-0.854118	-8.86605	1.18823e-13	4.73635e-12	20.72
ENSG00000134248	-0.78718	5.30845	-8.90281	1.00287e-13	4.06624e-12	20.7071
ENSG00000160948	-1.18417	6.56511	-8.92669	8.98215e-14	3.69751e-12	20.707
ENSG00000141580	-0.893926	5.67749	-8.91218	9.60423e-14	3.91307e-12	20.7055
ENSG00000074181	-2.31726	3.90312	-8.8898	1.06489e-13	4.29613e-12	20.6952
ENSG00000164022	-0.864897	4.88515	-8.89409	1.04404e-13	4.22406e-12	20.692
ENSG00000163170	-1.255	3.22816	-8.86901	1.17214e-13	4.67549e-12	20.6791
ENSG00000125450	-0.953273	4.50864	-8.88522	1.08765e-13	4.36308e-12	20.6742
ENSG00000125870	-0.855345	4.83312	-8.88573	1.08509e-13	4.35591e-12	20.6696
ENSG00000100577	1.92339	5.71647	8.88846	1.07149e-13	4.3168e-12	20.6643
ENSG00000182180	-0.612514	5.94174	-8.90649	9.85982e-14	4.00061e-12	20.658
ENSG00000160813	-1.39252	3.20401	-8.86508	1.19356e-13	4.75424e-12	20.6547
ENSG00000237125	4.07824	-0.267622	8.8881	1.07329e-13	4.32081e-12	20.6543
ENSG00000154222	-0.824314	4.60504	-8.88595	1.08398e-13	4.35455e-12	20.6493
ENSG00000130479	-0.984538	4.22265	-8.87691	1.13014e-13	4.51432e-12	20.6461
ENSG00000119878	-0.831407	3.66095	-8.85896	1.22773e-13	4.88005e-12	20.6411
ENSG00000117593	-1.37608	4.25568	-8.87267	1.15247e-13	4.60028e-12	20.6408
ENSG00000148308	-0.880316	4.93897	-8.87752	1.12697e-13	4.50805e-12	20.6326
ENSG00000158483	-1.00899	1.46314	-8.84767	1.29339e-13	5.10521e-12	20.6303
ENSG00000203993	-1.15583	2.48101	-8.84954	1.2823e-13	5.07892e-12	20.6211
ENSG00000187498	-2.1931	6.3353	-8.91528	9.46758e-14	3.8692e-12	20.6205
ENSG00000139438	-2.23539	2.58315	-8.85132	1.27178e-13	5.04099e-12	20.6179
ENSG00000172757	-0.872428	8.39748	-8.95065	8.04226e-14	3.35205e-12	20.5905
ENSG00000164087	-1.61465	2.53255	-8.84297	1.32176e-13	5.19905e-12	20.5868
ENSG00000184967	-0.885403	4.01832	-8.8535	1.2591e-13	4.99422e-12	20.586
ENSG00000165661	-1.10037	3.54454	-8.8494	1.28315e-13	5.07892e-12	20.5837
ENSG00000120647	-1.27928	1.60959	-8.83615	1.36399e-13	5.34658e-12	20.583
ENSG00000239672	-1.41323	4.87914	-8.85924	1.22619e-13	4.87736e-12	20.5737
ENSG00000171169	-0.860417	2.71454	-8.8417	1.32951e-13	5.22591e-12	20.5692
ENSG00000144161	-1.33009	2.08442	-8.83244	1.38759e-13	5.43532e-12	20.5598
ENSG00000150403	-1.57735	4.28181	-8.8636	1.20173e-13	4.78341e-12	20.5468
ENSG00000062485	-1.15632	5.78523	-8.89137	1.05721e-13	4.27125e-12	20.5375
ENSG00000037042	-1.28449	2.39556	-8.83005	1.40295e-13	5.47653e-12	20.5339
ENSG00000224358	-2.31292	-3.15458	-8.84651	1.30033e-13	5.12543e-12	20.5249
ENSG00000184445	-2.13895	2.20569	-8.82704	1.42256e-13	5.54543e-12	20.5146
ENSG00000247373	-1.41593	-0.133413	-8.82069	1.46486e-13	5.68293e-12	20.514
ENSG00000018699	-0.974083	3.39098	-8.83195	1.39073e-13	5.44007e-12	20.5132
ENSG00000099381	-0.767873	4.41556	-8.84825	1.28994e-13	5.09987e-12	20.5106
ENSG00000198105	-1.24422	2.11855	-8.82026	1.46777e-13	5.69033e-12	20.5023
ENSG00000094880	-1.03717	4.3293	-8.84806	1.29109e-13	5.09987e-12	20.5007
ENSG00000002834	-1.12037	7.44279	-8.91564	9.45227e-14	3.86573e-12	20.4956
ENSG00000164751	-0.869789	4.73067	-8.84589	1.30409e-13	5.13668e-12	20.4865
ENSG00000227908	-2.19618	-2.93144	-8.82136	1.46035e-13	5.67322e-12	20.4841
ENSG00000155636	-0.873577	2.29202	-8.81886	1.4773e-13	5.71553e-12	20.484
ENSG00000222041	-2.41231	1.99358	-8.81765	1.48558e-13	5.73582e-12	20.4757
ENSG00000137225	-2.14562	-2.23664	-8.8211	1.46208e-13	5.67606e-12	20.4704
ENSG00000143622	-1.16176	3.21659	-8.82387	1.44354e-13	5.61947e-12	20.4614
ENSG00000114026	-1.10937	3.8062	-8.83048	1.40014e-13	5.46936e-12	20.4595
ENSG00000149503	-1.63749	2.17836	-8.81361	1.51352e-13	5.82382e-12	20.4511
ENSG00000143207	-1.08602	5.02404	-8.84021	1.33873e-13	5.25485e-12	20.4475
ENSG00000162396	-0.985407	2.10302	-8.81237	1.52222e-13	5.8533e-12	20.4448
ENSG00000142549	2.75636	-0.787955	8.82328	1.4475e-13	5.63102e-12	20.4427
ENSG00000128917	-1.65251	2.82641	-8.81826	1.48141e-13	5.7236e-12	20.4426
ENSG00000015532	-1.02011	4.3046	-8.83195	1.3907e-13	5.44007e-12	20.4415
ENSG00000143537	-1.5138	5.32796	-8.85397	1.25635e-13	4.98679e-12	20.4395
ENSG00000274523	-0.782857	5.71338	-8.85748	1.23615e-13	4.91008e-12	20.4349
ENSG00000148358	-1.19751	5.1865	-8.84088	1.33455e-13	5.24208e-12	20.4348
ENSG00000119718	-0.874104	3.93189	-8.82461	1.4386e-13	5.60409e-12	20.4291
ENSG00000149926	-3.3417	-4.22462	-8.83074	1.39848e-13	5.46664e-12	20.4243
ENSG00000109956	4.11756	0.695794	8.79957	1.61481e-13	6.18831e-12	20.4236
ENSG00000100241	-1.5923	4.8026	-8.84805	1.29114e-13	5.09987e-12	20.4218
ENSG00000125871	-1.01555	3.51943	-8.81836	1.48072e-13	5.7236e-12	20.4215
ENSG00000175691	-1.36569	0.707562	-8.79609	1.64097e-13	6.28431e-12	20.4075
ENSG00000272906	-2.46963	-3.16952	-8.8163	1.49486e-13	5.76662e-12	20.3906
ENSG00000112877	-1.54896	1.50323	-8.79271	1.66675e-13	6.37442e-12	20.3767
ENSG00000121073	-0.880449	5.73676	-8.83678	1.36008e-13	5.33496e-12	20.3743
ENSG00000135862	-1.52164	6.09275	-8.84662	1.2997e-13	5.12543e-12	20.3709
ENSG00000105650	-2.11454	-0.788727	-8.78595	1.71955e-13	6.541e-12	20.3604
ENSG00000259937	1.20606	-5.78813	8.80834	1.55078e-13	5.95504e-12	20.3515
ENSG00000170743	5.48034	-0.515565	8.81577	1.49854e-13	5.77402e-12	20.3493
ENSG00000100804	-0.866123	6.2476	-8.84569	1.30526e-13	5.1377e-12	20.3461
ENSG00000242114	-1.55565	1.78146	-8.78666	1.71392e-13	6.52836e-12	20.3402
ENSG00000147883	-2.14101	1.77744	-8.78495	1.72752e-13	6.5625e-12	20.3387
ENSG00000175224	-0.797472	5.7806	-8.82861	1.41232e-13	5.50932e-12	20.3338
ENSG00000189298	-1.68268	1.88765	-8.78689	1.71207e-13	6.5257e-12	20.3325
ENSG00000095209	-1.16211	4.05641	-8.79568	1.64405e-13	6.29186e-12	20.3306
ENSG00000204366	-1.95763	0.354983	-8.77919	1.77404e-13	6.73017e-12	20.3282
ENSG00000256628	-1.10824	0.268902	-8.77814	1.78266e-13	6.75836e-12	20.3264
ENSG00000074266	-1.06444	2.9811	-8.78806	1.70289e-13	6.49945e-12	20.3184
ENSG00000177479	-0.812967	5.14935	-8.82145	1.45975e-13	5.67322e-12	20.3183
ENSG00000167674	-1.15078	5.18459	-8.81543	1.50086e-13	5.77901e-12	20.318
ENSG00000160606	-1.77499	2.34604	-8.7851	1.72633e-13	6.56238e-12	20.309
ENSG00000123975	-1.74823	2.99153	-8.78019	1.76587e-13	6.70369e-12	20.2855
ENSG00000161202	-1.07687	5.37273	-8.81949	1.47298e-13	5.70271e-12	20.2853
ENSG00000278876	-2.79768	-3.21351	-8.78736	1.7084e-13	6.51611e-12	20.2809
ENSG00000214706	-0.956921	5.41812	-8.81197	1.52502e-13	5.8601e-12	20.2799
ENSG00000123154	-1.12387	2.18709	-8.77239	1.83054e-13	6.92132e-12	20.2766
ENSG00000169223	-0.818354	7.8674	-8.87692	1.13009e-13	4.51432e-12	20.2757
ENSG00000102302	-1.8356	1.89963	-8.7669	1.87751e-13	7.08472e-12	20.2567
ENSG00000166685	-0.949374	4.27558	-8.78617	1.7178e-13	6.53873e-12	20.2416
ENSG00000090316	-0.849104	4.96	-8.80283	1.59069e-13	6.1e-12	20.2381
ENSG00000187522	-1.06331	3.36535	-8.77165	1.83685e-13	6.94056e-12	20.2193
ENSG00000006704	-1.59538	2.91572	-8.76944	1.85561e-13	7.00675e-12	20.2124
ENSG00000131748	-0.859916	5.05277	-8.79111	1.67908e-13	6.41725e-12	20.1984
ENSG00000123219	-2.71993	-0.58594	-8.74959	2.03364e-13	7.60794e-12	20.1977
ENSG00000234614	-2.29057	0.0146378	-8.74458	2.08113e-13	7.77533e-12	20.176
ENSG00000171425	-1.34907	2.68924	-8.75462	1.98692e-13	7.46276e-12	20.1702
ENSG00000063244	-0.833413	6.15519	-8.8078	1.55467e-13	5.96593e-12	20.1675
ENSG00000268006	-1.02864	1.69072	-8.74553	2.07205e-13	7.74651e-12	20.1662
ENSG00000130649	3.99229	10.6753	8.9365	8.58463e-14	3.54418e-12	20.1632
ENSG00000115128	-0.846375	5.27829	-8.77799	1.7839e-13	6.75852e-12	20.1578
ENSG00000160563	-1.03539	2.70359	-8.74161	2.10988e-13	7.86197e-12	20.1381
ENSG00000105618	-0.829356	5.19984	-8.77601	1.80027e-13	6.81596e-12	20.1377
ENSG00000147799	-1.58566	0.931769	-8.73382	2.18705e-13	8.1228e-12	20.1266
ENSG00000188827	-1.23941	1.85102	-8.73924	2.13304e-13	7.94305e-12	20.1231
ENSG00000067596	-0.898171	4.76337	-8.76329	1.90903e-13	7.19405e-12	20.1107
ENSG00000105173	-3.06103	-0.205451	-8.7279	2.24763e-13	8.33138e-12	20.1012
ENSG00000159111	-0.850761	4.76962	-8.76202	1.9203e-13	7.23173e-12	20.095
ENSG00000160752	-1.71653	6.90531	-8.82005	1.46918e-13	5.69188e-12	20.092
ENSG00000165724	-1.13081	3.26907	-8.73265	2.19895e-13	8.16162e-12	20.0742
ENSG00000143590	-2.18958	-0.0453702	-8.72189	2.31078e-13	8.54869e-12	20.0742
ENSG00000168591	-0.89038	4.65145	-8.75418	1.99097e-13	7.47302e-12	20.072
ENSG00000174775	-1.37771	3.81534	-8.73572	2.16799e-13	8.0573e-12	20.0699
ENSG00000187118	-0.864701	4.01732	-8.7422	2.10415e-13	7.84579e-12	20.0664
ENSG00000119760	-0.911701	4.46276	-8.74356	2.09095e-13	7.8017e-12	20.0578
ENSG00000204463	-0.836618	7.50495	-8.81619	1.4956e-13	5.76662e-12	20.0474
ENSG00000111602	-1.3484	4.5521	-8.75389	1.99363e-13	7.47803e-12	20.0452
ENSG00000204231	-0.976021	4.97178	-8.75841	1.95249e-13	7.33831e-12	20.0346
ENSG00000213246	-0.840967	5.50952	-8.7616	1.924e-13	7.24082e-12	20.0309
ENSG00000173653	-1.13759	2.98019	-8.72522	2.27561e-13	8.42958e-12	20.0309
ENSG00000074319	-0.753935	5.49275	-8.75272	2.00446e-13	7.51367e-12	20.0086
ENSG00000197008	-1.1492	1.83048	-8.7099	2.4423e-13	8.99993e-12	20.0019
ENSG00000111196	-0.957773	3.15584	-8.71419	2.39437e-13	8.84635e-12	19.9973
ENSG00000165271	-0.980604	4.80641	-8.7375	2.15026e-13	7.99665e-12	19.9924
ENSG00000119280	-1.5219	4.8449	-8.75099	2.02048e-13	7.56866e-12	19.989
ENSG00000165264	-0.773907	5.32528	-8.74408	2.08594e-13	7.78814e-12	19.9854
ENSG00000145911	-2.31349	-0.635162	-8.70097	2.54493e-13	9.32349e-12	19.9792
ENSG00000257698	-1.92668	-0.00853691	-8.69958	2.56131e-13	9.37745e-12	19.971
ENSG00000010539	-1.15363	2.3279	-8.70606	2.48588e-13	9.13675e-12	19.963
ENSG00000186815	-1.14036	5.08142	-8.75085	2.0218e-13	7.56866e-12	19.9588
ENSG00000105865	-1.17575	2.15771	-8.69658	2.59701e-13	9.4836e-12	19.9403
ENSG00000116809	-0.857739	3.73957	-8.71697	2.36392e-13	8.73957e-12	19.9393
ENSG00000121454	-2.55746	-2.05428	-8.69495	2.61666e-13	9.5369e-12	19.9355
ENSG00000155858	-1.38626	1.88485	-8.6953	2.61239e-13	9.52749e-12	19.9262
ENSG00000165280	-0.72453	7.8207	-8.7883	1.70104e-13	6.49676e-12	19.9142
ENSG00000182973	-0.905943	4.02216	-8.70935	2.44848e-13	9.01686e-12	19.9119
ENSG00000119772	-1.61118	3.62803	-8.70767	2.46746e-13	9.07491e-12	19.9004
ENSG00000169727	-1.03719	6.51974	-8.75855	1.95124e-13	7.33831e-12	19.8991
ENSG00000124207	-0.999743	5.50379	-8.73842	2.14115e-13	7.96802e-12	19.8959
ENSG00000076650	-0.969451	2.70068	-8.69391	2.62918e-13	9.57637e-12	19.8944
ENSG00000156697	-1.09689	3.46281	-8.69834	2.57603e-13	9.41915e-12	19.8895
ENSG00000091073	-0.870976	3.24704	-8.69371	2.6316e-13	9.57903e-12	19.889
ENSG00000111581	-1.10885	3.95391	-8.70479	2.50053e-13	9.17867e-12	19.8869
ENSG00000126453	-1.16035	3.49864	-8.69708	2.59105e-13	9.46796e-12	19.8773
ENSG00000216937	-1.30291	0.264687	-8.67754	2.83539e-13	1.02418e-11	19.8749
ENSG00000197965	-1.31226	5.3386	-8.71258	2.41227e-13	8.90667e-12	19.8706
ENSG00000111605	-1.07704	4.75797	-8.71065	2.4338e-13	8.97445e-12	19.8659
ENSG00000196290	-0.841455	3.59689	-8.69287	2.64187e-13	9.60406e-12	19.8605
ENSG00000162961	-0.885083	4.61567	-8.70517	2.49612e-13	9.16843e-12	19.8592
ENSG00000188612	-0.863191	6.10619	-8.72876	2.23869e-13	8.30369e-12	19.8556
ENSG00000136861	-1.24752	5.28902	-8.71183	2.42056e-13	8.93146e-12	19.8389
ENSG00000116698	-1.04113	5.7355	-8.72395	2.28898e-13	8.47358e-12	19.8318
ENSG00000186564	-2.31618	-0.24803	-8.6677	2.96706e-13	1.06901e-11	19.8306
ENSG00000166965	-1.16579	2.95606	-8.67847	2.82333e-13	1.02113e-11	19.8238
ENSG00000113360	-1.05588	4.43724	-8.70188	2.53435e-13	9.29678e-12	19.809
ENSG00000139637	-0.868377	4.68516	-8.69575	2.60696e-13	9.5138e-12	19.7988
ENSG00000221944	-1.79799	0.252796	-8.66096	3.06085e-13	1.09791e-11	19.7982
ENSG00000114859	-1.27102	1.98044	-8.67032	2.9315e-13	1.05754e-11	19.7914
ENSG00000187013	-2.67272	-2.94945	-8.67775	2.83269e-13	1.02386e-11	19.789
ENSG00000137168	-1.11311	4.06749	-8.68477	2.74242e-13	9.95678e-12	19.7878
ENSG00000140365	-1.01944	5.57282	-8.70884	2.45424e-13	9.03217e-12	19.786
ENSG00000047249	-0.92566	4.55366	-8.68438	2.74738e-13	9.96841e-12	19.7738
ENSG00000161526	-0.942996	5.1005	-8.69295	2.64085e-13	9.60406e-12	19.7736
ENSG00000249042	-1.20618	0.966118	-8.65449	3.1535e-13	1.12686e-11	19.7712
ENSG00000143761	-0.838303	8.41753	-8.77278	1.82726e-13	6.91352e-12	19.7611
ENSG00000148331	-0.863009	3.50029	-8.6635	3.0252e-13	1.08926e-11	19.7457
ENSG00000260261	-2.49837	-2.55893	-8.65827	3.09894e-13	1.11087e-11	19.7449
ENSG00000149541	-1.02297	4.97867	-8.68866	2.69367e-13	9.78608e-12	19.7438
ENSG00000113594	2.96753	4.38329	8.65356	3.16706e-13	1.13028e-11	19.7299
ENSG00000141349	-1.01007	3.82796	-8.66153	3.05277e-13	1.0964e-11	19.7266
ENSG00000136699	-1.04834	4.74708	-8.68009	2.80227e-13	1.01481e-11	19.7139
ENSG00000181896	-1.07697	2.04051	-8.64576	3.28306e-13	1.16726e-11	19.7031
ENSG00000174109	-0.921909	2.80412	-8.65089	3.20635e-13	1.14286e-11	19.6992
ENSG00000122566	-0.706046	8.58755	-8.7646	1.89757e-13	7.15565e-12	19.6918
ENSG00000140835	5.9145	0.131155	8.66981	2.93833e-13	1.05933e-11	19.6706
ENSG00000143493	-1.09528	4.17242	-8.65503	3.14573e-13	1.1255e-11	19.6587
ENSG00000182208	-0.819464	4.1996	-8.65607	3.13067e-13	1.12082e-11	19.6583
ENSG00000124702	-0.847302	6.3847	-8.7016	2.53758e-13	9.3026e-12	19.657
ENSG00000103932	-0.960782	4.19322	-8.66309	3.03086e-13	1.09061e-11	19.6562
ENSG00000180901	-0.973185	4.15102	-8.65389	3.16221e-13	1.12926e-11	19.6552
ENSG00000159339	1.86095	-3.38838	8.62866	3.55244e-13	1.25281e-11	19.6479
ENSG00000277978	-1.83309	-2.72811	-8.64518	3.29187e-13	1.16966e-11	19.6424
ENSG00000260924	-2.16036	-2.24716	-8.6372	3.41533e-13	1.20897e-11	19.6367
ENSG00000085831	-3.10802	0.923966	-8.62465	3.61885e-13	1.27385e-11	19.6279
ENSG00000141956	-1.58465	2.07208	-8.63387	3.46806e-13	1.2261e-11	19.6212
ENSG00000256269	-0.971073	4.19561	-8.65006	3.21867e-13	1.14653e-11	19.618
ENSG00000273654	-2.31814	-2.67838	-8.64041	3.36512e-13	1.19344e-11	19.6173
ENSG00000203879	-0.973841	5.8866	-8.67871	2.82018e-13	1.02064e-11	19.6082
ENSG00000138430	-1.01738	5.19964	-8.66272	3.03599e-13	1.09176e-11	19.6077
ENSG00000106077	-1.34478	3.54681	-8.63865	3.39259e-13	1.20243e-11	19.6076
ENSG00000262919	-0.887174	3.3301	-8.62917	3.54408e-13	1.25064e-11	19.5956
ENSG00000092853	-2.95833	-1.49267	-8.61764	3.73763e-13	1.30914e-11	19.5926
ENSG00000166887	-0.897571	4.93567	-8.65662	3.12271e-13	1.11868e-11	19.5901
ENSG00000114850	-0.884252	6.80615	-8.68111	2.78916e-13	1.01071e-11	19.5778
ENSG00000133597	-1.11158	4.31795	-8.6426	3.33123e-13	1.18216e-11	19.5749
ENSG00000198218	-0.766039	4.99944	-8.6515	3.19733e-13	1.14036e-11	19.5717
ENSG00000260917	-1.96643	-0.646112	-8.61001	3.87158e-13	1.35355e-11	19.5712
ENSG00000125351	-1.37587	2.59615	-8.62032	3.69186e-13	1.29552e-11	19.5661
ENSG00000101882	-0.939754	3.92652	-8.63184	3.50081e-13	1.23691e-11	19.563
ENSG00000278615	-1.04561	1.02665	-8.60925	3.88514e-13	1.35745e-11	19.559
ENSG00000114354	-0.864404	6.57013	-8.6724	2.9035e-13	1.04811e-11	19.5481
ENSG00000152904	-0.96184	3.99466	-8.6266	3.58645e-13	1.26322e-11	19.5211
ENSG00000246263	-1.19495	1.39107	-8.59912	4.07091e-13	1.41798e-11	19.5184
ENSG00000107140	-0.992278	4.05379	-8.62091	3.68174e-13	1.29357e-11	19.5176
ENSG00000185825	-0.9394	7.57931	-8.69851	2.57399e-13	9.41779e-12	19.4967
ENSG00000234741	-1.87738	5.43983	-8.63592	3.43555e-13	1.21537e-11	19.4886
ENSG00000005156	-1.1002	3.68317	-8.61166	3.84217e-13	1.34493e-11	19.4877
ENSG00000185104	-0.801473	4.95943	-8.63753	3.41006e-13	1.20786e-11	19.4867
ENSG00000185838	-1.38003	1.66254	-8.59494	4.15023e-13	1.44383e-11	19.4812
ENSG00000119421	-0.94914	4.9924	-8.62356	3.637e-13	1.27864e-11	19.478
ENSG00000206195	-3.51753	-1.86232	-8.59513	4.14659e-13	1.44345e-11	19.4765
ENSG00000009830	-1.11759	2.91772	-8.60441	3.97286e-13	1.38639e-11	19.4764
ENSG00000245970	-1.51709	0.421737	-8.58667	4.31157e-13	1.49537e-11	19.4666
ENSG00000153187	-0.876364	7.64365	-8.68234	2.77336e-13	1.00562e-11	19.4586
ENSG00000141458	-1.22893	4.50195	-8.62417	3.62686e-13	1.27587e-11	19.4526
ENSG00000144567	-0.799984	6.54116	-8.66106	3.05943e-13	1.09791e-11	19.4489
ENSG00000115234	-0.697821	6.44584	-8.6467	3.26889e-13	1.16295e-11	19.4399
ENSG00000148950	-0.886221	2.60349	-8.5895	4.25567e-13	1.47779e-11	19.4382
ENSG00000156467	-1.06704	7.31585	-8.66252	3.0389e-13	1.09211e-11	19.4276
ENSG00000143799	-1.07553	6.48992	-8.65485	3.14833e-13	1.12572e-11	19.4275
ENSG00000127922	-0.906296	6.49109	-8.64802	3.24906e-13	1.15663e-11	19.4227
ENSG00000243694	4.26592	-0.311342	8.58496	4.34559e-13	1.5044e-11	19.4159
ENSG00000065518	-0.772521	6.12688	-8.63167	3.50345e-13	1.23707e-11	19.4133
ENSG00000090615	-1.04568	5.2148	-8.61959	3.70417e-13	1.29903e-11	19.4126
ENSG00000144867	-0.871864	6.07884	-8.62683	3.58267e-13	1.26268e-11	19.4123
ENSG00000101442	-1.11519	2.46126	-8.58531	4.3387e-13	1.50293e-11	19.4117
ENSG00000186132	-1.04985	1.57461	-8.57423	4.56611e-13	1.57688e-11	19.4061
ENSG00000167394	-1.21089	0.448711	-8.57081	4.63864e-13	1.59998e-11	19.3922
ENSG00000170633	-0.895073	3.58556	-8.58973	4.25119e-13	1.47714e-11	19.3789
ENSG00000125977	-0.830226	5.72717	-8.62073	3.68485e-13	1.29386e-11	19.3736
ENSG00000187626	-1.23977	1.25671	-8.56811	4.6968e-13	1.61708e-11	19.3666
ENSG00000105393	-0.815789	4.88106	-8.60761	3.91458e-13	1.36689e-11	19.366
ENSG00000174442	-1.36707	2.25801	-8.57017	4.65227e-13	1.6037e-11	19.363
ENSG00000145293	-0.902142	4.0598	-8.58586	4.32767e-13	1.50003e-11	19.3491
ENSG00000156006	4.07203	3.08316	8.56273	4.81479e-13	1.65368e-11	19.3468
ENSG00000164330	-2.31767	0.246867	-8.55978	4.88077e-13	1.67533e-11	19.3459
ENSG00000138002	-1.12405	2.82571	-8.56904	4.67656e-13	1.61109e-11	19.3297
ENSG00000249825	-1.98059	-2.0799	-8.56358	4.79587e-13	1.64818e-11	19.3288
ENSG00000113552	-1.06281	4.02337	-8.58329	4.37927e-13	1.51513e-11	19.3274
ENSG00000068438	-1.09231	3.72235	-8.5746	4.55836e-13	1.57517e-11	19.3173
ENSG00000159346	-0.814519	6.77318	-8.64361	3.31572e-13	1.17739e-11	19.3137
ENSG00000118960	-1.08253	5.08186	-8.59145	4.21756e-13	1.46635e-11	19.3117
ENSG00000142748	5.20115	4.12022	8.55364	5.02073e-13	1.71505e-11	19.3109
ENSG00000125755	-0.797303	6.10009	-8.61802	3.73123e-13	1.30771e-11	19.3077
ENSG00000112640	-1.01411	4.98548	-8.60111	4.03379e-13	1.40591e-11	19.3065
ENSG00000137218	-1.12947	1.4395	-8.55278	5.04078e-13	1.71982e-11	19.3054
ENSG00000162650	-1.2256	1.12543	-8.55376	5.0181e-13	1.71505e-11	19.2934
ENSG00000167280	-1.27978	3.57907	-8.57084	4.63794e-13	1.59998e-11	19.2838
ENSG00000123416	-1.49733	5.70941	-8.60174	4.02209e-13	1.4027e-11	19.2756
ENSG00000168096	-1.33021	2.59706	-8.55281	5.04017e-13	1.71982e-11	19.2594
ENSG00000184677	-1.4012	3.07252	-8.5572	4.93906e-13	1.69328e-11	19.2393
ENSG00000100479	-1.88573	0.972627	-8.53818	5.39176e-13	1.83074e-11	19.2386
ENSG00000099769	4.37797	4.92565	8.54984	5.10944e-13	1.74115e-11	19.2176
ENSG00000271976	-1.04579	1.20425	-8.53136	5.56396e-13	1.88356e-11	19.2098
ENSG00000136628	-1.22041	5.89976	-8.58823	4.2806e-13	1.48553e-11	19.2059
ENSG00000227674	-3.76249	-4.76668	-8.53322	5.51653e-13	1.86862e-11	19.2051
ENSG00000167325	-1.27775	4.77055	-8.56787	4.70203e-13	1.6179e-11	19.2027
ENSG00000155097	-1.23617	5.3379	-8.57613	4.52633e-13	1.56506e-11	19.1988
ENSG00000089234	-0.708412	3.787	-8.54876	5.13511e-13	1.74884e-11	19.1953
ENSG00000185453	-1.04336	2.39409	-8.53601	5.44585e-13	1.848e-11	19.1878
ENSG00000049860	-0.940216	6.75372	-8.61118	3.85076e-13	1.3471e-11	19.1877
ENSG00000142751	-0.638632	4.04951	-8.55677	4.94882e-13	1.69457e-11	19.1847
ENSG00000114388	-0.784218	3.93538	-8.55084	5.08613e-13	1.73425e-11	19.1815
ENSG00000141428	-0.861254	2.94176	-8.53114	5.56971e-13	1.88356e-11	19.1575
ENSG00000117262	-1.01719	1.89851	-8.5215	5.82266e-13	1.96292e-11	19.154
ENSG00000172775	-0.774335	4.94091	-8.55421	5.00759e-13	1.71262e-11	19.1518
ENSG00000133275	-0.900785	4.92472	-8.55497	4.99012e-13	1.70768e-11	19.1474
ENSG00000006638	1.75088	2.06121	8.51447	6.01456e-13	2.02017e-11	19.1423
ENSG00000183161	-1.03102	3.23146	-8.52725	5.6703e-13	1.91498e-11	19.1274
ENSG00000113643	-0.788531	5.20006	-8.56371	4.79307e-13	1.64818e-11	19.1251
ENSG00000266402	-2.26367	-1.36343	-8.51184	6.0878e-13	2.04136e-11	19.1143
ENSG00000132591	-0.789866	5.38601	-8.55689	4.94616e-13	1.69457e-11	19.1134
ENSG00000212694	-1.8009	0.968941	-8.51135	6.10165e-13	2.0439e-11	19.11
ENSG00000161980	-1.11256	2.81895	-8.51131	6.1026e-13	2.0439e-11	19.0812
ENSG00000163357	-2.28717	-2.8363	-8.50662	6.23615e-13	2.0837e-11	19.0805
ENSG00000103245	-0.824155	4.3425	-8.5311	5.57062e-13	1.88356e-11	19.0741
ENSG00000106610	-1.52909	1.72898	-8.50137	6.38892e-13	2.12972e-11	19.0721
ENSG00000214776	-2.64913	-3.23349	-8.51613	5.96871e-13	2.00618e-11	19.0695
ENSG00000113812	-0.844929	3.35832	-8.51436	6.01746e-13	2.02017e-11	19.0587
ENSG00000163655	-1.13152	4.91634	-8.53537	5.46192e-13	1.85234e-11	19.0562
ENSG00000228638	-0.958481	1.14207	-8.49638	6.53763e-13	2.17544e-11	19.0555
ENSG00000103126	-1.03397	4.18173	-8.52437	5.74615e-13	1.93944e-11	19.0527
ENSG00000042062	2.6693	1.65171	8.4949	6.5822e-13	2.18642e-11	19.0523
ENSG00000167775	-1.16579	4.03526	-8.5169	5.94751e-13	2.00024e-11	19.0474
ENSG00000164944	-0.970489	5.10598	-8.54137	5.31294e-13	1.80516e-11	19.0463
ENSG00000102103	-1.04264	5.32866	-8.54486	5.22824e-13	1.77842e-11	19.0367
ENSG00000162745	-3.01236	0.962967	-8.4951	6.57607e-13	2.18567e-11	19.0301
ENSG00000225792	4.07737	-1.24928	8.52105	5.83477e-13	1.96583e-11	19.0267
ENSG00000176182	-1.19007	2.20527	-8.49414	6.60533e-13	2.19025e-11	19.0157
ENSG00000166788	-1.11383	2.62361	-8.49524	6.57191e-13	2.18557e-11	19.0136
ENSG00000105778	-1.12608	4.60589	-8.5291	5.62227e-13	1.89989e-11	19.0126
ENSG00000134597	-0.941218	3.33232	-8.49769	6.49806e-13	2.16355e-11	19.0004
ENSG00000146733	-1.82542	3.4907	-8.5052	6.27713e-13	2.09492e-11	18.9909
ENSG00000178982	-0.881816	6.70968	-8.559	4.89826e-13	1.68031e-11	18.9865
ENSG00000108666	-0.945353	3.38873	-8.49449	6.59466e-13	2.18916e-11	18.9608
ENSG00000124356	-0.854088	4.48616	-8.5064	6.24239e-13	2.08455e-11	18.9557
ENSG00000186298	-1.02664	5.87925	-8.53485	5.47517e-13	1.85572e-11	18.9515
ENSG00000102878	-1.85259	1.83176	-8.48124	7.00986e-13	2.30815e-11	18.9482
ENSG00000137825	-2.41351	1.24155	-8.48679	6.83296e-13	2.25253e-11	18.9472
ENSG00000197375	-1.32104	2.94227	-8.4865	6.8421e-13	2.25423e-11	18.9448
ENSG00000126456	-0.974387	5.17165	-8.52282	5.78735e-13	1.95218e-11	18.9447
ENSG00000090372	-1.03612	5.16851	-8.51822	5.91134e-13	1.99044e-11	18.9334
ENSG00000130724	-0.788403	6.63171	-8.54136	5.31325e-13	1.80516e-11	18.9196
ENSG00000251138	-4.82275	-4.25206	-8.46516	7.54919e-13	2.4728e-11	18.9195
ENSG00000093183	-0.823194	3.95692	-8.49057	6.71493e-13	2.21879e-11	18.9189
ENSG00000143543	-0.928217	7.02751	-8.54607	5.19905e-13	1.76955e-11	18.9082
ENSG00000115275	-0.786104	5.77651	-8.51723	5.93846e-13	1.99839e-11	18.9064
ENSG00000186222	-0.942099	3.05311	-8.481	7.01764e-13	2.30938e-11	18.9063
ENSG00000159063	-0.801084	5.20341	-8.51264	6.06554e-13	2.0351e-11	18.9016
ENSG00000103174	-1.01758	3.69184	-8.49307	6.63817e-13	2.19774e-11	18.9012
ENSG00000143614	-1.07132	4.2416	-8.48991	6.73547e-13	2.22428e-11	18.8946
ENSG00000226179	-2.32135	-3.09594	-8.47155	7.33023e-13	2.40525e-11	18.8893
ENSG00000164615	-0.823445	4.38885	-8.49341	6.62778e-13	2.1964e-11	18.8885
ENSG00000227540	-1.95467	-1.97689	-8.46474	7.56397e-13	2.47477e-11	18.8879
ENSG00000169180	-0.848115	5.30824	-8.50725	6.21812e-13	2.0789e-11	18.8865
ENSG00000140553	-0.816215	5.28054	-8.50926	6.16064e-13	2.06212e-11	18.8835
ENSG00000141543	-1.02902	5.37771	-8.49919	6.45332e-13	2.14992e-11	18.8579
ENSG00000105677	-1.15237	5.12805	-8.49289	6.64347e-13	2.19774e-11	18.8434
ENSG00000087470	-1.12693	4.62147	-8.4767	7.15811e-13	2.35287e-11	18.8209
ENSG00000160633	-0.632785	5.84383	-8.50312	6.33742e-13	2.11379e-11	18.8184
ENSG00000188186	-1.09037	5.3999	-8.48694	6.82827e-13	2.25229e-11	18.8118
ENSG00000203666	-1.3766	2.62444	-8.45178	8.02952e-13	2.61199e-11	18.8087
ENSG00000176563	-1.54158	-1.26629	-8.44428	8.31183e-13	2.69454e-11	18.8051
ENSG00000241127	-1.17544	2.04863	-8.44479	8.2921e-13	2.68968e-11	18.8013
ENSG00000154380	-1.7315	4.97911	-8.47576	7.18946e-13	2.3618e-11	18.7997
ENSG00000249673	-0.899042	2.40625	-8.45219	8.01436e-13	2.60856e-11	18.7983
ENSG00000092201	-0.919656	5.53263	-8.49438	6.59819e-13	2.18916e-11	18.795
ENSG00000188493	-0.974801	2.88655	-8.45092	8.06136e-13	2.62084e-11	18.7891
ENSG00000187147	-0.943582	4.93206	-8.47875	7.09101e-13	2.33216e-11	18.7859
ENSG00000124228	-0.836865	4.96365	-8.48743	6.81296e-13	2.24855e-11	18.7838
ENSG00000149089	-0.954042	3.78092	-8.45846	7.78594e-13	2.53859e-11	18.7836
ENSG00000124222	-1.00693	4.8111	-8.47175	7.32336e-13	2.40439e-11	18.7697
ENSG00000075914	-0.692456	4.13382	-8.4571	7.83487e-13	2.55161e-11	18.7649
ENSG00000221883	-1.33039	-0.589253	-8.43006	8.8744e-13	2.85727e-11	18.7634
ENSG00000101417	-1.3078	4.19122	-8.46171	7.67028e-13	2.50666e-11	18.7548
ENSG00000155868	-0.892275	2.6823	-8.43994	8.47952e-13	2.74419e-11	18.7483
ENSG00000196363	-1.003	4.86775	-8.46293	7.62732e-13	2.49406e-11	18.7409
ENSG00000274270	-2.45172	-3.97631	-8.43455	8.69282e-13	2.8036e-11	18.7176
ENSG00000239521	-1.90126	1.59029	-8.42591	9.04594e-13	2.90095e-11	18.7152
ENSG00000178096	-1.20711	3.59931	-8.44114	8.43291e-13	2.73066e-11	18.7139
ENSG00000196655	-0.92419	4.36064	-8.44745	8.19129e-13	2.66156e-11	18.7022
ENSG00000109501	-1.4172	4.54021	-8.45883	7.77281e-13	2.53593e-11	18.7014
ENSG00000266173	-1.13942	1.67501	-8.41833	9.36738e-13	2.99724e-11	18.6953
ENSG00000163687	3.42478	4.64121	8.42014	9.2895e-13	2.97401e-11	18.6946
ENSG00000245149	-1.51368	-1.05868	-8.41571	9.48118e-13	3.02852e-11	18.6884
ENSG00000125505	-0.936442	5.11978	-8.45923	7.75857e-13	2.53405e-11	18.6851
ENSG00000103275	-0.861645	5.27592	-8.45881	7.77328e-13	2.53593e-11	18.6848
ENSG00000205581	-1.11629	5.60193	-8.47045	7.36748e-13	2.41467e-11	18.6758
ENSG00000099290	-0.959551	4.17837	-8.44646	8.22865e-13	2.67216e-11	18.6719
ENSG00000204351	-0.877194	5.45189	-8.47121	7.34159e-13	2.40758e-11	18.6713
ENSG00000127445	-0.94554	4.70796	-8.44165	8.41309e-13	2.7258e-11	18.6671
ENSG00000104852	-1.10708	6.41238	-8.49156	6.68434e-13	2.20997e-11	18.6657
ENSG00000196476	-1.4332	1.55742	-8.41114	9.68301e-13	3.08776e-11	18.6648
ENSG00000170322	-1.04122	3.97847	-8.43757	8.57257e-13	2.77113e-11	18.6642
ENSG00000163956	-0.793207	6.83148	-8.5082	6.19095e-13	2.07104e-11	18.6603
ENSG00000164919	-1.14187	7.1515	-8.49295	6.64176e-13	2.19774e-11	18.6457
ENSG00000122126	-1.39202	4.2603	-8.43719	8.58786e-13	2.77449e-11	18.6434
ENSG00000198746	-0.796075	3.41948	-8.4277	8.9716e-13	2.88038e-11	18.6383
ENSG00000075131	-1.09112	1.24658	-8.40392	1.00102e-12	3.1867e-11	18.6357
ENSG00000101158	-0.799116	5.91405	-8.45811	7.79839e-13	2.54119e-11	18.6024
ENSG00000198792	-1.38949	4.4347	-8.42989	8.88131e-13	2.85787e-11	18.6009
ENSG00000116649	-1.12104	5.12387	-8.43762	8.57083e-13	2.77113e-11	18.5986
ENSG00000136504	-0.984862	4.16744	-8.42289	9.17272e-13	2.93922e-11	18.5947
ENSG00000070413	-1.10158	6.09035	-8.46495	7.5565e-13	2.47376e-11	18.5926
ENSG00000020256	-0.899991	3.05764	-8.41654	9.44484e-13	3.01861e-11	18.5916
ENSG00000164258	-0.769351	5.2072	-8.4449	8.28817e-13	2.68968e-11	18.5858
ENSG00000204410	-2.40176	-0.57439	-8.3901	1.06682e-12	3.38667e-11	18.5846
ENSG00000105287	-0.981033	4.66612	-8.43083	8.84316e-13	2.84883e-11	18.5839
ENSG00000073536	-1.15009	3.16767	-8.40295	1.00553e-12	3.19926e-11	18.5737
ENSG00000196458	-1.47541	2.33599	-8.39892	1.02435e-12	3.25549e-11	18.5715
ENSG00000107562	3.17688	6.21802	8.42774	8.97006e-13	2.88038e-11	18.5554
ENSG00000091622	3.32406	0.429601	8.38867	1.07391e-12	3.40725e-11	18.5539
ENSG00000131508	-0.719307	5.451	-8.43638	8.61983e-13	2.78164e-11	18.5446
ENSG00000189159	-1.39742	4.49071	-8.41755	9.40097e-13	3.00629e-11	18.5443
ENSG00000113312	-0.795307	4.98675	-8.42282	9.17565e-13	2.93922e-11	18.5273
ENSG00000130829	-3.85321	0.995119	-8.38624	1.08597e-12	3.44165e-11	18.5258
ENSG00000167965	-0.824481	4.73984	-8.41477	9.52237e-13	3.03996e-11	18.5119
ENSG00000126883	-0.753278	5.29208	-8.42631	9.0294e-13	2.89729e-11	18.5112
ENSG00000196943	-0.771789	4.45997	-8.41195	9.64679e-13	3.07795e-11	18.5005
ENSG00000119599	-1.12794	2.51526	-8.38049	1.11514e-12	3.52424e-11	18.4959
ENSG00000170779	-1.59418	1.67159	-8.37513	1.143e-12	3.59623e-11	18.4887
ENSG00000115216	-0.892319	6.24451	-8.43691	8.59886e-13	2.77646e-11	18.4852
ENSG00000269473	-1.8536	-3.1909	-8.37556	1.14072e-12	3.59104e-11	18.4768
ENSG00000164081	-0.696045	6.01307	-8.42808	8.95574e-13	2.87855e-11	18.4756
ENSG00000163507	-2.44048	0.103553	-8.3654	1.19535e-12	3.74481e-11	18.4739
ENSG00000188848	2.82598	-3.36354	8.37734	1.13143e-12	3.56774e-11	18.4727
ENSG00000248593	-1.48481	0.678299	-8.36498	1.19772e-12	3.74962e-11	18.4718
ENSG00000100170	5.0294	-0.12635	8.38166	1.10911e-12	3.50714e-11	18.4668
ENSG00000160685	-1.19272	5.5246	-8.43123	8.82682e-13	2.84519e-11	18.4619
ENSG00000105993	-0.937152	5.07871	-8.40776	9.83471e-13	3.13269e-11	18.457
ENSG00000161664	-2.32852	-1.69676	-8.36188	1.21494e-12	3.79723e-11	18.4493
ENSG00000074590	-1.47273	3.3728	-8.38346	1.09994e-12	3.48205e-11	18.4387
ENSG00000102119	-0.921353	5.23323	-8.40776	9.83498e-13	3.13269e-11	18.4384
ENSG00000171311	-0.856881	3.72747	-8.37881	1.12378e-12	3.54759e-11	18.4371
ENSG00000214113	-1.24448	3.81264	-8.37946	1.12042e-12	3.53896e-11	18.4356
ENSG00000225546	-3.8404	-4.51523	-8.35623	1.24696e-12	3.89087e-11	18.4323
ENSG00000119042	-1.4865	2.83572	-8.37412	1.14833e-12	3.611e-11	18.4319
ENSG00000011143	-0.917735	2.56381	-8.36537	1.19552e-12	3.74481e-11	18.4206
ENSG00000022840	-0.630002	6.7455	-8.42817	8.952e-13	2.87855e-11	18.4032
ENSG00000280351	-1.96397	-2.33127	-8.35608	1.24781e-12	3.89106e-11	18.3999
ENSG00000234912	-1.55619	0.924429	-8.34132	1.33558e-12	4.14e-11	18.3576
ENSG00000068971	-1.04512	3.29177	-8.35598	1.2484e-12	3.89106e-11	18.3501
ENSG00000106635	-0.692182	5.10416	-8.37811	1.1274e-12	3.55703e-11	18.3471
ENSG00000273373	-2.16111	-0.193252	-8.33729	1.36061e-12	4.20838e-11	18.347
ENSG00000226696	-1.77407	-1.18169	-8.33364	1.38365e-12	4.27262e-11	18.3267
ENSG00000230316	-4.2798	-3.99914	-8.34532	1.31119e-12	4.06664e-11	18.3253
ENSG00000100994	-1.63801	5.17072	-8.38429	1.09579e-12	3.47085e-11	18.3181
ENSG00000278768	-1.63791	0.0726305	-8.33088	1.40134e-12	4.32491e-11	18.3181
ENSG00000173226	-1.29712	2.55295	-8.33748	1.35937e-12	4.20684e-11	18.3079
ENSG00000185721	-0.912465	5.11599	-8.37126	1.16356e-12	3.65278e-11	18.3049
ENSG00000169855	-2.52895	4.05118	-8.38793	1.07753e-12	3.41684e-11	18.3019
ENSG00000144589	-1.17128	2.80519	-8.34713	1.30029e-12	4.03723e-11	18.3008
ENSG00000064607	-1.22255	4.01124	-8.36205	1.21398e-12	3.79723e-11	18.2918
ENSG00000204387	-1.51449	5.01435	-8.37642	1.13623e-12	3.57889e-11	18.2891
ENSG00000145191	-0.643813	5.04031	-8.37033	1.16853e-12	3.66636e-11	18.2767
ENSG00000197119	-1.33828	3.4736	-8.3462	1.30589e-12	4.0524e-11	18.2722
ENSG00000171208	-2.0377	-0.307652	-8.31968	1.47551e-12	4.53157e-11	18.2692
ENSG00000136045	-0.724061	4.83957	-8.36198	1.21434e-12	3.79723e-11	18.2628
ENSG00000159199	-1.19305	6.12878	-8.38316	1.1015e-12	3.48503e-11	18.2623
ENSG00000205208	-1.65892	0.959626	-8.31815	1.48589e-12	4.55604e-11	18.2585
ENSG00000198231	-0.758913	5.88228	-8.37649	1.13584e-12	3.57889e-11	18.2551
ENSG00000132432	-1.0694	5.17911	-8.3537	1.26158e-12	3.92782e-11	18.2473
ENSG00000117697	-0.951118	4.17025	-8.35068	1.2792e-12	3.97613e-11	18.2387
ENSG00000150990	-1.1383	3.78351	-8.33808	1.35562e-12	4.19752e-11	18.2373
ENSG00000088035	-0.937609	3.19719	-8.33451	1.3781e-12	4.2578e-11	18.235
ENSG00000204469	-1.06293	6.65238	-8.4009	1.01508e-12	3.22784e-11	18.235
ENSG00000138107	-0.718924	5.96571	-8.37205	1.15933e-12	3.64317e-11	18.2259
ENSG00000106477	-1.29608	2.12595	-8.31679	1.49527e-12	4.5823e-11	18.2216
ENSG00000106028	-0.826194	5.32586	-8.35667	1.24441e-12	3.88722e-11	18.2187
ENSG00000133119	-1.60785	2.2578	-8.31665	1.49623e-12	4.58278e-11	18.2149
ENSG00000136238	-0.734047	7.22796	-8.39611	1.03773e-12	3.29615e-11	18.2144
ENSG00000091831	3.60673	3.16321	8.30568	1.57371e-12	4.79414e-11	18.2064
ENSG00000139624	-1.11172	3.63596	-8.32555	1.43613e-12	4.42744e-11	18.1914
ENSG00000138073	-1.08275	6.09684	-8.36599	1.19216e-12	3.73843e-11	18.185
ENSG00000130816	-1.52326	4.35514	-8.34042	1.34108e-12	4.15479e-11	18.1783
ENSG00000100034	-1.45572	3.93997	-8.32834	1.41784e-12	4.37345e-11	18.175
ENSG00000228782	-1.38156	-0.218019	-8.29809	1.62964e-12	4.94325e-11	18.1728
ENSG00000037241	-0.812875	3.79896	-8.32249	1.45654e-12	4.47817e-11	18.1668
ENSG00000115317	-0.802587	3.80968	-8.32266	1.45541e-12	4.47711e-11	18.1649
ENSG00000005189	-1.60079	1.29951	-8.2994	1.61987e-12	4.91623e-11	18.1539
ENSG00000156973	-0.918965	3.21316	-8.311	1.53562e-12	4.69073e-11	18.1524
ENSG00000196169	3.03782	-1.05352	8.30904	1.54956e-12	4.72566e-11	18.147
ENSG00000214293	-1.1255	2.42856	-8.30253	1.59671e-12	4.85376e-11	18.1449
ENSG00000184752	-0.808602	4.99828	-8.33688	1.36318e-12	4.21401e-11	18.1435
ENSG00000214160	-0.897266	5.66825	-8.35113	1.27658e-12	3.97015e-11	18.125
ENSG00000152464	-0.775505	3.05915	-8.30392	1.58654e-12	4.82803e-11	18.124
ENSG00000178149	-0.888677	3.01811	-8.31024	1.54105e-12	4.70479e-11	18.1185
ENSG00000148229	-0.852777	4.99825	-8.32383	1.44754e-12	4.45775e-11	18.1078
ENSG00000156261	-0.846052	6.39276	-8.35552	1.25102e-12	3.8971e-11	18.1027
ENSG00000070718	-1.38008	2.13915	-8.28869	1.70177e-12	5.13453e-11	18.102
ENSG00000167747	-1.45344	4.61506	-8.32281	1.45441e-12	4.47647e-11	18.0989
ENSG00000104884	-0.916378	4.28062	-8.3191	1.47941e-12	4.53994e-11	18.0955
ENSG00000129460	-0.794884	4.17175	-8.31505	1.50727e-12	4.61409e-11	18.0951
ENSG00000178105	-1.03372	3.83785	-8.30281	1.59468e-12	4.85018e-11	18.0913
ENSG00000157020	-0.848807	6.25693	-8.34834	1.29311e-12	4.01714e-11	18.0897
ENSG00000035687	-1.00803	4.65671	-8.32063	1.46906e-12	4.5142e-11	18.0857
ENSG00000102393	-1.41094	3.48424	-8.30518	1.57732e-12	4.80256e-11	18.0856
ENSG00000215067	-1.12918	0.611529	-8.27778	1.78936e-12	5.38445e-11	18.0816
ENSG00000082515	-0.765406	4.36985	-8.31358	1.51752e-12	4.64046e-11	18.0802
ENSG00000182325	-1.17424	4.00917	-8.30752	1.56044e-12	4.75629e-11	18.0776
ENSG00000196670	-1.25163	2.74261	-8.2971	1.6371e-12	4.96055e-11	18.0769
ENSG00000174705	-1.56247	2.76072	-8.29486	1.65412e-12	4.99873e-11	18.0739
ENSG00000160401	-1.50436	-0.981212	-8.27655	1.79955e-12	5.41222e-11	18.0657
ENSG00000173456	-0.80502	4.88724	-8.31904	1.47984e-12	4.53994e-11	18.0459
ENSG00000108786	-1.12714	0.118492	-8.26836	1.86869e-12	5.60527e-11	18.0399
ENSG00000134283	-0.831532	4.39208	-8.30228	1.59858e-12	4.85683e-11	18.0369
ENSG00000143315	-1.05957	3.8616	-8.2964	1.64243e-12	4.97391e-11	18.034
ENSG00000115073	-0.733783	5.51291	-8.31364	1.51707e-12	4.64046e-11	18.0124
ENSG00000217555	-1.28767	1.7363	-8.26739	1.877e-12	5.62426e-11	18.01
ENSG00000162819	-1.02602	4.7116	-8.29724	1.6361e-12	4.96018e-11	17.9994
ENSG00000162073	-2.19525	1.25103	-8.26514	1.89658e-12	5.66492e-11	17.9923
ENSG00000136643	-0.969088	3.59635	-8.28718	1.71364e-12	5.16759e-11	17.9879
ENSG00000221926	-2.30276	1.77732	-8.26771	1.87422e-12	5.61889e-11	17.986
ENSG00000168488	-1.06887	5.56767	-8.31294	1.52199e-12	4.6516e-11	17.9666
ENSG00000119711	1.48198	8.08704	8.37195	1.15985e-12	3.64317e-11	17.9634
ENSG00000240682	-0.872149	3.2536	-8.26557	1.89282e-12	5.65967e-11	17.9612
ENSG00000116120	-1.01329	4.47922	-8.28995	1.69188e-12	5.11011e-11	17.9592
ENSG00000107371	-0.830515	3.16334	-8.26635	1.88601e-12	5.64227e-11	17.9581
ENSG00000161277	-0.977347	2.2572	-8.25968	1.94484e-12	5.79684e-11	17.9478
ENSG00000188315	-1.0546	2.23378	-8.25817	1.95836e-12	5.83406e-11	17.9393
ENSG00000169188	-0.986112	4.26237	-8.28306	1.74644e-12	5.26368e-11	17.9306
ENSG00000168259	-0.719193	5.39859	-8.29593	1.64599e-12	4.97951e-11	17.9289
ENSG00000111711	-1.06974	4.59094	-8.27166	1.84048e-12	5.52359e-11	17.9187
ENSG00000181045	-1.09611	3.44829	-8.26727	1.87806e-12	5.62443e-11	17.9114
ENSG00000138629	-0.917962	4.56711	-8.28078	1.76482e-12	5.31626e-11	17.9099
ENSG00000198056	-1.61278	2.09026	-8.25331	2.00264e-12	5.95344e-11	17.9069
ENSG00000182134	-1.80112	2.52111	-8.25722	1.96693e-12	5.85649e-11	17.9058
ENSG00000160789	-1.27743	7.84872	-8.35225	1.27002e-12	3.95194e-11	17.9018
ENSG00000171456	-1.05612	5.09653	-8.28916	1.69804e-12	5.126e-11	17.8971
ENSG00000267317	-1.22986	2.1566	-8.24987	2.03457e-12	6.03885e-11	17.897
ENSG00000248008	-1.23974	1.2868	-8.23931	2.13586e-12	6.31961e-11	17.8959
ENSG00000088325	-2.14762	3.19841	-8.2654	1.8943e-12	5.6611e-11	17.8959
ENSG00000214367	-1.12246	2.56276	-8.25196	2.01512e-12	5.98426e-11	17.8951
ENSG00000167315	1.30577	8.50798	8.35644	1.24573e-12	3.88917e-11	17.8934
ENSG00000204713	-0.928763	5.60888	-8.29629	1.64327e-12	4.97391e-11	17.8908
ENSG00000264538	-1.6113	0.798937	-8.23643	2.16444e-12	6.39413e-11	17.8898
ENSG00000205309	-1.83706	0.504507	-8.23466	2.18206e-12	6.43945e-11	17.8888
ENSG00000141873	-1.07746	3.90115	-8.26123	1.93098e-12	5.7616e-11	17.8772
ENSG00000048991	-1.14767	3.55982	-8.25249	2.01023e-12	5.97285e-11	17.8735
ENSG00000140451	-2.41256	-0.53418	-8.23114	2.21768e-12	6.52961e-11	17.8723
ENSG00000040487	-0.863693	3.94496	-8.2664	1.88559e-12	5.64227e-11	17.8693
ENSG00000213918	-1.47745	1.79716	-8.23912	2.1378e-12	6.32204e-11	17.8687
ENSG00000160209	-1.1854	5.83642	-8.30184	1.60181e-12	4.86404e-11	17.8666
ENSG00000175785	3.86707	-2.71464	8.24321	2.0979e-12	6.22354e-11	17.858
ENSG00000274070	-2.31785	-1.26352	-8.22816	2.24835e-12	6.59385e-11	17.8555
ENSG00000211451	-1.36691	-1.23506	-8.22685	2.26189e-12	6.62668e-11	17.8456
ENSG00000173692	-0.694031	6.11922	-8.29517	1.65174e-12	4.99422e-11	17.8419
ENSG00000272779	-1.01913	1.46931	-8.22873	2.24242e-12	6.57984e-11	17.8409
ENSG00000197483	-1.04598	2.10476	-8.23096	2.21953e-12	6.52961e-11	17.8307
ENSG00000179115	-0.762628	5.28678	-8.27232	1.8349e-12	5.50976e-11	17.8194
ENSG00000160447	-2.00278	2.22319	-8.2273	2.25727e-12	6.61658e-11	17.8193
ENSG00000131788	-1.5561	2.73767	-8.23389	2.18983e-12	6.45904e-11	17.8129
ENSG00000142330	-1.17435	2.85255	-8.23744	2.15433e-12	6.36759e-11	17.8126
ENSG00000119013	-0.804804	4.79215	-8.26071	1.93565e-12	5.77248e-11	17.8082
ENSG00000067560	-0.721948	7.82417	-8.32486	1.44071e-12	4.43915e-11	17.8072
ENSG00000166226	-1.01154	5.99179	-8.27954	1.77496e-12	5.34394e-11	17.8059
ENSG00000211956	3.62579	-0.592432	8.21536	2.38465e-12	6.93963e-11	17.8029
ENSG00000198646	-1.05123	4.68575	-8.26278	1.91724e-12	5.7236e-11	17.7956
ENSG00000060762	1.25789	6.62917	8.274	1.82076e-12	5.47021e-11	17.7937
ENSG00000130935	-0.92407	4.8329	-8.25381	1.99809e-12	5.94302e-11	17.7879
ENSG00000149091	-1.11455	4.43914	-8.25462	1.99061e-12	5.92389e-11	17.7847
ENSG00000226363	-3.00312	-4.68126	-8.22649	2.26567e-12	6.63431e-11	17.7748
ENSG00000149346	-1.07481	2.54274	-8.21878	2.34741e-12	6.84535e-11	17.761
ENSG00000160972	-1.35502	5.66216	-8.27523	1.81048e-12	5.4422e-11	17.7575
ENSG00000213585	-0.770463	7.50888	-8.30977	1.54435e-12	4.7123e-11	17.7511
ENSG00000226622	2.84986	-3.79228	8.22984	2.23096e-12	6.55303e-11	17.7478
ENSG00000141568	-1.08132	4.52842	-8.23962	2.13284e-12	6.31397e-11	17.7457
ENSG00000136108	-1.84369	2.49485	-8.21782	2.35781e-12	6.8686e-11	17.7401
ENSG00000136261	-1.22113	4.25255	-8.2353	2.17569e-12	6.42403e-11	17.7258
ENSG00000150625	4.13518	0.931186	8.21571	2.38079e-12	6.93197e-11	17.7167
ENSG00000137073	-1.16365	3.82955	-8.22108	2.32281e-12	6.77709e-11	17.7079
ENSG00000181234	2.35341	-4.32897	8.19397	2.63115e-12	7.60094e-11	17.7049
ENSG00000189108	3.26089	-1.88423	8.20484	2.50296e-12	7.26898e-11	17.6766
ENSG00000129559	-0.872873	5.43789	-8.23972	2.13184e-12	6.31397e-11	17.6764
ENSG00000164182	-1.02032	3.07146	-8.20643	2.48469e-12	7.21964e-11	17.673
ENSG00000103365	-1.04073	5.3626	-8.23367	2.19206e-12	6.46224e-11	17.6729
ENSG00000131732	-0.965493	4.26821	-8.23042	2.22509e-12	6.54258e-11	17.6696
ENSG00000125741	-0.918078	4.39437	-8.22182	2.31484e-12	6.76082e-11	17.6654
ENSG00000166135	-1.08482	4.26692	-8.22195	2.31352e-12	6.76044e-11	17.6528
ENSG00000095059	-0.790774	5.2423	-8.23235	2.20542e-12	6.49825e-11	17.6453
ENSG00000152583	-1.83668	4.86954	-8.24144	2.11505e-12	6.27115e-11	17.6434
ENSG00000167645	-1.02166	4.9786	-8.23103	2.21888e-12	6.52961e-11	17.642
ENSG00000235859	-1.07124	2.01451	-8.18766	2.70863e-12	7.79825e-11	17.6342
ENSG00000123737	-1.28787	3.6306	-8.2015	2.54166e-12	7.36626e-11	17.6338
ENSG00000049759	-1.42268	5.15311	-8.2224	2.3087e-12	6.75334e-11	17.6327
ENSG00000156381	-1.31995	3.27901	-8.20786	2.46836e-12	7.17587e-11	17.6138
ENSG00000280187	-1.52713	-0.687032	-8.17252	2.90392e-12	8.31819e-11	17.6116
ENSG00000196588	-1.05956	4.13685	-8.2037	2.51605e-12	7.29951e-11	17.5989
ENSG00000111667	-0.814774	5.85766	-8.23008	2.22854e-12	6.54931e-11	17.5857
ENSG00000128708	-0.885409	4.23008	-8.20175	2.53869e-12	7.36141e-11	17.5851
ENSG00000203288	-2.25813	-2.8777	-8.17436	2.87956e-12	8.2526e-11	17.5795
ENSG00000163161	-0.838211	4.3981	-8.2008	2.54988e-12	7.3863e-11	17.5766
ENSG00000233527	-1.21098	-0.17519	-8.16348	3.02719e-12	8.64069e-11	17.571
ENSG00000129968	-0.877203	3.91825	-8.19304	2.64245e-12	7.62712e-11	17.5665
ENSG00000250038	-2.09263	-5.67298	-8.17726	2.84135e-12	8.16376e-11	17.555
ENSG00000205531	-0.789371	6.08496	-8.22911	2.23857e-12	6.57196e-11	17.5533
ENSG00000170860	-0.760057	5.01884	-8.2046	2.50562e-12	7.27299e-11	17.5456
ENSG00000253716	-1.67843	0.926294	-8.16054	3.06844e-12	8.75403e-11	17.5451
ENSG00000115539	-0.994761	3.04203	-8.17446	2.87814e-12	8.2526e-11	17.5404
ENSG00000108671	-0.768939	5.98241	-8.22221	2.31066e-12	6.75558e-11	17.5335
ENSG00000197299	-2.38097	-0.123566	-8.15324	3.17307e-12	9.02523e-11	17.5256
ENSG00000271870	-1.3604	-0.464909	-8.15071	3.21031e-12	9.12199e-11	17.5102
ENSG00000228315	-1.85051	-1.09653	-8.14941	3.22946e-12	9.1718e-11	17.5085
ENSG00000125651	-0.83839	5.45819	-8.19958	2.56425e-12	7.42412e-11	17.506
ENSG00000101400	-1.06088	4.30553	-8.18774	2.7077e-12	7.79825e-11	17.5044
ENSG00000242295	1.2476	-5.23848	8.17497	2.87145e-12	8.2377e-11	17.5037
ENSG00000184056	-0.739505	3.08244	-8.16873	2.95497e-12	8.45587e-11	17.5012
ENSG00000159147	-1.25531	3.01939	-8.16842	2.95919e-12	8.46368e-11	17.4993
ENSG00000132254	-0.936185	4.94093	-8.19175	2.65816e-12	7.66786e-11	17.4992
ENSG00000133193	-0.892071	2.96502	-8.16498	3.00644e-12	8.58581e-11	17.4981
ENSG00000105568	-0.87522	7.16266	-8.24007	2.12845e-12	6.30758e-11	17.4874
ENSG00000145494	-1.03378	5.94124	-8.22167	2.31643e-12	6.76197e-11	17.4808
ENSG00000173137	-1.12986	3.10832	-8.16819	2.96239e-12	8.46855e-11	17.4798
ENSG00000276026	-1.77141	-3.16167	-8.15861	3.09582e-12	8.8277e-11	17.4779
ENSG00000106459	-0.814384	2.91552	-8.15809	3.10311e-12	8.83956e-11	17.4708
ENSG00000205250	-0.845343	4.42823	-8.17672	2.84837e-12	8.17562e-11	17.4679
ENSG00000270547	-3.56886	-3.59514	-8.14827	3.24646e-12	9.2016e-11	17.4531
ENSG00000143256	-1.02002	5.23309	-8.1939	2.63203e-12	7.60094e-11	17.4528
ENSG00000167770	-0.720619	5.54383	-8.19393	2.63176e-12	7.60094e-11	17.4507
ENSG00000153574	-1.1874	2.81731	-8.15078	3.20915e-12	9.12199e-11	17.4489
ENSG00000223745	-1.67306	1.08943	-8.14175	3.34523e-12	9.44373e-11	17.4436
ENSG00000270195	-2.72285	-3.12311	-8.14469	3.30033e-12	9.33558e-11	17.4384
ENSG00000121904	-3.13179	-1.84216	-8.13311	3.48073e-12	9.78234e-11	17.4355
ENSG00000211967	3.88513	-1.72278	8.14252	3.33343e-12	9.41512e-11	17.4252
ENSG00000111642	-0.832784	6.76009	-8.2183	2.35263e-12	6.85702e-11	17.4225
ENSG00000147905	-0.932859	3.23554	-8.147	3.26542e-12	9.24609e-11	17.4171
ENSG00000132581	-0.715953	4.80286	-8.17128	2.92061e-12	8.36177e-11	17.4136
ENSG00000153767	-1.16785	2.5508	-8.14019	3.36937e-12	9.5024e-11	17.4128
ENSG00000100297	-1.76799	4.76962	-8.17837	2.82687e-12	8.12627e-11	17.4123
ENSG00000175329	-4.55068	-2.7994	-8.12988	3.53283e-12	9.91952e-11	17.4091
ENSG00000171453	-0.960093	3.8002	-8.15513	3.14567e-12	8.9518e-11	17.4079
ENSG00000185800	-1.00619	3.40281	-8.1484	3.24446e-12	9.20055e-11	17.4054
ENSG00000145287	3.36003	1.22014	8.12976	3.5348e-12	9.91952e-11	17.4036
ENSG00000143442	-1.20844	5.15917	-8.17707	2.84383e-12	8.16673e-11	17.3958
ENSG00000087237	2.88634	3.14613	8.12682	3.58286e-12	1.00494e-10	17.3946
ENSG00000110917	-1.22984	7.18863	-8.22516	2.27962e-12	6.67171e-11	17.3869
ENSG00000113387	-0.909037	6.61419	-8.21498	2.38887e-12	6.94834e-11	17.3839
ENSG00000133250	-0.970321	2.79186	-8.13932	3.38285e-12	9.52618e-11	17.3776
ENSG00000175575	-0.710641	3.74032	-8.14915	3.23342e-12	9.17843e-11	17.3733
ENSG00000124422	-1.1933	5.97354	-8.18901	2.69195e-12	7.75812e-11	17.3694
[truncated: 54,604 more rows]
