# Supplementary material for: Identifying and Exploring the Candidate Susceptibility Genes of Cirrhosis Using the Multi-Tissue Transcriptome-Wide Association Study
Source: Front Genet. 2022 May 13;13:878607. doi: 10.3389/fgene.2022.878607 (PMC9136150; doi:10.3389/fgene.2022.878607)
Supplement: Supplementary file 2 [file Table3.csv]

Supplementary Table 3: Results of differential gene expression analysis for the genes significant
Genes	ENSEMBL	logFC	AveExpr	t	P.Value	adj.P.Val	B
ARHGAP40	ENSG00000124143	-0.728311228	-4.384254361	-1.413467002	0.161249006	0.331818235	-5.408564602
JPH4	ENSG00000092051	0.684844237	-1.734938665	2.485661877	0.014932845	0.048981739	-3.544933659
MAU2	ENSG00000129933	-0.872215101	4.513125749	-7.969775083	7.37E-12	1.93E-10	16.48456878
SHANK3	ENSG00000251322	-0.87334874	4.680302523	-6.139877478	2.70E-08	3.29E-07	8.366837471
UQCC2	ENSG00000137288	-1.359967738	4.588494701	-10.0715104	4.62E-16	3.52E-14	26.07879858
ZNF677	ENSG00000197928	0.150093276	-0.017156604	0.617286792	0.538731302	0.667000659	-6.430849463
ERAP1	ENSG00000164307	-0.331471043	5.541515179	-1.844803246	0.068624494	0.171908989	-5.593656083
PUS3	ENSG00000110060	-0.218249479	4.192704044	-2.141454844	0.035162126	0.100193648	-4.894624893
SKIV2L	ENSG00000204351	-0.877193996	5.45189405	-8.47121237	7.34E-13	2.41E-11	18.67130895
