# Supplementary material for: Identifying and Exploring the Candidate Susceptibility Genes of Cirrhosis Using the Multi-Tissue Transcriptome-Wide Association Study
Source: Front Genet. 2022 May 13;13:878607. doi: 10.3389/fgene.2022.878607 (PMC9136150; doi:10.3389/fgene.2022.878607)
Supplement: Supplementary file 3 [file Table4.xlsx]

## Sheet: Sheet1
Supplementary Table 4：GO terms of GSEA analysis of differential genes in liver cancer tissue and adjacent tissue
ONTOLOGY	ID	Description	setSize	enrichmentScore	NES	pvalue	p.adjust	qvalues	rank	leading_edge	core_enrichment
BP	GO:0003006	developmental process involved in reproduction	990	-0.361085	-1.26841	0.000999001	0.0222657	0.0165718	6944	tags=31%, list=20%, signal=26%	29999/7046/1785/10491/811/64396/2116/7257/9125/26528/6662/841/84132/113451/6788/494551/79084/8894/100/7917/55231/146310/55840/493/91978/9645/55818/6627/26003/7301/4221/22955/8892/7182/2296/585/124404/255101/11218/147912/130497/9425/388336/3293/201164/2697/100125288/399949/26259/8890/4678/5571/5987/652/638/54851/81629/10049/10134/3074/80705/5914/54997/5468/3298/3309/10765/55342/1495/8372/54852/742…
MF	GO:0008092	cytoskeletal protein binding	986	-0.381553	-1.34001	0.000999001	0.0222657	0.0165718	9126	tags=41%, list=26%, signal=31%	2318/23291/9463/56203/51493/79585/11123/2332/10844/10128/80306/4926/93323/83473/55521/10109/158135/283726/2288/4641/84140/4620/403/4606/84688/64787/54434/54942/114791/10273/79784/7137/9275/57821/7171/7013/3799/161176/2314/7136/2932/6683/387/54961/6904/8409/5829/22906/9217/54899/91977/825/51332/3741/27072/7094/805/1845/23637/23170/2764/881/10006/26064/60312/4087/4281/165904/4627/10565/9515/3320/46…
BP	GO:0070647	protein modification by small protein conjugation or removal	988	-0.434033	-1.52452	0.000999001	0.0222657	0.0165718	12019	tags=54%, list=35%, signal=36%	754/79142/26091/26271/54623/10489/29979/114803/54984/4799/152006/139285/79176/148022/23358/84669/9318/150684/7328/81545/7428/7874/8451/27304/55070/29116/79791/142678/4101/23172/90268/57617/7726/90933/26263/7267/1499/54926/54793/9098/53840/51592/92305/11060/282808/115290/5970/23032/283514/9373/54880/80829/168433/84893/57092/9646/51003/5371/339745/84875/6872/10001/122809/9929/55432/26270/7336/7320/…
CC	GO:0099081	supramolecular polymer	983	-0.405033	-1.42247	0.000999001	0.0222657	0.0165718	9126	tags=41%, list=26%, signal=31%	2318/23291/56203/10844/58526/10128/4926/93323/83473/2192/140609/7431/158135/337968/283726/9112/2288/4641/85285/1293/84140/51143/393/4620/200162/1781/403/4606/114791/5317/10273/23607/79784/22941/7137/81794/57821/58498/9183/7171/54867/55142/3799/7136/9859/3611/6683/6714/6904/337972/150737/91977/7280/825/79912/5879/83700/10383/9751/3741/5664/203068/4236/2023/23384/805/4296/9817/255743/4281/22981/568…
CC	GO:0099512	supramolecular fiber	975	-0.404258	-1.41964	0.000999001	0.0222657	0.0165718	9126	tags=41%, list=26%, signal=31%	2318/23291/56203/10844/58526/10128/4926/93323/83473/2192/140609/7431/158135/337968/283726/9112/2288/4641/85285/1293/84140/51143/393/4620/200162/1781/403/4606/114791/5317/10273/23607/79784/22941/7137/81794/57821/58498/9183/7171/54867/55142/3799/7136/9859/3611/6683/6714/6904/337972/150737/91977/7280/825/79912/5879/83700/10383/9751/3741/5664/203068/4236/2023/23384/805/4296/9817/255743/4281/22981/568…
BP	GO:0000122	negative regulation of transcription by RNA polymerase II	910	-0.397743	-1.39458	0.001	0.0222657	0.0165718	11454	tags=51%, list=33%, signal=35%	27086/4101/468/83860/2444/22933/948/57215/4784/1499/148738/7693/896/26155/4286/6722/51592/11060/219749/4109/54815/23168/5970/22882/1428/166793/54880/4114/1810/29114/84962/124790/80314/9646/23492/9531/4088/6872/4208/51616/64426/6256/4848/4851/22823/80764/3337/650/1408/7567/1655/7730/5916/161882/59348/23598/8403/10657/139081/23528/9541/1407/79577/342371/54862/10524/25836/1386/9219/163126/6668/6421/…
BP	GO:0009894	regulation of catabolic process	947	-0.359981	-1.263	0.001	0.0222657	0.0165718	11667	tags=52%, list=34%, signal=35%	5899/1432/150684/9513/3416/5706/7874/26058/55070/29116/9924/5500/55847/8148/22933/79048/23450/9682/26263/22930/79899/8678/91304/201626/2316/53840/3643/3708/55613/57805/4670/11060/2876/11044/23256/324/5970/84961/54971/1459/7942/8754/23369/23032/51079/154197/5587/345611/10558/89/836/51382/8313/5371/54922/9531/55625/4088/6872/7474/122809/4848/7336/9337/255967/8992/161582/9114/11182/114881/55743/2585…
BP	GO:0010608	posttranscriptional regulation of gene expression	938	-0.372567	-1.30709	0.001	0.0222657	0.0165718	13078	tags=38%, list=38%, signal=25%	23589/51714/167153/4690/1978/4904/9617/10492/10289/8637/54456/6197/100126334/8569/8575/23112/693186/170506/60678/1656/100126317/51087/2935/9451/10140/83667/406943/120526/10959/54888/23264/9147/7073/4686/144233/100500826/66037/407002/8761/3184/5610/9271/1979/406997/64215/100874323/60493/9221/1982/8737/55802/9470/6203/1432/9513/10978/7458/26058/23173/9924/23191/468/8148/79048/201626/100302135/4670/…
BP	GO:0030163	protein catabolic process	953	-0.397553	-1.3946	0.001	0.0222657	0.0165718	11770	tags=52%, list=34%, signal=35%	139285/79176/5538/8737/23358/84669/54442/150684/3416/554251/7328/81545/5706/7874/8451/11313/55070/10015/5685/29116/79791/4101/22933/23450/26263/23198/5695/7267/1499/91304/2316/54926/6468/9098/92305/57805/11060/2876/11047/324/115290/5970/84961/54971/1459/9861/8754/23032/283514/9373/51079/168433/9575/51528/57092/81792/5371/339745/9531/80267/4088/6872/7474/122809/55432/26270/7041/7336/7320/4851/2585…
BP	GO:0000278	mitotic cell cycle	870	-0.547	-1.91608	0.001001	0.0222657	0.0165718	7605	tags=47%, list=22%, signal=38%	11319/1845/128866/8021/55726/10106/6194/23170/6604/6386/988/11021/135458/11113/55336/51433/10464/655/9960/51750/57551/23141/1213/9126/1642/10263/131601/27243/4204/10459/25959/8729/55023/6118/9371/9368/8453/1017/1785/5890/138151/9587/81853/55159/8243/1032/6502/29086/494551/84142/49856/55968/1639/6419/56257/84936/2071/375/79643/60561/4752/129563/1874/10296/1778/8450/10617/10011/4221/7329/90806/8877…
CC	GO:0005740	mitochondrial envelope	768	-0.388677	-1.3581	0.001001	0.0222657	0.0165718	11053	tags=52%, list=32%, signal=36%	7419/11222/6576/4722/539/84545/374291/51079/1352/8165/3329/253512/4704/25996/55013/8303/60488/4708/81855/65990/5894/101928527/647087/4900/26056/3098/54539/55210/64965/27089/2232/80025/56616/8834/55750/64969/808/2043/1468/4713/9868/64963/51335/26521/54471/1386/10632/7444/1329/9377/51024/509/23770/51069/54534/2181/51021/51650/29928/84334/84816/29914/22877/51318/506/3313/118487/56910/134145/126328/8…
BP	GO:0006518	peptide metabolic process	892	-0.415391	-1.45578	0.001001	0.0222657	0.0165718	12609	tags=60%, list=37%, signal=39%	170506/60678/1656/373156/54103/51087/2935/9451/10140/57038/83667/23549/55133/120526/10959/1973/6137/92259/51389/1964/9147/79631/4686/348/66037/6136/55486/51386/8761/3184/6238/5610/9271/1979/64215/2953/1615/9221/8669/1982/6231/55802/9470/10699/10884/6203/9513/3416/6301/7458/54760/26058/23173/51187/8668/327/64960/9924/6235/23191/468/6892/79048/6144/8678/1937/201626/6123/6124/2876/11044/80325/255308…
BP	GO:0007017	microtubule-based process	868	-0.499325	-1.74921	0.001001	0.0222657	0.0165718	9347	tags=52%, list=27%, signal=39%	480/5116/644890/23122/4747/51115/23093/23287/150483/79809/23291/28989/282809/10844/58526/57584/10128/57539/5861/4926/93323/79989/83473/55521/140609/158135/283726/2288/56288/55288/51143/200162/2770/1781/2302/57728/338879/403/11158/55860/8658/159989/387885/114791/90410/6845/118491/9183/79443/55686/55012/56683/348654/55142/3799/2647/2932/6683/387/5119/7415/6904/8409/152185/22906/166379/150737/7280/5…
MF	GO:0016772	transferase activity, transferring phosphorus-containing groups	872	-0.361445	-1.26617	0.001001	0.0222657	0.0165718	10086	tags=45%, list=29%, signal=33%	55750/5218/9625/23097/64852/2043/201973/8814/203/127933/64122/51347/7444/5603/8895/23318/8493/171568/5261/9475/5130/3482/79158/8790/27102/1024/5636/9730/51082/5594/9412/55781/51135/158067/4882/197258/55149/10645/22929/65267/2997/5297/9791/221830/8760/5601/140609/51755/1798/661/348180/5431/29904/10553/64895/8844/91419/28996/5232/7786/118672/79834/5433/6885/9874/11164/5426/815/6199/5291/55718/2041/…
MF	GO:0019901	protein kinase binding	669	-0.389803	-1.3591	0.001001	0.0222657	0.0165718	8567	tags=42%, list=25%, signal=32%	4038/6885/1399/857/11016/7137/2041/10318/65125/102/2885/3799/55770/2932/3611/11235/6714/387/51530/5609/2886/5576/54776/868/5879/160/6812/3741/2475/805/572/4296/8692/57605/79155/1845/84552/6194/4739/27013/988/11113/3685/7416/3320/5589/2915/56940/5770/1213/84922/8550/79370/5598/441272/55011/9821/10459/6188/57533/4902/9776/7867/11124/8440/1785/5801/1032/51094/6662/196883/442590/3276/5795/53632/1639/…
BP	GO:0032446	protein modification by small protein conjugation	854	-0.430331	-1.50723	0.001001	0.0222657	0.0165718	10010	tags=47%, list=29%, signal=35%	1407/57799/57531/79577/867/10193/89122/10399/342897/112950/9690/84447/6612/54467/10477/10299/996/7332/283755/330/8841/9730/51130/9616/25950/9039/80067/9412/166655/9810/9921/165324/79139/55148/26036/90390/57599/29882/26145/55120/4012/6048/8925/23291/8139/54850/8881/51322/5601/266740/57178/55521/6923/8924/9112/64320/348180/123169/26190/7335/9604/8405/51667/26261/23028/405/8658/6045/51665/7324/6125/…
BP	GO:0032504	multicellular organism reproduction	871	-0.374209	-1.3109	0.001001	0.0222657	0.0165718	6944	tags=31%, list=20%, signal=25%	29999/7046/1785/10491/811/64396/7257/26528/474343/6662/84132/113451/494551/79084/8894/100/7917/55231/146310/23394/493/91978/9645/55818/6627/26003/7301/4221/22955/5471/7182/2296/585/158800/124404/255101/27030/11218/147912/9425/388336/201164/2697/100125288/399949/139886/4861/5571/5987/652/54851/5021/81629/10134/3074/80705/5914/10766/3298/3309/55342/8372/54852/7421/116369/5467/55870/8195/7016/1636/2…
BP	GO:0033365	protein localization to organelle	852	-0.478645	-1.67631	0.001001	0.0222657	0.0165718	12105	tags=60%, list=35%, signal=40%	29090/55486/55764/5514/26022/754/54623/254394/9818/11014/1855/1739/58480/54984/23065/9221/55027/10527/55802/8766/317662/546/1432/27348/583/200894/5824/5356/10762/5189/5830/23299/83860/948/23334/7520/166614/22930/2316/55812/2752/324/51398/3842/23399/54971/1459/51112/378/9049/283514/51079/25921/186/5587/400/3329/51382/2804/7287/9972/84100/5371/9765/26985/9531/4088/3843/3621/89866/4851/79003/10945/2…
BP	GO:0043604	amide biosynthetic process	862	-0.427088	-1.49575	0.001001	0.0222657	0.0165718	12609	tags=60%, list=37%, signal=39%	170506/60678/1656/51087/2935/9451/10140/57038/83667/55133/120526/10959/1973/6137/92259/51389/1964/9147/79631/4686/66037/6136/51386/8761/3184/6238/5610/9271/1979/64215/1615/9221/8669/1982/9517/6231/5538/84532/55802/9470/10884/6203/9513/6301/7458/26058/23173/51187/8668/327/64960/9924/6235/23191/468/79048/6144/1937/201626/6123/6124/11044/80325/255308/6483/11222/79587/6576/5162/56919/84340/23369/8454…
CC	GO:0048471	perinuclear region of cytoplasm	730	-0.378024	-1.32099	0.001001	0.0222657	0.0165718	10074	tags=45%, list=29%, signal=33%	3688/9625/54514/23097/15/57799/10562/867/10524/10193/10399/9218/25798/143187/29993/6284/10079/3482/2181/9919/3912/8087/4878/57580/51637/26019/81892/23545/1974/136319/3077/7163/51693/57414/9463/8099/2332/10128/23357/6548/2720/2288/10868/7529/6418/54490/84688/92140/3065/10335/149371/857/23607/6845/6494/4212/10791/55763/381/6895/2783/627/2186/5867/102/7184/3799/6517/8898/43/55109/54536/6683/25824/67…
BP	GO:0048609	multicellular organismal reproductive process	851	-0.382367	-1.3389	0.001001	0.0222657	0.0165718	6944	tags=42%, list=20%, signal=35%	9825/23598/3688/10657/5806/54514/55810/388553/317761/171484/339834/23318/64224/63894/3482/56853/375337/23424/117/330/64321/51247/2686/5594/81892/6908/125972/56111/5017/480/3549/644890/4882/57599/440822/85315/55120/23291/9463/5073/171482/22932/79989/57178/2560/7130/989/4838/255626/2302/84688/221656/6045/89766/1399/344018/7473/7226/90410/4090/56648/26292/221400/102/23705/56262/599/94027/6654/10121/…
BP	GO:0051603	proteolysis involved in cellular protein catabolic process	744	-0.428355	-1.4972	0.001001	0.0222657	0.0165718	12468	tags=56%, list=36%, signal=37%	409/27183/6049/9491/8945/23072/283219/92714/406/118424/9147/246184/23053/348/51619/440730/9361/10277/84196/5684/29979/10730/1855/143384/79176/23358/84669/54442/150684/3416/554251/7328/81545/5706/7874/8451/55070/10015/5685/29116/79791/22933/26263/23198/5695/7267/1499/91304/54926/6468/9098/92305/57805/11060/2876/11047/115290/84961/1459/9861/23032/283514/9373/168433/9575/51528/57092/81792/5371/33974…
BP	GO:0070925	organelle assembly	861	-0.456759	-1.59963	0.001001	0.0222657	0.0165718	11347	tags=58%, list=33%, signal=40%	7520/22930/55172/5819/10735/8678/2316/6123/29767/10096/6722/10097/285973/23256/89891/7419/285643/57562/51112/378/102724159/84519/23369/84286/168448/26065/26146/345611/83544/54806/51382/3983/84100/79065/23059/9531/8417/6103/4848/7320/25814/4851/79003/51510/255967/27229/8556/161582/9114/80173/1183/80254/84665/2801/9786/1153/55212/3688/84154/9851/64963/8814/158297/54915/9948/257236/387707/55207/4419…
CC	GO:0099513	polymeric cytoskeletal fiber	743	-0.442881	-1.54781	0.001001	0.0222657	0.0165718	9692	tags=45%, list=28%, signal=33%	23336/7461/55346/6950/113457/143/91039/23022/134549/84276/5116/23122/4747/254102/51115/23093/23291/10844/58526/10128/4926/93323/83473/140609/7431/158135/337968/283726/9112/2288/4641/85285/84140/51143/393/200162/1781/403/114791/5317/23607/22941/57821/9183/7171/54867/55142/3799/9859/6683/6714/6904/337972/150737/7280/5879/83700/10383/9751/203068/23384/805/4296/9817/4281/22981/4644/56940/1213/1155/10…
CC	GO:0005815	microtubule organizing center	818	-0.510563	-1.78506	0.001002	0.0222657	0.0165718	10914	tags=61%, list=32%, signal=43%	23032/2733/164592/84962/168448/92104/26146/54806/51382/8313/23059/57662/8874/4659/63971/80097/134492/6103/3801/2140/27229/8556/161582/9114/80173/57534/80254/10564/26056/653784/25853/83590/85444/9786/91754/27436/5902/9150/11064/55212/808/9851/80258/9541/136647/54862/158297/205564/65981/257236/171568/9475/10101/996/6950/56647/222229/51637/9662/5594/9798/5886/346007/23329/23392/5116/23122/90362/2541…
CC	GO:0005929	cilium	677	-0.395401	-1.37854	0.001002	0.0222657	0.0165718	10826	tags=51%, list=31%, signal=36%	92104/26146/3329/83544/387712/611/54806/51382/7287/84100/23059/57662/6103/2767/156/8556/161582/80173/1183/10564/115399/9786/11064/55212/202500/130540/80258/8814/867/203/158297/257236/387707/10101/51684/26123/1212/81892/346007/23329/480/158067/23418/54831/23596/23093/150483/79809/79867/282809/57539/79989/158135/283726/57670/989/388939/84140/203286/200162/5232/57728/403/11158/259307/387885/79600/85…
BP	GO:0006259	DNA metabolic process	881	-0.517562	-1.81314	0.001002	0.0222657	0.0165718	8940	tags=55%, list=26%, signal=42%	140609/2965/8924/9112/6996/55929/5394/26277/7335/940/91419/55775/79991/23028/375757/196528/24144/8658/54969/51507/5425/1676/221656/1653/116447/5426/6117/84083/10273/8505/5932/125476/58511/51368/286257/9466/10075/10111/3181/55317/84164/7013/81931/348654/115426/9643/51343/7334/54840/55611/6714/5609/7415/197370/2138/83933/23583/7247/10973/167227/2264/2067/11284/54108/27343/54433/2966/728340/9416/500…
BP	GO:0006412	translation	711	-0.481615	-1.68195	0.001002	0.0222657	0.0165718	13048	tags=66%, list=38%, signal=42%	51714/6897/4690/1978/4904/9617/10492/7453/123263/10289/8637/6197/6164/8569/23112/170506/60678/1656/51087/2935/9451/10140/57038/83667/55133/120526/10959/1973/6137/92259/51389/1964/9147/79631/4686/66037/6136/51386/8761/3184/6238/5610/9271/1979/64215/1615/9221/8669/1982/6231/55802/9470/10884/6203/9513/6301/7458/26058/23173/51187/8668/327/64960/9924/6235/23191/468/79048/6144/1937/201626/6123/6124/110…
BP	GO:0006886	intracellular protein transport	879	-0.418937	-1.46778	0.001002	0.0222657	0.0165718	11493	tags=54%, list=33%, signal=37%	10762/23061/5189/2054/5830/102723859/948/57617/51496/79899/64374/2316/9098/11138/92305/23256/3842/157769/1459/378/9049/283514/51079/10541/186/5587/9910/400/3329/5869/1121/9972/84100/5371/9765/26985/9531/8417/57662/55625/4088/3843/63971/6103/55432/3621/89866/4851/9409/10073/1408/23534/414059/79683/129401/23197/55750/79778/79752/9868/4946/3840/55829/26521/54471/127933/9276/143187/84447/55670/9883/5…
BP	GO:0006974	cellular response to DNA damage stimulus	791	-0.524481	-1.83311	0.001002	0.0222657	0.0165718	8899	tags=54%, list=26%, signal=41%	8924/9112/6996/55929/7335/91419/28996/55775/23028/375757/196528/24144/54969/5425/1653/9874/5426/637/6117/84083/10273/8505/5932/125476/51147/51368/286257/10075/10111/55317/84164/2885/348654/9643/51343/7334/23517/54840/599/55611/6787/7415/197370/2138/83933/23583/64949/10973/84259/2067/11284/27343/83943/572/2966/728340/7317/6794/55135/26272/988/135458/9960/51588/138162/51750/57551/64789/79073/84126/…
BP	GO:0007276	gamete generation	719	-0.420709	-1.46978	0.001002	0.0222657	0.0165718	10275	tags=45%, list=30%, signal=32%	83890/91646/389763/80025/22803/9825/23598/3688/10657/5806/54514/55810/388553/317761/171484/339834/23318/64224/63894/3482/56853/375337/23424/117/330/64321/51247/2686/81892/6908/125972/56111/5017/480/3549/644890/4882/57599/440822/85315/55120/23291/9463/5073/171482/22932/79989/57178/7130/989/255626/2302/84688/221656/6045/1399/344018/7473/90410/4090/56648/26292/221400/102/23705/56262/599/94027/6654/1…
BP	GO:0016071	mRNA metabolic process	700	-0.489093	-1.70732	0.001002	0.0222657	0.0165718	13146	tags=70%, list=38%, signal=44%	7375/10914/3312/91603/23589/550643/167153/56259/4904/10492/3167/9716/1207/10284/54715/58517/2483/5094/10772/23112/55147/55544/170506/146713/84967/2935/10140/54496/5438/9785/54439/101954264/101954268/54888/4686/6606/6607/6434/53981/6832/66037/79828/131870/8761/101954267/3184/984/54623/285672/60493/8233/51202/10286/55802/1432/6606/9513/7536/10978/728642/102724594/3190/26058/5511/5356/9924/642843/46…
MF	GO:0016462	pyrophosphatase activity	654	-0.406649	-1.41677	0.001002	0.0222657	0.0165718	8340	tags=42%, list=24%, signal=33%	381/55669/2783/491/1665/5867/23456/5878/3799/23517/27032/387/132946/7415/4343/54505/60558/392509/7280/22985/23020/5879/57403/10383/11056/203068/79873/55341/10973/167227/6782/9879/79029/538/5909/25923/23250/11159/11325/158158/9416/166378/9364/377/11021/4893/3320/79039/51750/54622/64794/4292/22861/9371/4528/51715/1785/56897/3305/21/79178/57680/2963/29889/57198/3310/10966/1108/8934/142684/55661/2071…
BP	GO:0016567	protein ubiquitination	799	-0.430123	-1.50352	0.001002	0.0222657	0.0165718	11601	tags=53%, list=34%, signal=36%	7328/81545/7428/7874/8451/55070/29116/79791/142678/4101/90268/57617/7726/90933/26263/7267/1499/54926/54793/53840/51592/92305/11060/282808/115290/283514/9373/54880/80829/168433/84893/57092/9646/51003/5371/339745/84875/6872/10001/122809/26270/7336/7320/4850/57534/55743/25853/50717/27339/26133/1407/57799/57531/79577/867/10193/89122/10399/342897/112950/9690/84447/54467/10477/10299/996/7332/283755/330…
CC	GO:0016604	nuclear body	824	-0.470771	-1.64648	0.001002	0.0222657	0.0165718	11698	tags=60%, list=34%, signal=41%	6239/10699/546/1432/6606/7536/374395/114034/7874/102724594/5511/3669/100124536/5356/91647/4101/468/55904/90933/677771/23198/5695/6432/51533/4670/50809/54815/1198/7156/677763/54971/10048/4722/10291/54936/55644/9507/124790/57092/388324/9646/51371/5371/5994/4208/4152/54487/64426/8621/23582/199990/23067/5894/8556/9410/7089/80764/55596/55743/23451/54439/6046/1408/27339/10946/118/6835/54960/51503/25949…
MF	GO:0019900	kinase binding	752	-0.387596	-1.35448	0.001002	0.0222657	0.0165718	8567	tags=41%, list=25%, signal=31%	4038/6885/1399/857/11016/10273/7137/2041/10318/65125/102/2885/3799/55770/2932/3611/11235/6714/387/51530/5609/2886/5576/54776/5213/868/5879/160/6812/3741/2475/805/572/4296/8692/57605/79155/1845/84552/6194/4739/27013/988/11113/3685/7416/3320/5589/2915/56940/5770/1213/84922/8550/79370/5598/2934/441272/55011/9821/10459/6188/57533/4902/9776/3208/7867/11124/8440/1785/9125/5801/55841/1032/51094/6662/196…
MF	GO:0019904	protein domain specific binding	700	-0.375691	-1.31146	0.001002	0.0222657	0.0165718	11331	tags=51%, list=33%, signal=35%	8364/1499/399694/130026/4642/6432/3643/4670/2876/92359/30011/8202/3306/5970/1677/57658/9049/8754/55605/201176/400/57706/345611/9646/22900/2787/395/7474/6256/100506658/8030/10474/55040/80764/29109/9618/84665/1655/57661/51186/10657/7846/808/2043/55114/133522/64397/867/10193/10399/9218/8717/115950/6667/25836/7444/23770/6868/2181/26508/8683/9798/8861/7408/7029/1487/4747/64375/10152/64853/9463/51729/4…
BP	GO:0019953	sexual reproduction	878	-0.406762	-1.42521	0.001002	0.0222657	0.0165718	9694	tags=41%, list=28%, signal=30%	3482/56853/375337/23424/6950/117/330/64321/51247/2686/81892/6908/125972/56111/5017/480/3549/27443/644890/4882/57599/440822/85315/55120/23291/9463/5073/171482/22932/79989/57178/55521/7130/989/255626/2302/338879/84688/221656/6045/89766/1399/344018/7473/90410/4090/56648/26292/221400/102/23705/56262/599/94027/6654/10121/6714/3267/64395/93185/83700/6812/728637/2475/2067/10343/83943/572/347732/6794/119…
CC	GO:0031966	mitochondrial membrane	718	-0.38088	-1.33045	0.001002	0.0222657	0.0165718	11053	tags=52%, list=32%, signal=36%	7419/11222/6576/4722/539/84545/374291/51079/1352/8165/3329/253512/4704/55013/8303/60488/4708/81855/65990/5894/101928527/647087/4900/26056/3098/54539/55210/64965/27089/2232/8834/55750/64969/808/2043/1468/4713/9868/64963/51335/26521/54471/1386/10632/7444/1329/9377/51024/509/23770/51069/54534/2181/51021/51650/29928/84334/84816/29914/22877/51318/506/3313/118487/56910/134145/126328/84311/401612/28976/…
BP	GO:0032880	regulation of protein localization	840	-0.365366	-1.27833	0.001002	0.0222657	0.0165718	9137	tags=40%, list=26%, signal=30%	391/9463/65267/7376/2262/4926/169026/163/9727/55929/4641/58515/10312/2770/26297/5715/23028/54434/57818/10204/3065/4038/9746/1399/23607/7226/3382/9495/55763/10075/627/102/7013/56262/6809/3799/2932/27032/43/1173/11235/6714/7415/65992/6755/125170/388581/5213/5879/5584/3741/9777/29934/55741/111089941/90550/572/64114/337867/8692/6794/7251/23379/9860/55135/55869/9847/285381/26272/9515/4544/3320/54543/5…
BP	GO:0043043	peptide biosynthetic process	736	-0.463703	-1.62032	0.001002	0.0222657	0.0165718	13048	tags=64%, list=38%, signal=41%	51714/6897/4690/1978/4904/9617/10492/7453/123263/10289/8637/6197/6164/8569/23112/170506/60678/1656/51087/2935/9451/10140/57038/83667/55133/120526/10959/1973/6137/92259/51389/1964/9147/79631/4686/66037/6136/51386/8761/3184/6238/5610/9271/1979/64215/1615/9221/8669/1982/6231/55802/9470/10884/6203/9513/6301/7458/26058/23173/51187/8668/327/64960/9924/6235/23191/468/79048/6144/1937/201626/6123/6124/110…
BP	GO:0043632	modification-dependent macromolecule catabolic process	654	-0.440289	-1.53397	0.001002	0.0222657	0.0165718	12468	tags=58%, list=36%, signal=38%	409/27183/6049/9491/8945/23072/283219/92714/406/118424/9147/246184/23053/51619/440730/9361/10277/84196/5684/29979/1855/143384/79176/23358/84669/54442/150684/554251/7328/81545/5706/7874/8451/55070/5685/29116/79791/22933/26263/7267/1499/54926/6468/9098/92305/57805/11060/11047/115290/84961/1459/9861/23032/283514/9373/168433/9575/51528/57092/5371/339745/80267/6872/122809/55432/26270/7041/7336/7320/25…
BP	GO:0044257	cellular protein catabolic process	799	-0.413889	-1.44677	0.001002	0.0222657	0.0165718	12292	tags=55%, list=36%, signal=36%	283219/92714/406/118424/9147/246184/23053/348/51619/440730/9361/10277/84196/754/5684/29979/10730/1855/143384/139285/79176/5538/8737/23358/84669/54442/150684/3416/554251/7328/81545/5706/7874/8451/55070/10015/5685/29116/79791/4101/22933/26263/23198/5695/7267/1499/91304/54926/6468/9098/92305/57805/11060/2876/11047/115290/84961/1459/9861/23032/283514/9373/168433/9575/51528/57092/81792/5371/339745/802…
BP	GO:0051129	negative regulation of cellular component organization	677	-0.40133	-1.39921	0.001002	0.0222657	0.0165718	8854	tags=44%, list=26%, signal=33%	5394/2288/26277/55795/51143/393/79991/24144/54434/8658/4038/857/7473/8996/23521/10075/25791/8379/9183/79772/10111/7013/348654/7422/2314/2932/599/8898/349667/6714/387/23251/54961/6904/84749/51332/5879/83700/6812/9711/253725/344/167227/348110/2067/8408/1948/84058/3066/128866/5909/9860/2764/6386/4281/5201/10565/3685/655/56940/51750/57551/3183/10501/10498/2934/10459/79929/50848/4043/1785/79008/27166/…
CC	GO:0140535	intracellular protein-containing complex	725	-0.500591	-1.74886	0.001002	0.0222657	0.0165718	12490	tags=68%, list=36%, signal=44%	55827/5523/5428/10629/5438/151050/9491/8945/55832/406/57804/118424/246184/26610/79269/4686/23053/9519/51619/10277/64769/5684/5532/54623/29979/5435/79176/54442/9470/150684/10910/3416/554251/81545/5706/8451/55070/404672/5356/5685/79791/283742/142678/23191/83860/5531/90268/7520/23198/5695/79899/27297/6468/3708/57805/11060/11047/80325/79840/23168/115290/84961/1459/51112/10048/9861/9049/23032/54880/84…
BP	GO:1903047	mitotic cell cycle process	713	-0.564465	-1.97187	0.001002	0.0222657	0.0165718	7605	tags=49%, list=22%, signal=39%	11319/128866/55726/10106/6194/6604/11021/135458/11113/55336/51433/10464/655/51750/57551/23141/1213/9126/1642/10263/131601/27243/4204/10459/25959/55023/6118/9371/8453/1017/1785/5890/138151/9587/81853/55159/8243/1032/6502/29086/84142/49856/55968/1639/6419/56257/84936/2071/375/79643/60561/129563/1874/1778/8450/10617/7329/8877/5471/23383/328/3192/4361/1613/585/8086/9577/1876/51720/9024/28984/84250/64…
CC	GO:1990234	transferase complex	748	-0.502554	-1.75616	0.001002	0.0222657	0.0165718	12846	tags=69%, list=37%, signal=45%	57610/25847/1207/4646/29915/1147/80204/51009/5434/553115/5432/54461/80335/60/5286/55827/83667/5428/91/23269/10629/23085/5438/151050/8945/8941/5631/55832/92259/57804/118424/246184/54780/5211/79269/23053/9519/51619/10277/64769/54623/5435/9517/79176/54442/150684/10910/219771/554251/81545/8451/55070/404672/5356/4297/79791/142678/83860/90268/84061/8678/27297/6468/896/3643/11060/80325/23168/115290/8496…
CC	GO:1990904	ribonucleoprotein complex	720	-0.541955	-1.89334	0.001002	0.0222657	0.0165718	12300	tags=73%, list=36%, signal=48%	101954264/101954268/6137/92259/51389/7073/79631/140432/4686/6434/3188/6136/51386/8761/101954267/3184/7155/54680/8233/9221/8669/10286/6231/10884/6203/9513/7536/102724594/3190/5511/84916/8668/5356/64960/6235/144983/79048/23450/7520/6144/6123/100302135/26155/6124/4670/80135/11222/9790/102724159/84946/10291/84545/85395/26065/3189/51118/90459/92856/154007/60488/6207/105378616/100151683/63899/54931/941…
BP	GO:0006511	ubiquitin-dependent protein catabolic process	633	-0.437001	-1.52215	0.00100301	0.0222657	0.0165718	12468	tags=58%, list=36%, signal=38%	409/27183/6049/9491/8945/23072/283219/92714/406/118424/9147/246184/23053/51619/440730/10277/84196/5684/29979/1855/143384/79176/23358/84669/54442/150684/554251/7328/81545/5706/7874/8451/55070/5685/29116/79791/22933/26263/7267/1499/54926/6468/9098/92305/57805/11060/11047/115290/84961/1459/9861/23032/283514/9373/168433/9575/51528/57092/5371/339745/80267/6872/122809/55432/26270/7041/7336/7320/25852/4…
BP	GO:0010564	regulation of cell cycle process	640	-0.526706	-1.83401	0.00100301	0.0222657	0.0165718	8337	tags=48%, list=24%, signal=37%	10869/8379/8883/9183/7013/348654/10217/23276/51343/27044/6683/387/5119/65992/6755/152185/79027/3741/805/11319/128866/10106/6604/5469/55869/26272/988/135458/11113/51433/655/57551/1213/84126/1642/10263/131601/27243/4204/10459/25959/201161/55023/6118/9984/9371/1017/5890/811/138151/56890/7158/9587/81853/55159/1032/6662/29086/201163/494551/84142/55968/1639/6419/56257/84936/2071/60561/493/1778/8502/604…
MF	GO:0016817	hydrolase activity, acting on acid anhydrides	657	-0.408375	-1.42253	0.00100301	0.0222657	0.0165718	8340	tags=42%, list=24%, signal=33%	381/55669/2783/491/1665/5867/23456/5878/3799/23517/27032/387/132946/7415/4343/54505/60558/392509/7280/22985/23020/5879/57403/10383/11056/203068/79873/55341/10973/167227/6782/9879/79029/538/5909/25923/23250/11159/11325/158158/9416/166378/9364/377/11021/4893/3320/79039/51750/54622/64794/4292/22861/9371/4528/51715/1785/56897/3305/21/79178/57680/2963/29889/57198/3310/10966/1108/8934/142684/55661/2071…
MF	GO:0016818	hydrolase activity, acting on acid anhydrides, in phosphorus-containing anhydrides	657	-0.408375	-1.42253	0.00100301	0.0222657	0.0165718	8340	tags=42%, list=24%, signal=33%	381/55669/2783/491/1665/5867/23456/5878/3799/23517/27032/387/132946/7415/4343/54505/60558/392509/7280/22985/23020/5879/57403/10383/11056/203068/79873/55341/10973/167227/6782/9879/79029/538/5909/25923/23250/11159/11325/158158/9416/166378/9364/377/11021/4893/3320/79039/51750/54622/64794/4292/22861/9371/4528/51715/1785/56897/3305/21/79178/57680/2963/29889/57198/3310/10966/1108/8934/142684/55661/2071…
BP	GO:0019941	modification-dependent protein catabolic process	643	-0.437424	-1.52405	0.00100301	0.0222657	0.0165718	12468	tags=58%, list=36%, signal=38%	409/27183/6049/9491/8945/23072/283219/92714/406/118424/9147/246184/23053/51619/440730/9361/10277/84196/5684/29979/1855/143384/79176/23358/84669/54442/150684/554251/7328/81545/5706/7874/8451/55070/5685/29116/79791/22933/26263/7267/1499/54926/6468/9098/92305/57805/11060/11047/115290/84961/1459/9861/23032/283514/9373/168433/9575/51528/57092/5371/339745/80267/6872/122809/55432/26270/7041/7336/7320/25…
BP	GO:0051276	chromosome organization	845	-0.571069	-1.99782	0.00100301	0.0222657	0.0165718	9163	tags=58%, list=27%, signal=43%	55183/55729/55505/5073/254048/8881/55636/3021/4926/7290/80218/140609/55209/6996/55929/5394/26277/8479/57343/55795/51143/6656/255626/79991/6418/196528/24144/8658/3065/1653/9874/11164/116447/6117/51742/84083/8888/125476/10362/8379/9183/10111/2186/3181/7013/348654/9849/64431/83439/8354/6601/6714/5119/5609/150572/83933/8019/114799/22985/9675/6871/83746/3020/728637/10973/167227/2067/11284/54108/54433/…
BP	GO:0051668	localization within membrane	644	-0.378483	-1.31863	0.00100301	0.0222657	0.0165718	10209	tags=47%, list=30%, signal=33%	51016/79683/129303/55750/7485/3688/808/79778/57799/9868/57003/26521/54471/10399/10548/29993/55670/118813/51024/10266/22844/9559/10079/9475/2181/9919/29928/51130/56850/8500/23122/51699/163486/7040/340348/391/9463/1678/65267/51304/2262/23471/163/9727/7871/4641/56288/653082/6731/57728/403/56993/54434/4038/1399/149371/637/857/51234/90410/51735/5872/10791/9784/9495/55763/79844/10952/56851/84885/55737/…
BP	GO:0060341	regulation of cellular localization	809	-0.39136	-1.36839	0.00100301	0.0222657	0.0165718	10074	tags=46%, list=29%, signal=33%	3688/10657/808/79778/79752/4946/54471/10399/127933/9258/6612/51024/64328/10079/9475/2181/6950/117/7332/51684/4878/8841/56850/5594/55781/8500/134145/3077/5116/3270/7040/79809/391/65267/55636/2262/4926/163/55929/4641/56288/55288/2770/23028/126306/54434/10204/4038/55677/1399/857/23607/6845/9495/10075/8379/627/102/7013/6809/3799/2932/27032/8898/1173/11235/6714/7415/65992/392/125170/825/388581/5879/68…
BP	GO:0009792	embryo development ending in birth or egg hatching	628	-0.370285	-1.28928	0.00100402	0.0222657	0.0165718	6926	tags=34%, list=20%, signal=28%	7046/398/5890/2116/5801/3705/6662/841/201163/6788/57680/56957/3276/8894/100/257/60529/6598/10683/56949/51639/84314/6911/1603/10016/2296/3221/10454/585/27152/23432/9742/7249/130497/2019/2068/79621/54903/284/26259/4678/79728/652/1746/5898/10049/55182/648/27341/5914/25/92344/23322/60625/26005/4524/4849/146923/60626/5591/25988/53820/86/8521/81502/94/84295/50814/6201/51294/9775/54345/55746/7703/1277/6…
BP	GO:0051301	cell division	613	-0.552785	-1.92436	0.00100402	0.0222657	0.0165718	8222	tags=51%, list=24%, signal=39%	7013/55142/23276/7422/51343/6683/7484/387/6787/51530/5119/6755/152185/10907/203068/23384/116840/7423/805/23552/84552/128866/55726/7251/4739/11021/4627/11113/51433/5499/1070/23141/1213/9126/311/10263/131601/27243/10459/6188/201161/9371/1017/8243/29086/201163/8872/378708/1639/54801/84936/375/79643/4752/129563/57542/93973/10296/1778/8502/10617/7329/23383/121441/3192/22919/10890/1022/585/124404/2248/…
BP	GO:0000226	microtubule cytoskeleton organization	607	-0.534471	-1.85947	0.00100503	0.0222657	0.0165718	9116	tags=55%, list=26%, signal=42%	23291/28989/282809/10844/58526/4926/93323/79989/83473/55521/140609/158135/283726/2288/56288/51143/200162/2770/2302/403/8658/159989/387885/114791/9183/55012/348654/55142/2932/6683/387/5119/7415/6904/8409/152185/7280/5879/10383/203068/1267/116840/84327/84552/128866/55726/4281/22981/4627/10464/1070/1605/57551/1213/55700/9126/10263/27243/4204/79929/6188/4292/146562/152206/9371/1017/2241/10806/56890/8…
CC	GO:0005813	centrosome	615	-0.52963	-1.84324	0.00100503	0.0222657	0.0165718	11477	tags=67%, list=33%, signal=46%	79791/55171/123811/23172/468/9342/23299/27019/22933/1499/84166/55791/50618/57701/324/89891/57562/259282/23032/2733/164592/168448/26146/54806/51382/8313/23059/57662/8874/4659/63971/80097/6103/3801/2140/27229/8556/161582/9114/80173/57534/80254/26056/653784/25853/85444/9786/91754/5902/9150/11064/55212/808/9851/9541/136647/205564/65981/171568/9475/10101/996/6950/56647/51637/9662/9798/5886/23392/5116/…
MF	GO:0017111	nucleoside-triphosphatase activity	600	-0.419924	-1.45955	0.00100503	0.0222657	0.0165718	8340	tags=43%, list=24%, signal=33%	381/55669/2783/491/1665/5867/23456/5878/3799/23517/27032/387/132946/7415/4343/54505/60558/392509/7280/22985/23020/5879/57403/10383/11056/203068/55341/10973/6782/9879/79029/538/5909/25923/23250/11159/11325/158158/9416/166378/9364/377/11021/4893/3320/79039/51750/54622/64794/4292/22861/9371/4528/51715/1785/56897/3305/21/79178/57680/2963/29889/57198/3310/10966/1108/8934/142684/55661/2071/375/2784/279…
BP	GO:0043009	chordate embryonic development	608	-0.36882	-1.28315	0.00100503	0.0222657	0.0165718	6926	tags=35%, list=20%, signal=28%	7046/398/5890/2116/5801/3705/6662/841/201163/6788/57680/56957/3276/8894/100/257/60529/6598/10683/56949/51639/84314/6911/1603/10016/2296/3221/10454/585/27152/23432/9742/7249/130497/2019/2068/79621/54903/284/26259/4678/79728/652/1746/5898/10049/55182/648/27341/5914/25/92344/23322/60625/26005/4524/4849/146923/60626/5591/25988/53820/86/8521/81502/94/84295/50814/6201/51294/9775/54345/55746/7703/1277/6…
BP	GO:0048232	male gamete generation	588	-0.429236	-1.49098	0.00100604	0.0222657	0.0165718	10519	tags=45%, list=30%, signal=32%	7320/4851/2879/255220/55339/6046/83890/91646/389763/80025/22803/9825/23598/10657/54514/55810/388553/317761/171484/339834/64224/63894/3482/375337/23424/117/330/64321/51247/2686/81892/6908/125972/56111/5017/480/644890/57599/440822/171482/79989/989/255626/2302/84688/1399/90410/56648/26292/221400/102/23705/56262/599/10121/3267/64395/83700/728637/2067/83943/572/347732/6794/119710/881/26064/79893/16637…
MF	GO:0003682	chromatin binding	568	-0.469676	-1.63031	0.00100705	0.0222657	0.0165718	9888	tags=53%, list=29%, signal=39%	25836/1386/9219/6603/904/4303/6421/10463/53615/8841/222229/6322/8861/6294/23081/3516/64318/1487/79809/2332/55636/1747/3021/51322/114785/7290/6873/2965/9112/661/474/5431/57343/4211/9878/6418/23028/4335/2002/114825/54969/3065/221656/6045/1653/5426/8888/10499/64431/54840/6601/326/8409/8019/6871/83746/3020/27043/2067/83743/116092/2005/3066/6604/5469/4087/55206/7270/9960/7343/11128/3183/6605/9126/5694…
BP	GO:0007283	spermatogenesis	570	-0.420298	-1.45961	0.00100705	0.0222657	0.0165718	10519	tags=44%, list=30%, signal=31%	7320/4851/2879/255220/55339/6046/83890/91646/389763/80025/22803/9825/23598/10657/54514/55810/388553/317761/171484/339834/64224/63894/3482/375337/23424/117/330/64321/51247/2686/81892/6908/125972/56111/5017/480/644890/57599/440822/171482/79989/989/255626/2302/84688/1399/90410/56648/26292/221400/102/23705/56262/599/10121/3267/64395/83700/2067/83943/572/347732/6794/119710/881/26064/79893/166378/64596…
MF	GO:0008134	transcription factor binding	578	-0.375137	-1.30311	0.00100705	0.0222657	0.0165718	11607	tags=56%, list=34%, signal=38%	583/9658/7428/7874/1385/27086/4101/468/22933/1499/2316/26155/6722/11060/23082/55791/8202/5970/56919/9049/166793/905/54880/1810/9044/3275/55787/149563/4088/6872/4208/10001/6256/7041/4848/22823/161582/10474/80764/1408/9686/1655/118/85004/5916/9440/9150/161882/55212/149951/10270/1407/133522/10524/115950/6667/1386/9219/6883/26043/904/4303/10463/7205/51684/64321/8721/8841/84148/9730/9039/6908/8861/702…
MF	GO:0140640	catalytic activity, acting on a nucleic acid	577	-0.526466	-1.82871	0.00100705	0.0222657	0.0165718	10882	tags=63%, list=32%, signal=44%	84893/9044/54920/154197/138428/16/1791/25996/90459/79009/440400/4848/79665/9337/255967/63899/54931/283459/441250/387338/1655/91646/57176/79066/22803/54802/5884/54514/64852/201973/124454/23318/56986/7374/171568/22909/55699/152992/10521/51082/9412/1974/55278/54059/4677/51493/5073/10352/55636/221830/23357/661/6996/5394/5431/55775/8565/6035/54482/118672/55253/5433/1653/116447/5426/64216/84083/10436/3…
CC	GO:0019866	organelle inner membrane	537	-0.377978	-1.30831	0.00100807	0.0222657	0.0165718	11030	tags=53%, list=32%, signal=37%	11222/6576/4722/539/84545/374291/51079/1352/3329/79188/253512/4704/55013/4088/60488/4708/81855/26049/647087/100131211/54539/55210/64965/27089/2232/8834/3756/55750/64969/1468/4713/64963/26521/10632/1329/9377/509/51069/54534/51021/51650/29928/84334/51318/506/3313/118487/134145/126328/283847/84311/401612/28976/740/521/29074/10269/65993/25915/9167/28973/6182/9782/1678/26164/440574/10128/51073/65003/8…
BP	GO:0030031	cell projection assembly	540	-0.396671	-1.37407	0.00100807	0.0222657	0.0165718	11677	tags=56%, list=34%, signal=38%	317662/9513/583/80321/10451/200894/57698/123811/23191/9342/27019/55172/9423/2316/10096/6722/10097/324/89891/7419/11135/57562/10787/378/57381/84962/168448/26146/83544/54806/51382/3983/84100/23059/8874/2660/6103/7320/100506658/25814/4851/8556/161582/9114/80173/1183/7401/163404/5756/9786/55845/55212/3688/8814/158297/257236/9294/387707/8087/26123/9662/23329/25940/5116/644890/10152/150483/391/79867/23…
BP	GO:0051640	organelle localization	518	-0.449454	-1.55452	0.00100908	0.0222657	0.0165718	9404	tags=48%, list=27%, signal=36%	55781/25940/283847/23122/4747/51115/23287/23291/57584/10128/5861/4926/51490/4641/56288/55288/10244/10312/55860/6845/57234/5872/23344/8379/55669/9183/79443/55686/7013/6809/3799/6517/161176/2647/11235/54536/6683/5119/8409/152185/22906/9217/6812/9751/22863/5664/26276/55341/2475/84327/22820/83930/6794/128866/63915/117177/4627/10464/161424/23233/4644/6209/8936/27243/10053/8729/3692/4292/1201/9371/9368…
BP	GO:0120031	plasma membrane bounded cell projection assembly	526	-0.399461	-1.38188	0.00100908	0.0222657	0.0165718	11677	tags=56%, list=34%, signal=38%	317662/9513/583/80321/10451/200894/57698/123811/23191/9342/27019/55172/9423/2316/10096/6722/10097/324/89891/7419/11135/57562/10787/378/84962/168448/26146/83544/54806/51382/3983/84100/23059/8874/2660/6103/7320/100506658/25814/4851/8556/161582/9114/80173/1183/7401/163404/5756/9786/55845/55212/3688/8814/158297/257236/9294/387707/8087/26123/9662/23329/25940/5116/644890/10152/150483/391/79867/2332/282…
BP	GO:1903827	regulation of cellular protein localization	526	-0.426084	-1.47397	0.00100908	0.0222657	0.0165718	10074	tags=48%, list=29%, signal=34%	3688/79778/79752/4946/54471/10399/127933/9258/6612/51024/64328/9475/2181/6950/7332/51684/8841/56850/5594/8500/3077/5116/7040/391/65267/2262/4926/163/55929/4641/2770/23028/54434/10204/4038/1399/23607/9495/10075/627/102/7013/6809/3799/2932/27032/1173/11235/6714/7415/65992/125170/5584/9777/55741/111089941/64114/337867/8692/6794/7251/23379/9860/55135/55869/9847/26272/3320/54543/5770/9520/1605/1213/64…
BP	GO:0006281	DNA repair	514	-0.58641	-2.02745	0.0010101	0.0222657	0.0165718	8932	tags=61%, list=26%, signal=46%	2965/8924/9112/6996/55929/7335/91419/55775/23028/375757/196528/24144/54969/5425/1653/5426/6117/84083/10273/8505/5932/125476/51368/286257/10075/10111/55317/84164/348654/9643/51343/7334/54840/55611/7415/197370/2138/83933/23583/10973/2067/11284/27343/2966/728340/55135/988/135458/9960/51588/51750/57551/64789/84126/9126/8295/1642/29844/10459/6188/4292/6118/83444/1017/79008/5890/56897/1161/7158/9978/55…
BP	GO:0034248	regulation of cellular amide metabolic process	512	-0.399708	-1.38182	0.0010101	0.0222657	0.0165718	13048	tags=54%, list=38%, signal=34%	51714/4690/1978/4904/9617/10492/10289/8637/6197/8569/23112/170506/60678/1656/54103/51087/2935/9451/10140/57103/83667/120526/10959/9147/4686/348/66037/3184/5610/9271/1979/64215/9221/1982/55802/9470/6203/9513/7458/26058/23173/9924/23191/468/79048/201626/11044/255308/5970/23369/2733/23654/154197/26065/16/836/9811/53918/4848/9337/255967/63899/54931/9619/26523/4691/79066/1153/10657/1968/2043/2107/5133…
BP	GO:0006397	mRNA processing	497	-0.505649	-1.7461	0.00101112	0.0222657	0.0165718	13146	tags=73%, list=38%, signal=46%	7375/10914/3312/91603/550643/167153/56259/4904/10492/3167/9716/1207/10284/54715/58517/2483/10772/55147/55544/170506/146713/84967/54496/9785/54439/101954264/101954268/4686/6606/6607/6434/53981/101954267/984/54623/285672/60493/8233/51202/10286/6606/9513/7536/10978/728642/102724594/3190/5511/5356/9924/642843/144983/23450/201626/6432/57805/4670/11044/79810/10291/6830/9646/3189/8621/154007/105378616/1…
BP	GO:0007005	mitochondrion organization	495	-0.435655	-1.50356	0.00101112	0.0222657	0.0165718	11323	tags=56%, list=33%, signal=38%	5819/8678/2553/57805/2876/285973/54949/7156/1459/4722/79810/9049/493753/283514/374291/51079/1352/3329/4704/79065/9531/4708/54539/1513/55210/80025/8834/55750/808/79778/4713/201973/9868/55101/26521/54471/1386/51024/29928/7332/84334/81892/3313/126328/28976/11152/25915/9167/10063/23287/10645/1678/440574/57539/6548/10928/55288/91419/55471/56993/9140/637/815/192286/8996/728489/79784/192111/9650/84233/9…
BP	GO:0010638	positive regulation of organelle organization	501	-0.387684	-1.33941	0.00101112	0.0222657	0.0165718	9193	tags=48%, list=27%, signal=36%	10152/55729/10645/9463/56203/5073/8881/57539/4926/5601/140609/10109/989/4641/10928/57343/940/403/8658/637/192111/2041/90427/10111/55737/3181/79443/2885/23580/3799/3567/2932/6683/6714/387/5609/5829/125170/5879/253725/2475/90550/348110/2067/11284/572/57472/8408/2966/2764/25923/6386/9847/26272/80821/51433/7416/51750/4836/8550/2934/8936/56947/4204/6188/50807/55023/643338/274/2241/7046/8440/79008/2742…
BP	GO:0044770	cell cycle phase transition	506	-0.534434	-1.84772	0.00101112	0.0222657	0.0165718	8527	tags=49%, list=25%, signal=37%	5426/637/29117/815/5932/6198/8379/8883/9183/348654/10217/23276/51343/51379/6683/65992/79027/6152/3741/805/4296/11319/128866/10106/6194/6604/26272/988/135458/55336/51433/57551/84126/1642/10263/131601/27243/4204/10459/25959/6118/9984/8453/1017/1785/5890/138151/7158/9587/81853/55159/1032/6502/29086/84142/6419/56257/84936/2071/60561/1874/493/8450/4221/5976/5471/54465/328/4361/9577/1876/51720/9024/289…
MF	GO:0140657	ATP-dependent activity	497	-0.472459	-1.63149	0.00101112	0.0222657	0.0165718	8289	tags=49%, list=24%, signal=38%	491/10111/1665/2186/23456/3799/23517/27032/6683/5702/7415/4343/54505/22985/23020/11056/10973/5701/6782/9879/534/79029/538/23250/11325/9416/166378/5705/4627/3320/4644/79039/51750/9126/64794/4292/22861/9371/5890/56897/3305/21/11000/483/57680/341392/2963/57198/3310/55083/1108/5928/55661/6891/20/2071/493/488/1778/5965/11194/1660/5976/8449/6499/4361/50485/1022/2547/54606/10856/22907/27030/11218/1659/3…
BP	GO:0016570	histone modification	463	-0.49255	-1.69767	0.00101215	0.0222657	0.0165718	10897	tags=62%, list=32%, signal=43%	54880/1810/5587/9575/80314/6830/3275/9646/6872/64426/23067/7320/2140/22823/29072/10474/80764/22992/10270/79577/10524/25836/1386/9219/6883/6421/53615/8841/84148/9730/79184/9767/8861/9810/80349/23081/1487/26036/10269/51230/55183/30827/27097/28989/2332/51322/22938/80218/55209/9112/123169/55929/57343/6879/10943/7786/6418/23028/54969/3065/221656/6045/6885/55677/7324/29117/94104/8888/8505/51147/55352/8…
MF	GO:0019787	ubiquitin-like protein transferase activity	455	-0.417157	-1.43843	0.00101215	0.0222657	0.0165718	11601	tags=51%, list=34%, signal=34%	7328/7428/8451/29116/142678/57617/7726/90933/26263/7267/54926/53840/51592/92305/11060/115290/283514/54880/80829/168433/51003/5371/6872/10001/26270/7320/4850/57534/55743/27339/57531/867/10193/89122/342897/9690/84447/54467/10477/10299/7332/283755/330/9616/9039/9412/166655/9810/9921/55148/26036/90390/26145/55120/6048/8925/23291/55521/8924/64320/26190/9604/26261/6045/51665/7324/10273/51283/246330/899…
MF	GO:0001216	DNA-binding transcription activator activity	452	-0.396021	-1.36481	0.00101317	0.0222657	0.0165718	9710	tags=45%, list=28%, signal=33%	342892/4303/26508/147808/7770/64321/28999/22877/7029/3516/7581/2969/3213/163131/7376/1747/730051/84622/4802/5449/199704/474/4807/6656/390874/4211/2302/2002/9480/25850/7769/4212/55922/7768/57567/7030/5326/100287226/27300/3664/7767/2005/11108/81566/91664/4087/988/26149/23361/64763/11166/57326/4801/2116/136051/22926/4009/4899/6662/170960/7593/60529/1874/171017/10488/7709/1054/284443/220992/168620/71…
MF	GO:0003712	transcription coregulator activity	488	-0.436369	-1.50544	0.00101317	0.0222657	0.0165718	11238	tags=56%, list=33%, signal=38%	26155/57805/23082/8202/133746/1428/54361/57658/9049/54880/9044/84962/3275/51003/84875/51616/10001/7041/4848/4851/7089/10474/10153/3337/5204/22992/9440/161882/6427/9541/133522/10524/115950/2130/112950/55090/9219/6883/163126/6603/286205/10463/57496/7332/51684/8721/8841/10521/84148/9412/8861/23076/1487/26036/90390/26145/55729/9994/27097/22938/7290/9792/57178/9112/55929/10553/9604/28996/9441/5715/230…
MF	GO:0005096	GTPase activator activity	460	-0.38186	-1.3159	0.00101317	0.0222657	0.0165718	11789	tags=51%, list=34%, signal=34%	81846/5364/85440/26286/201627/9743/10451/23061/94134/102723859/22930/23348/126432/9098/11138/50618/255520/51495/378/201176/9910/57706/158763/1121/8891/8853/395/8874/163259/6103/84364/3268/10564/128272/414059/79822/100271927/5902/7984/55114/5662/9754/57189/116988/57580/23329/396/55188/163486/8893/8567/9267/8925/55357/60682/57584/79735/1933/129049/100271715/8924/10928/393/2889/26297/64787/10045/962…
CC	GO:0005743	mitochondrial inner membrane	477	-0.385226	-1.3284	0.00101317	0.0222657	0.0165718	11030	tags=53%, list=32%, signal=37%	11222/6576/4722/539/84545/374291/51079/1352/3329/253512/4704/55013/60488/4708/81855/647087/54539/55210/64965/27089/2232/8834/55750/64969/1468/4713/64963/26521/10632/1329/9377/509/51069/54534/51021/51650/29928/84334/51318/506/3313/118487/134145/126328/84311/401612/28976/740/521/29074/65993/25915/9167/28973/6182/1678/26164/440574/51073/65003/8760/64432/3052/91419/25875/28977/93058/6391/79085/23107/…
BP	GO:0010498	proteasomal protein catabolic process	486	-0.445445	-1.53709	0.00101317	0.0222657	0.0165718	11706	tags=58%, list=34%, signal=39%	54442/150684/554251/7328/81545/5706/7874/8451/55070/5685/79791/22933/26263/23198/5695/1499/91304/6468/92305/57805/11060/2876/115290/84961/9861/283514/9373/9575/51528/57092/5371/339745/80267/6872/122809/55432/26270/7336/7320/25852/161582/114881/55743/25853/5720/83590/27339/26133/55212/23197/57531/57003/10524/10193/55829/55101/10399/342897/84447/54467/10299/996/116988/125972/5886/9810/165324/23392/…
BP	GO:0022613	ribonucleoprotein complex biogenesis	459	-0.579541	-1.99695	0.00101317	0.0222657	0.0165718	12300	tags=77%, list=36%, signal=51%	101954264/101954268/112479/79631/4686/6606/6607/51386/131870/8886/101954267/54680/8233/9221/51202/8669/55153/55027/6606/7536/10978/7458/8451/84916/51187/3669/8668/404672/5303/7520/6123/26155/2752/196074/80135/255308/9790/102724159/84946/10291/85395/51118/90459/92856/105378616/100151683/63899/23378/26156/285855/6230/26747/23451/6218/387338/27339/10946/6229/26523/54960/8559/79066/22803/84154/1968/7…
MF	GO:0030695	GTPase regulator activity	486	-0.378716	-1.30683	0.00101317	0.0222657	0.0165718	11789	tags=51%, list=34%, signal=34%	81846/5364/85440/10527/26286/201627/9743/10451/23061/94134/102723859/22930/23348/126432/9098/11138/10900/50618/255520/51495/378/201176/9910/57706/158763/1121/8891/889/8853/395/8874/163259/3843/6103/84364/3268/10564/128272/414059/79822/100271927/5902/7984/55114/5662/9754/57189/116988/57580/23329/396/55188/163486/8893/8567/9267/8925/55357/60682/57584/79735/1933/129049/100271715/8924/10928/393/2889/…
BP	GO:0034660	ncRNA metabolic process	482	-0.539018	-1.85878	0.00101317	0.0222657	0.0165718	11632	tags=69%, list=34%, signal=47%	54973/10978/6301/114034/27304/84916/3669/404672/5303/55623/136991/129450/196074/80135/113179/8468/5970/79587/9790/102724159/85395/55644/54920/16/51118/4088/54487/90459/53918/92856/63899/54931/23378/26156/283459/285855/6230/162989/55596/54859/441250/138716/6218/387338/6229/91646/26523/57176/79066/22803/54802/84154/54514/64852/64963/124454/55756/11180/23318/56986/55699/23160/161829/152992/10521/516…
BP	GO:0048285	organelle fission	488	-0.57528	-1.98467	0.00101317	0.0222657	0.0165718	5539	tags=42%, list=16%, signal=36%	28984/84250/64682/4733/3550/84861/652/200942/5898/1104/729440/5300/25936/5468/3837/10419/79598/92421/5892/5901/221711/80198/23636/7756/55706/55125/7175/137886/54627/9184/91272/147872/3796/8697/5885/7589/10201/80010/29945/10300/51571/644186/55719/3304/2827/3835/5810/9897/54820/10059/23353/9555/51529/64793/3303/994/146691/201254/80346/440145/8260/10540/51451/8546/23126/126353/26993/84464/57697/5575…
MF	GO:0060589	nucleoside-triphosphatase regulator activity	486	-0.378716	-1.30683	0.00101317	0.0222657	0.0165718	11789	tags=51%, list=34%, signal=34%	81846/5364/85440/10527/26286/201627/9743/10451/23061/94134/102723859/22930/23348/126432/9098/11138/10900/50618/255520/51495/378/201176/9910/57706/158763/1121/8891/889/8853/395/8874/163259/3843/6103/84364/3268/10564/128272/414059/79822/100271927/5902/7984/55114/5662/9754/57189/116988/57580/23329/396/55188/163486/8893/8567/9267/8925/55357/60682/57584/79735/1933/129049/100271715/8924/10928/393/2889/…
BP	GO:0000280	nuclear division	439	-0.599824	-2.06737	0.0010142	0.0222657	0.0165718	5539	tags=45%, list=16%, signal=38%	28984/84250/64682/4733/3550/84861/652/200942/1104/729440/5300/25936/3837/10419/79598/92421/5892/5901/221711/80198/23636/7756/55706/55125/7175/137886/54627/9184/91272/147872/3796/8697/5885/7589/10201/80010/29945/10300/644186/55719/3304/2827/3835/5810/9897/54820/23353/9555/51529/64793/3303/994/146691/201254/80346/440145/8260/10540/51451/23126/126353/26993/84464/57697/55755/23113/197342/29781/27175/…
MF	GO:0001228	DNA-binding transcription activator activity, RNA polymerase II-specific	446	-0.390726	-1.34576	0.0010142	0.0222657	0.0165718	9710	tags=45%, list=28%, signal=33%	342892/4303/26508/147808/7770/64321/28999/22877/7029/3516/7581/2969/3213/163131/7376/1747/730051/84622/4802/5449/199704/474/4807/6656/390874/4211/2302/2002/9480/25850/7769/4212/55922/7768/57567/7030/5326/100287226/27300/3664/7767/2005/11108/81566/91664/4087/988/26149/23361/64763/11166/57326/4801/2116/136051/22926/4009/4899/6662/170960/7593/60529/1874/171017/10488/7709/1054/284443/220992/168620/71…
CC	GO:0005874	microtubule	427	-0.486026	-1.67441	0.0010142	0.0222657	0.0165718	9687	tags=54%, list=28%, signal=40%	7461/55346/6950/113457/143/91039/134549/84276/5116/23122/51115/23093/23291/10844/58526/10128/4926/93323/83473/140609/158135/283726/9112/2288/84140/51143/393/200162/1781/403/114791/57821/9183/54867/55142/3799/9859/6683/6904/150737/7280/10383/9751/203068/805/4296/4281/22981/1213/1155/10263/57326/79929/9371/93663/1785/6344/56890/11092/27067/24139/1639/54801/6786/55083/284076/157922/10694/1778/91978/…
BP	GO:0006417	regulation of translation	450	-0.429314	-1.47942	0.0010142	0.0222657	0.0165718	13048	tags=56%, list=38%, signal=36%	51714/4690/1978/4904/9617/10492/10289/8637/6197/8569/23112/170506/60678/1656/51087/2935/9451/10140/83667/120526/10959/9147/4686/66037/3184/5610/9271/1979/64215/9221/1982/55802/9470/6203/9513/7458/26058/23173/9924/23191/468/79048/201626/11044/255308/23369/2733/23654/154197/26065/16/9811/53918/4848/9337/255967/63899/54931/26523/4691/79066/1153/10657/1968/2107/51335/10399/127933/54915/65981/23318/86…
BP	GO:0007346	regulation of mitotic cell cycle	446	-0.509236	-1.75394	0.0010142	0.0222657	0.0165718	7605	tags=43%, list=22%, signal=34%	11319/1845/55726/10106/23170/6604/6386/135458/51433/655/57551/1642/10263/131601/4204/10459/25959/8729/55023/6118/9368/1017/5890/138151/9587/81853/55159/29086/84142/6419/56257/84936/2071/60561/10296/10011/90806/8877/328/3192/4361/1613/2296/440/9577/51720/28984/6119/2068/79621/3550/84861/652/1104/5300/25/10419/60672/219736/92421/5591/80198/23636/7756/144715/7175/9184/9656/8697/56658/5885/7023/10201…
BP	GO:0022411	cellular component disassembly	442	-0.414852	-1.43031	0.0010142	0.0222657	0.0165718	11138	tags=55%, list=32%, signal=38%	57701/285973/3306/324/23399/1677/1459/84340/2733/9507/345611/829/79065/25818/57662/6708/3831/53918/11096/51510/162989/2801/6710/118/5756/1513/400410/2043/2107/219402/79752/162427/9948/6603/51024/6811/6591/9798/136319/27443/23122/11152/10269/7040/10645/56203/58526/6455/255626/6418/196528/24144/84305/9140/1676/149371/58511/51368/56648/10075/65991/79443/102/3799/2314/79876/2932/6601/6683/26100/5119/…
MF	GO:0004842	ubiquitin-protein transferase activity	430	-0.419686	-1.44566	0.00101523	0.0222657	0.0165718	11601	tags=51%, list=34%, signal=34%	7328/7428/8451/29116/142678/57617/7726/90933/26263/7267/54926/53840/51592/92305/11060/115290/283514/54880/80829/168433/51003/5371/6872/10001/26270/7320/4850/57534/55743/27339/57531/867/10193/89122/342897/9690/84447/54467/10477/10299/7332/283755/330/9616/9412/166655/9810/9921/55148/90390/26145/55120/6048/8925/23291/55521/8924/64320/26190/9604/26261/6045/51665/7324/10273/51283/246330/89910/10075/83…
CC	GO:0005635	nuclear envelope	466	-0.381539	-1.31428	0.00101523	0.0222657	0.0165718	11231	tags=55%, list=33%, signal=37%	3643/3708/55613/11044/51495/10927/2986/23399/23369/2733/284680/80314/79188/55787/9972/127845/4088/3843/221264/2879/26049/100131211/80764/10073/23534/5902/129401/3756/199857/23155/894/3840/9218/3631/23279/7444/9883/64328/5130/3482/286205/163590/84514/125972/9798/79004/64897/283847/10269/163087/6945/55120/51230/55183/22929/9782/23291/123920/10128/22932/56255/27433/2560/9112/4641/10553/55795/54490/9…
BP	GO:0008380	RNA splicing	430	-0.528512	-1.82052	0.00101523	0.0222657	0.0165718	13874	tags=79%, list=40%, signal=48%	101954271/6429/51341/4928/27257/10450/54883/1195/23435/55234/144983/9360/10285/676/6651/79650/55119/708/7375/3312/57396/91603/56259/4904/10492/3167/9716/1207/10284/54715/58517/2483/27332/10772/55147/55544/146713/84967/54496/9785/101954264/101954268/140432/4686/6606/6607/6434/3188/101954267/285672/8233/51202/10286/6231/6606/9513/7536/10978/102724594/3190/5511/5356/144983/23450/6432/57805/4670/1198…
CC	GO:0030055	cell-substrate junction	425	-0.401321	-1.38156	0.00101523	0.0222657	0.0165718	11551	tags=58%, list=33%, signal=39%	3190/10015/6235/5500/23191/5819/1499/2316/10096/1266/6124/10097/30011/51495/11135/10787/8754/23032/79026/84962/89/25996/8874/4659/7041/81873/6207/22823/26136/7089/6218/8516/118/5756/2317/3688/5034/867/8895/1264/6868/3482/527/6160/7205/9754/23022/89782/5594/2923/3313/7408/8500/6237/308/23122/6251/6189/391/2318/5297/10109/7431/6548/5817/5782/7529/79834/6125/857/23521/2783/102/7171/6208/6141/7184/23…
BP	GO:0072594	establishment of protein localization to organelle	417	-0.472707	-1.62529	0.00101523	0.0222657	0.0165718	11008	tags=56%, list=32%, signal=39%	1459/9049/283514/51079/186/5587/3329/9972/5371/9765/26985/9531/4088/3843/3621/4851/9409/10073/3098/1408/23534/129401/25913/55750/808/79778/9868/3840/26521/25836/55670/9883/51024/29928/79158/6950/7332/51684/8841/222229/5594/7040/1678/23471/51501/9789/55929/6731/55198/56993/10204/637/728489/54332/10075/10952/112869/7013/6728/64089/6726/84315/868/27072/83943/8692/128866/8021/7251/5469/55135/3320/545…
BP	GO:0007389	pattern specification process	433	-0.394396	-1.35865	0.00101626	0.0222657	0.0165718	9340	tags=44%, list=27%, signal=32%	3549/3516/10159/6493/134701/3213/79809/64853/23509/162/4681/100532736/4838/85407/6656/28996/203286/4211/2302/57728/4038/6045/50805/1399/79600/7473/4212/4090/5125/2186/84667/2138/27031/6604/10006/4087/4281/655/138162/7479/344022/56983/9371/7046/153572/284086/6015/63917/79084/80055/257/60529/10683/9645/22955/84314/6911/2296/3221/585/27152/23432/168507/9742/130497/201164/2019/54903/79728/65057/23272…
CC	GO:0005667	transcription regulator complex	411	-0.443562	-1.5234	0.00101729	0.0222657	0.0165718	10877	tags=56%, list=31%, signal=39%	1810/84962/9575/51003/5994/4088/6872/51616/10001/6256/2967/2140/91750/7089/10474/647219/5916/9440/161882/59348/8403/7004/10524/6621/6667/112950/9219/6883/6421/53615/64321/8841/80155/79612/6908/8861/7029/4331/6917/3516/1487/55729/2975/27097/2958/2972/6873/4802/2965/51085/9112/6879/390874/28996/4211/9441/7529/23028/405/3065/344018/5932/25929/4090/10625/3068/84164/221895/83439/2301/56980/2117/10973/…
CC	GO:0005925	focal adhesion	418	-0.401811	-1.38094	0.00101833	0.0222657	0.0165718	11715	tags=59%, list=34%, signal=39%	7739/6203/64759/3190/10015/6235/5500/23191/5819/1499/2316/10096/1266/6124/10097/30011/51495/11135/10787/8754/23032/79026/84962/89/25996/8874/4659/7041/81873/6207/22823/26136/7089/6218/8516/118/5756/2317/3688/5034/867/8895/1264/6868/3482/527/6160/7205/9754/23022/89782/5594/2923/3313/7408/8500/6237/308/23122/6251/6189/391/2318/5297/10109/7431/6548/5817/5782/7529/79834/6125/857/23521/2783/102/7171/6…
BP	GO:0006325	chromatin organization	404	-0.512535	-1.7594	0.00101833	0.0222657	0.0165718	9149	tags=54%, list=26%, signal=40%	55729/254048/55636/3021/7290/55209/6996/55929/8479/57343/6656/255626/6418/196528/3065/9874/11164/51742/8888/125476/10362/2186/9849/64431/83439/8354/6601/150572/83933/8019/9675/6871/83746/3020/54108/83743/3066/6604/55869/79903/9739/3183/6605/9733/83989/55011/81611/9031/4676/201161/3720/83444/64061/3151/8345/6662/29086/55693/64863/57680/84142/8359/4673/55213/51535/1108/5928/7917/6827/6598/93973/525…
CC	GO:0016607	nuclear speck	410	-0.464558	-1.59494	0.00101833	0.0222657	0.0165718	11698	tags=62%, list=34%, signal=41%	6239/1432/374395/114034/102724594/5511/5356/91647/468/55904/23198/6432/51533/50809/54815/1198/10291/55644/9507/124790/9646/51371/5994/4208/4152/8621/23067/5894/9410/80764/23451/54439/6046/1408/27339/10946/6835/51503/25949/8559/6428/6427/5411/64852/9541/64397/9295/55660/4303/6421/6426/5093/10521/28999/8683/64318/163486/30827/5073/27097/51322/22938/51501/9128/51755/23524/8405/24144/124245/5433/5494…
BP	GO:0043161	proteasome-mediated ubiquitin-dependent protein catabolic process	410	-0.45363	-1.55742	0.00101833	0.0222657	0.0165718	11757	tags=60%, list=34%, signal=40%	79176/54442/150684/554251/7328/81545/5706/7874/8451/55070/79791/22933/26263/1499/6468/92305/57805/11060/115290/84961/9861/283514/9373/9575/51528/57092/5371/339745/80267/6872/122809/55432/26270/7336/7320/25852/55743/25853/83590/26133/55212/23197/57531/57003/10524/55829/55101/10399/342897/84447/54467/10299/996/116988/125972/5886/165324/23392/3077/79139/6048/57414/23291/54850/8881/51322/5601/6923/91…
BP	GO:0044772	mitotic cell cycle phase transition	413	-0.54176	-1.86029	0.00101833	0.0222657	0.0165718	8527	tags=48%, list=25%, signal=37%	5426/637/29117/815/5932/6198/8379/8883/9183/348654/10217/23276/51343/51379/6683/79027/6152/3741/805/11319/128866/10106/6194/6604/135458/55336/51433/57551/1642/10263/131601/27243/4204/10459/25959/6118/8453/1017/1785/5890/138151/9587/81853/55159/1032/6502/29086/84142/56257/84936/2071/60561/1874/8450/5471/328/4361/9577/1876/51720/9024/28984/64682/2068/79621/79935/3550/4678/84861/645121/25799/1104/60…
BP	GO:0034470	ncRNA processing	392	-0.556728	-1.91008	0.00101937	0.0222657	0.0165718	11632	tags=72%, list=34%, signal=48%	54973/10978/6301/114034/27304/84916/3669/404672/5303/55623/129450/196074/80135/113179/9790/102724159/85395/55644/54920/16/51118/4088/54487/90459/92856/63899/54931/23378/26156/285855/6230/55596/54859/441250/138716/6218/387338/6229/26523/79066/22803/54802/84154/64852/64963/55756/11180/23318/56986/23160/152992/10521/51637/55781/23536/10199/54059/23076/120379/55505/51493/5073/51729/55636/54663/348180…
BP	GO:0051656	establishment of organelle localization	387	-0.445861	-1.52962	0.00101937	0.0222657	0.0165718	9404	tags=48%, list=27%, signal=35%	55781/283847/23122/4747/51115/23287/23291/57584/10128/5861/4926/4641/56288/55288/10312/55860/6845/57234/8379/9183/79443/55686/7013/3799/6517/161176/2647/11235/54536/6683/5119/8409/152185/22906/6812/55341/84327/22820/83930/6794/128866/63915/4627/10464/161424/23233/4644/6209/8936/27243/10053/8729/3692/4292/1201/9371/9368/2241/1785/81/118426/60412/55968/1639/375/79643/1778/10948/89941/10342/1072/319…
CC	GO:0005819	spindle	391	-0.57103	-1.95871	0.00102041	0.0222657	0.0165718	9719	tags=66%, list=28%, signal=48%	27229/8556/10474/80254/653784/2801/27339/84942/27436/9150/11064/808/80258/51335/55614/55207/10101/996/56647/8841/143/51637/79184/5594/7029/23122/51115/55183/8881/282809/10844/4926/93323/51490/83473/140609/989/10928/84140/51143/403/8658/114791/51646/11083/8379/9183/7013/55012/55142/9859/55540/6683/8409/152185/84259/23384/805/79029/55112/23170/4739/166378/4281/4627/51433/1213/55700/9126/311/10459/6…
BP	GO:0007018	microtubule-based movement	379	-0.449513	-1.53871	0.00102354	0.0222657	0.0165718	9347	tags=48%, list=27%, signal=36%	480/644890/4747/23287/150483/79809/23291/57584/10128/57539/5861/79989/55288/51143/200162/1781/57728/338879/403/11158/55860/387885/90410/6845/118491/79443/55686/56683/3799/2647/6683/8409/22906/166379/150737/27031/83894/347732/22820/6794/55726/55112/79740/63915/8936/1201/9371/9368/22858/255061/118426/284076/493/1778/91978/89941/3192/585/255101/9742/64147/7345/27148/399949/6869/55330/51626/8636/8481…
MF	GO:0140098	catalytic activity, acting on RNA	378	-0.50476	-1.72708	0.00102354	0.0222657	0.0165718	13094	tags=73%, list=38%, signal=46%	833/60528/167153/6897/391356/81627/7453/9716/123263/54456/5434/5432/170506/1656/57570/57038/5438/10146/9785/1973/54888/112479/144233/6832/79828/51110/131870/8886/9271/5435/1615/51202/54973/6301/114034/5511/3669/9924/201626/27297/129450/196074/79587/56919/54920/154197/138428/16/25996/90459/79009/440400/4848/79665/9337/255967/63899/54931/283459/441250/387338/1655/91646/57176/79066/22803/54802/54514…
BP	GO:1901987	regulation of cell cycle phase transition	379	-0.537688	-1.84053	0.00102354	0.0222657	0.0165718	7605	tags=45%, list=22%, signal=35%	11319/10106/6604/26272/988/135458/51433/57551/84126/1642/10263/131601/4204/10459/25959/6118/9984/1017/5890/138151/7158/9587/81853/55159/1032/29086/84142/6419/56257/84936/2071/60561/493/4221/54465/328/4361/9577/51720/28984/545/2068/79621/3550/84861/22976/79447/4869/60672/219736/92421/5591/25988/80198/7756/144715/7175/9184/9656/8697/51603/56658/5885/7023/51149/29945/6659/322/27133/65123/80279/54962…
BP	GO:0018205	peptidyl-lysine modification	374	-0.483057	-1.65081	0.00102459	0.0222657	0.0165718	11702	tags=65%, list=34%, signal=44%	60681/546/79823/83852/26009/387893/4297/2641/4101/22933/55904/9682/1499/26155/8202/23168/5970/54880/1810/9575/80314/6830/9646/5371/6872/23067/65990/22823/5351/29072/10474/80764/10524/1386/205564/57337/57609/6883/6612/63894/53615/84148/28999/9767/25950/8861/80349/134145/1487/26036/10269/51230/55183/30827/27097/22938/266740/57178/80218/55209/55929/57343/6879/10943/6418/23028/405/3065/6885/55677/110…
BP	GO:0140694	non-membrane-bounded organelle assembly	367	-0.534309	-1.82465	0.00102459	0.0222657	0.0165718	8217	tags=52%, list=24%, signal=40%	6208/55142/3567/2314/83939/6714/387/5119/2886/54505/152185/550/6152/825/203068/116840/57472/128866/27258/29093/10464/6209/6134/9126/51081/6228/6234/2934/27243/26284/6188/50807/3692/4292/9371/29777/1017/51154/56890/6311/8243/378708/84142/49856/80817/54801/6128/1874/6175/1778/51657/6047/7168/56342/10432/3192/22919/23215/8086/22907/58/56478/6147/64147/4733/1466/80152/11155/6223/128486/115106/85378/1…
MF	GO:0015631	tubulin binding	372	-0.482947	-1.65012	0.00102564	0.0222657	0.0165718	7299	tags=43%, list=21%, signal=34%	1070/1605/57551/9126/79929/6188/84251/56896/9371/1785/56890/84142/24139/1639/80817/54801/6786/9419/55083/284076/157922/23394/91978/22919/585/54828/55262/9857/64147/4733/2697/2010/85378/55559/729440/9793/8481/10634/4134/55342/348235/9448/55201/54930/5892/3064/374654/8480/7756/84295/440307/7175/54627/3796/2622/2597/26206/51199/57519/10300/23271/100287171/11127/3835/22948/1641/10808/7411/4968/4130/5…
BP	GO:0032386	regulation of intracellular transport	336	-0.431787	-1.46638	0.00102564	0.0222657	0.0165718	11384	tags=55%, list=33%, signal=38%	100507537/948/51496/79899/2316/23256/1459/283514/10541/186/5587/6830/9972/9531/4088/3843/4659/55432/65990/89866/29072/10657/79778/79752/4946/54471/127933/51024/64328/10079/7332/51684/8841/56850/5594/55781/134145/5116/7040/79809/4926/55929/4641/55288/10204/55677/9495/10075/3799/2932/8898/11235/6714/392/125170/9777/29934/55741/111089941/337867/8692/6794/23317/8021/23379/9847/54543/5770/9520/4836/56…
BP	GO:0044782	cilium organization	366	-0.457947	-1.56305	0.00102564	0.0222657	0.0165718	11607	tags=62%, list=34%, signal=42%	583/80321/200894/123811/9342/27019/55172/5819/2316/10096/10097/89891/7419/57562/378/168448/92104/26146/83544/387712/54806/51382/3983/84100/23059/6103/7320/25814/4851/8556/161582/9114/80173/1183/9786/55212/8814/158297/257236/387707/26123/9662/23329/5116/644890/150483/79809/79867/282809/57539/79989/6738/989/84140/200162/2302/57728/403/11158/9480/387885/79600/90410/118491/200728/56683/166379/150737/…
BP	GO:0045786	negative regulation of cell cycle	372	-0.50149	-1.71348	0.00102564	0.0222657	0.0165718	7446	tags=43%, list=22%, signal=34%	26272/988/135458/655/57551/84126/10263/131601/27243/10459/25959/6118/64061/9984/9368/1017/27429/138151/56890/7158/9587/55159/1032/29086/494551/84142/6419/84936/60561/7709/4221/90806/10432/54465/4361/2296/338657/9577/153090/51720/28984/91147/545/79621/3550/84861/652/25/4869/51654/60672/92421/5591/25988/80198/7756/144715/7175/9184/9656/51603/5526/56658/5885/7023/10201/51149/6659/322/65123/80279/549…
CC	GO:0098687	chromosomal region	348	-0.629314	-2.1431	0.00102564	0.0222657	0.0165718	8873	tags=66%, list=26%, signal=49%	989/26277/5431/51143/255626/79991/9878/23028/24144/8658/6117/11016/8379/9183/10111/3181/7013/253635/115426/197370/5664/3020/728637/2067/54433/80145/5001/55135/5499/51750/9126/1642/9031/201161/4999/6118/25983/23595/9984/84516/284058/56897/7158/221613/8243/51164/55693/378708/8359/6741/1639/5905/6396/4221/84321/8360/5976/5518/328/3192/4361/2547/84661/8520/11258/545/79228/143241/80152/79677/65057/836…
BP	GO:0003002	regionalization	330	-0.411535	-1.3974	0.00102669	0.0222657	0.0165718	6087	tags=33%, list=18%, signal=28%	22955/84314/6911/2296/3221/27152/23432/168507/9742/130497/201164/2019/54903/79728/65057/23272/652/1746/5089/55182/648/92344/3237/2297/23322/8928/5591/123872/94/51668/7703/6423/3239/441478/7482/9968/1952/26160/25911/7289/54475/5362/2637/3204/2735/221833/4821/9289/10371/1954/6998/6608/4222/51098/57801/3205/1649/1856/7849/1745/3203/4188/1044/23462/5308/2303/54567/3217/2648/22943/3200/55502/388585/85…
BP	GO:0007059	chromosome segregation	340	-0.627829	-2.13207	0.00102669	0.0222657	0.0165718	5512	tags=47%, list=16%, signal=40%	84250/64682/2068/80152/79677/3550/84861/8815/200942/1104/55839/25936/3837/348235/1457/92421/5901/80198/23636/7756/55706/7175/54627/9184/91272/147872/64210/8697/11243/5885/80010/29945/10300/644186/55719/348995/3835/54820/55920/6732/23353/9555/51529/64793/201254/8260/10540/51451/8940/57082/23126/26993/84464/57697/55755/79023/672/197342/29781/27175/5889/9400/51547/150465/51434/140836/55055/256126/54…
MF	GO:0045296	cadherin binding	330	-0.448483	-1.52286	0.00102669	0.0222657	0.0165718	12033	tags=62%, list=35%, signal=41%	9230/79180/8727/1739/832/9748/1982/6231/7458/3190/26058/11313/57698/5052/1499/1937/2316/23348/1266/11135/22905/79026/5797/8971/829/9531/51510/26136/26156/6138/3337/8428/55854/2801/118/5756/7082/2317/5902/3688/1968/10562/54862/867/10399/10893/9218/56061/6811/57496/5093/1004/55324/9798/56829/7408/55357/5297/5861/6455/10226/114990/6159/989/7529/64787/1399/5317/23607/3799/27044/8354/83939/6714/54505/…
BP	GO:0060271	cilium assembly	335	-0.466859	-1.5851	0.00102669	0.0222657	0.0165718	11607	tags=63%, list=34%, signal=42%	583/80321/200894/123811/9342/27019/55172/2316/10096/10097/89891/7419/57562/378/168448/26146/83544/54806/51382/3983/84100/23059/6103/7320/25814/4851/8556/161582/9114/80173/1183/9786/55212/8814/158297/257236/387707/26123/9662/23329/5116/644890/150483/79867/282809/57539/79989/6738/989/84140/200162/2302/57728/403/11158/9480/387885/79600/90410/118491/200728/56683/392509/219844/27031/116840/64422/79874…
BP	GO:0032259	methylation	356	-0.422881	-1.44014	0.00102775	0.0222657	0.0165718	11692	tags=62%, list=34%, signal=42%	163589/546/79823/56981/83852/387893/4297/283742/2641/55904/9682/1499/136991/196074/54815/23168/8468/54880/6830/3275/9646/4152/23067/65990/22823/63899/54931/23378/29072/387338/114826/91646/79066/54514/2107/11180/9219/8493/84190/53615/149281/152992/80349/134145/25940/51409/10269/55183/55729/30827/9463/28989/22938/51490/55209/55929/57343/55471/23028/54482/6634/645332/221656/55677/64216/94104/10436/5…
MF	GO:0001227	DNA-binding transcription repressor activity, RNA polymerase II-specific	308	-0.437032	-1.48002	0.00102881	0.0222657	0.0165718	8616	tags=43%, list=25%, signal=32%	4335/148103/64412/4090/342908/7556/9603/7539/7690/2117/9925/2023/7767/7633/7753/162993/5814/79230/153572/138151/2077/80032/10781/10472/2063/7593/200014/10127/641339/284459/7227/339559/7709/126070/57711/7627/80818/7568/253639/9880/7730/100529215/403341/1876/147741/2019/115196/79175/27033/100131539/79755/7678/388567/5468/57541/84614/3661/5467/25988/116113/7551/155061/26152/7692/155054/10732/90993/7…
BP	GO:0010639	negative regulation of organelle organization	343	-0.510537	-1.73392	0.00102881	0.0222657	0.0165718	9409	tags=53%, list=27%, signal=39%	23329/8500/56984/4331/136319/23122/9463/56203/58526/5394/2288/26277/55795/51143/79991/54434/8658/8996/10075/8379/9183/10111/7013/348654/2314/599/6714/54961/6904/84749/51332/253725/167227/348110/2067/128866/2764/4281/10565/655/51750/57551/3183/2934/10459/79929/50848/1785/79008/27166/56890/9587/57731/51025/54552/201163/24139/292/6419/157922/51657/85464/55254/10432/85358/3192/22919/642574/338657/113…
BP	GO:0000375	RNA splicing, via transesterification reactions	321	-0.535247	-1.81502	0.00102987	0.0222657	0.0165718	12957	tags=73%, list=38%, signal=46%	10492/3167/9716/1207/10284/54715/58517/2483/10772/55147/146713/54496/9785/101954264/101954268/4686/6606/6607/6434/101954267/8233/10286/6606/9513/7536/102724594/3190/5356/23450/6432/4670/10291/3189/8621/105378616/100151683/9410/29896/55596/23451/27339/1655/10946/54960/51503/25949/4691/8559/79066/1153/6428/6427/10657/5411/11066/25980/55660/56853/6421/84950/6426/8087/10521/54957/8683/55702/10199/731…
BP	GO:0043414	macromolecule methylation	309	-0.469675	-1.59019	0.00102987	0.0222657	0.0165718	11692	tags=66%, list=34%, signal=44%	163589/546/79823/83852/387893/4297/283742/2641/55904/9682/1499/136991/196074/54815/23168/8468/54880/6830/3275/9646/4152/23067/65990/22823/63899/54931/29072/387338/91646/79066/54514/2107/11180/9219/8493/53615/149281/152992/80349/134145/25940/51409/10269/55183/55729/30827/9463/28989/22938/55209/55929/57343/55471/23028/54482/6634/221656/55677/64216/94104/10436/55006/55352/55798/51531/25895/11137/150…
BP	GO:0051052	regulation of DNA metabolic process	353	-0.480808	-1.63584	0.00102987	0.0222657	0.0165718	9628	tags=57%, list=28%, signal=42%	53615/6950/143/79184/5594/64094/10269/57599/7040/55183/5073/140609/5394/26277/7335/940/79991/23028/196528/24144/8658/1676/221656/84083/8505/9466/10111/3181/7013/81931/7334/55611/6714/5609/2138/83933/167227/2264/2067/11284/55135/55869/26272/3320/51750/3183/8550/4204/10459/6188/4292/6118/9984/79008/56897/1161/7158/51025/29086/54552/84309/55693/84142/22891/51010/6419/1149/10694/4221/1660/1054/7398/5…
MF	GO:0001217	DNA-binding transcription repressor activity	311	-0.430139	-1.45587	0.00103093	0.0222657	0.0165718	8616	tags=42%, list=25%, signal=32%	4335/148103/64412/4090/342908/7556/9603/7539/7690/2117/9925/2023/7767/7633/7753/162993/5814/79230/153572/138151/2077/80032/10781/10472/2063/7593/200014/10127/641339/284459/7227/339559/7709/126070/57711/7627/80818/7568/253639/9880/7730/100529215/403341/1876/147741/2019/115196/79175/27033/100131539/79755/7678/388567/5468/57541/84614/3661/5467/25988/116113/7551/155061/26152/7692/155054/10732/90993/7…
BP	GO:0006605	protein targeting	310	-0.418381	-1.41602	0.00103093	0.0222657	0.0165718	11008	tags=52%, list=32%, signal=36%	1459/9049/283514/51079/3329/1121/84100/9765/26985/9531/55625/9409/79683/55750/79778/9868/26521/54471/55670/51024/23431/29928/79158/7332/1678/51304/23471/9789/4641/56288/653082/6731/7529/56993/637/728489/54332/79844/10075/10952/84885/10717/83955/6728/64089/6726/22906/84315/125170/5584/27072/51114/83943/64422/128866/6386/117177/9847/3320/54543/9520/10971/130617/56947/10053/28972/9776/3208/27429/330…
BP	GO:0045787	positive regulation of cell cycle	311	-0.506329	-1.71374	0.00103093	0.0222657	0.0165718	8399	tags=45%, list=24%, signal=34%	4212/6198/10869/348654/23276/6683/6714/387/65992/6755/3741/1845/6604/5469/11113/51433/4204/201161/55023/9984/9371/5890/811/9587/55968/56257/1778/8502/6733/8877/221477/328/3192/440/28984/84250/10755/6840/51652/79447/5914/25/4869/51654/219736/58525/23636/79848/7175/137886/54627/22954/8697/5885/29945/55719/1019/55920/9555/51529/994/8563/2735/3297/57521/4103/23326/7564/3054/5716/5310/5889/57504/5578/…
MF	GO:0106310	protein serine kinase activity	359	-0.415639	-1.41518	0.00103093	0.0222657	0.0165718	10057	tags=47%, list=29%, signal=33%	5218/9625/23097/8814/127933/51347/7444/5603/9475/27102/1024/9730/5594/55781/51135/10645/65267/5601/140609/51755/8844/28996/7786/6885/9874/815/6199/388228/6198/65125/2932/3611/112858/6787/5609/5584/2475/23552/4296/8408/6794/9263/6792/11113/57551/8550/5598/8899/147746/1017/7867/8491/284086/22858/6788/2580/51701/4752/344387/6733/613/7204/56164/22853/2011/1613/1022/11011/10494/9201/1455/8767/25989/90…
BP	GO:0000377	RNA splicing, via transesterification reactions with bulged adenosine as nucleophile	317	-0.537026	-1.81944	0.00103199	0.0222657	0.0165718	12957	tags=74%, list=38%, signal=46%	10492/3167/9716/1207/10284/54715/58517/2483/10772/55147/146713/54496/9785/101954264/101954268/4686/6606/6607/6434/101954267/8233/10286/6606/9513/7536/102724594/3190/5356/23450/6432/4670/10291/3189/8621/105378616/100151683/9410/29896/55596/23451/27339/1655/10946/54960/51503/25949/4691/8559/79066/1153/6428/6427/10657/5411/11066/25980/55660/56853/6421/84950/6426/8087/10521/54957/8683/55702/7310/2332…
BP	GO:0000398	mRNA splicing, via spliceosome	317	-0.537026	-1.81944	0.00103199	0.0222657	0.0165718	12957	tags=74%, list=38%, signal=46%	10492/3167/9716/1207/10284/54715/58517/2483/10772/55147/146713/54496/9785/101954264/101954268/4686/6606/6607/6434/101954267/8233/10286/6606/9513/7536/102724594/3190/5356/23450/6432/4670/10291/3189/8621/105378616/100151683/9410/29896/55596/23451/27339/1655/10946/54960/51503/25949/4691/8559/79066/1153/6428/6427/10657/5411/11066/25980/55660/56853/6421/84950/6426/8087/10521/54957/8683/55702/7310/2332…
BP	GO:0048193	Golgi vesicle transport	295	-0.430668	-1.45413	0.00103306	0.0222657	0.0165718	12964	tags=62%, list=38%, signal=39%	83548/8773/57410/9980/1523/8724/5537/553115/9527/22872/7405/10434/738/29098/8774/10959/89866/111240474/81876/51290/11014/10897/26286/150684/583/643854/10749/220112/23299/10066/6892/23256/65258/51112/378/5587/400/127845/58485/63971/9522/27095/89866/84364/10945/10564/2801/51124/25839/10282/10399/9218/9276/143187/55614/1315/6811/10079/64145/2181/9919/1176/55850/8906/51693/9463/79585/5861/79090/51614…
BP	GO:0042254	ribosome biogenesis	298	-0.590574	-1.99424	0.00103413	0.0222657	0.0165718	11865	tags=79%, list=34%, signal=52%	54680/9221/51202/55153/55027/8451/84916/51187/3669/404672/5303/7520/6123/26155/2752/196074/80135/9790/102724159/84946/85395/51118/90459/92856/63899/23378/26156/285855/6230/6218/387338/6229/79066/22803/84154/64963/64434/23160/10521/55781/10199/54059/23076/120379/55505/26164/51729/55636/54663/5394/6125/64216/10436/55006/23016/11224/90121/27079/6208/10412/23517/83939/11137/54505/90441/6130/10514/615…
MF	GO:0051020	GTPase binding	291	-0.468161	-1.57932	0.00103413	0.0222657	0.0165718	11426	tags=59%, list=33%, signal=40%	23191/5830/23299/22930/8678/2316/22841/3842/10787/10048/23032/9910/57706/1121/54922/26985/9853/3843/22836/26056/23534/5902/55845/79778/57531/10193/55654/9475/9710/117/64121/23329/396/78992/120379/163486/10152/85369/129049/9727/6455/4641/10928/23312/54432/10204/149371/857/90410/51735/55785/2783/23580/55770/392/5879/22863/2023/10811/4296/8408/23637/538/30968/5909/6792/3320/4644/8936/51194/5876/9371…
BP	GO:0006310	DNA recombination	299	-0.576964	-1.94774	0.00103627	0.0222657	0.0165718	8669	tags=58%, list=25%, signal=44%	23028/375757/196528/6117/84083/5932/125476/9466/10111/55317/348654/7334/197370/83933/7247/2067/27343/55135/135458/51750/29844/10459/4292/6118/83444/9984/79008/5890/7158/55159/55693/378708/22891/51010/93973/116138/5965/7518/328/4361/2547/51377/10856/27030/5893/3508/6119/3149/64710/2068/79677/79728/22976/79447/4841/126549/51548/548593/353497/27301/5892/5591/86/80198/78996/147872/3007/64210/23503/47…
BP	GO:0016236	macroautophagy	290	-0.444639	-1.49943	0.00103627	0.0222657	0.0165718	12876	tags=63%, list=37%, signal=40%	26073/112936/2773/90678/5663/7405/55054/9637/57103/83667/27183/10254/5049/9842/79142/81876/29979/9517/5899/9342/22930/8678/55613/285973/23256/9373/345611/10558/836/51382/79065/9531/55432/8992/9114/162427/143187/254122/55207/9559/441925/527/23545/165324/11152/6048/89849/51322/5861/523/10312/9140/6885/149371/192111/90410/51368/55763/10075/55737/79443/3964/79876/8131/9779/6714/26100/7415/65992/83933…
CC	GO:0000151	ubiquitin ligase complex	300	-0.507902	-1.71412	0.00103842	0.0222657	0.0165718	11757	tags=63%, list=34%, signal=42%	79176/54442/150684/10910/554251/81545/8451/55070/5356/79791/142678/90268/6468/11060/80325/115290/84961/10048/23032/54880/84893/23492/51003/339745/10001/26270/7320/25852/25853/50717/25906/26133/55101/342897/84447/54467/10299/996/7332/9730/9616/79184/80067/9412/9810/79139/90390/65249/29882/57414/23291/8139/54850/8881/6923/7335/9604/8405/26261/6045/51665/7324/10273/51646/8315/51343/7334/84246/7322/5…
BP	GO:0006913	nucleocytoplasmic transport	300	-0.438775	-1.48082	0.00103842	0.0222657	0.0165718	10963	tags=64%, list=32%, signal=44%	29098/6310/3728/54888/9147/4686/5514/754/9818/9221/55153/55027/10527/1432/55998/10762/948/51496/2316/3842/84946/2733/10541/186/5587/6830/9972/5371/9531/4088/3843/4659/8125/3621/4851/29072/10073/1408/23534/129401/6428/10657/3840/127933/23279/9883/64328/51684/8841/26019/5594/3313/55781/7040/51501/55929/10553/55795/55198/10204/5433/55677/8888/3181/51808/2932/643136/3267/868/55341/8498/8106/8692/8021…
BP	GO:0034504	protein localization to nucleus	289	-0.458953	-1.54711	0.00103842	0.0222657	0.0165718	12042	tags=61%, list=35%, signal=40%	5514/26022/754/54623/9818/1855/54984/9221/55027/10527/1432/27348/5356/10762/83860/948/166614/2316/2752/3842/23399/54971/186/5587/9972/5371/9531/4088/3843/3621/4851/10073/1408/23534/129401/84154/3840/9258/6612/9883/6950/51684/163590/8841/5594/7040/51501/55929/55198/10204/23607/2932/6714/868/8692/6794/8021/55726/5469/55135/26272/6500/655/64771/10542/51194/100101267/51715/811/29775/6662/201163/56957…
BP	GO:0051169	nuclear transport	300	-0.438775	-1.48082	0.00103842	0.0222657	0.0165718	10963	tags=64%, list=32%, signal=44%	29098/6310/3728/54888/9147/4686/5514/754/9818/9221/55153/55027/10527/1432/55998/10762/948/51496/2316/3842/84946/2733/10541/186/5587/6830/9972/5371/9531/4088/3843/4659/8125/3621/4851/29072/10073/1408/23534/129401/6428/10657/3840/127933/23279/9883/64328/51684/8841/26019/5594/3313/55781/7040/51501/55929/10553/55795/55198/10204/5433/55677/8888/3181/51808/2932/643136/3267/868/55341/8498/8106/8692/8021…
BP	GO:1901990	regulation of mitotic cell cycle phase transition	289	-0.539728	-1.8194	0.00103842	0.0222657	0.0165718	8314	tags=46%, list=24%, signal=35%	8379/8883/9183/348654/10217/23276/51343/79027/3741/11319/10106/6604/135458/51433/57551/1642/10263/131601/4204/10459/25959/6118/1017/5890/138151/9587/81853/55159/29086/84142/56257/84936/2071/60561/328/4361/9577/51720/28984/2068/79621/3550/84861/60672/219736/92421/5591/7756/7175/9184/8697/56658/5885/7023/51149/29945/6659/27133/65123/80279/1019/55367/55920/10197/51529/994/85417/51451/57521/835/9344/…
BP	GO:0140014	mitotic nuclear division	287	-0.624957	-2.10542	0.0010395	0.0222657	0.0165718	5539	tags=48%, list=16%, signal=41%	28984/84250/64682/4733/3550/84861/652/200942/1104/729440/5300/25936/3837/10419/79598/92421/5901/23636/7756/55125/7175/137886/54627/9184/91272/3796/8697/5885/10201/29945/10300/55719/3304/3835/54820/9555/51529/64793/3303/146691/80346/440145/8260/10540/51451/23126/126353/26993/55755/23113/29781/27175/51547/51434/9585/126731/55055/26013/90417/5159/79866/10361/11200/23212/10051/5155/10592/10615/54892/…
BP	GO:1903311	regulation of mRNA metabolic process	288	-0.437745	-1.47481	0.0010395	0.0222657	0.0165718	13241	tags=65%, list=38%, signal=41%	23019/708/10914/3312/23589/4904/10492/3167/10284/54715/58517/10772/23112/55147/170506/146713/10140/4686/6434/66037/8761/3184/984/54623/60493/55802/1432/9513/7536/728642/3190/26058/9924/8148/79048/79899/201626/6432/4670/11044/79810/23369/154197/6830/9646/8313/4848/9337/255967/29896/27339/1655/114609/4691/79066/1153/6428/6427/10657/79577/54915/23318/904/9475/56853/10605/8087/10521/8683/56829/9810/6…
BP	GO:0048562	embryonic organ morphogenesis	284	-0.437806	-1.47347	0.00104058	0.0222657	0.0165718	5982	tags=36%, list=17%, signal=30%	6911/3221/585/51057/9742/130497/124590/2487/388591/652/1746/648/26005/8928/219736/8195/123872/348093/2048/11078/286262/9775/54345/7703/6169/6909/29985/9968/26160/7289/27173/2637/51761/3204/2735/5595/79955/1954/8323/161497/80184/80736/6608/6262/5754/1942/51098/10804/3205/4323/1856/55036/7849/8463/7020/3203/259236/23314/4188/579/3340/2295/2303/6474/64220/23513/3217/3200/8557/25902/25861/1750/1301/3…
BP	GO:0071103	DNA conformation change	284	-0.600011	-2.01939	0.00104058	0.0222657	0.0165718	7092	tags=50%, list=21%, signal=40%	4676/201161/64061/56897/8345/6662/57680/6742/8359/2963/4673/1108/5928/2071/5965/1660/8360/4361/2547/8520/10856/645996/3508/79711/3149/2068/4678/8815/8366/25/11176/4869/8363/653604/8350/3007/8607/5982/440093/29855/1616/5985/9557/6732/146059/9555/85236/341567/8260/1107/8940/23234/26993/8349/8294/56652/57697/121504/9025/23523/3006/29781/3005/9400/8343/50511/140836/23421/54069/6839/8356/157777/10051/…
BP	GO:0010948	negative regulation of cell cycle process	283	-0.568006	-1.91159	0.00104167	0.0222657	0.0165718	7446	tags=48%, list=22%, signal=38%	26272/988/135458/655/57551/84126/10263/131601/27243/10459/25959/6118/9984/1017/138151/56890/7158/9587/55159/1032/29086/84142/6419/84936/60561/4221/10432/54465/4361/338657/9577/153090/51720/28984/91147/545/79621/3550/84861/652/4869/60672/92421/5591/25988/80198/7756/144715/7175/9184/9656/51603/5526/56658/5885/10201/51149/6659/322/65123/80279/54962/25896/5810/261726/55367/4591/84444/9555/146691/8563…
MF	GO:0016887	ATP hydrolysis activity	265	-0.510497	-1.71083	0.00104275	0.0222657	0.0165718	8289	tags=52%, list=24%, signal=40%	491/1665/23456/3799/23517/27032/7415/4343/54505/22985/23020/11056/10973/6782/9879/79029/538/23250/11325/9416/166378/3320/79039/51750/64794/4292/22861/9371/56897/3305/21/57680/2963/57198/3310/1108/55661/2071/493/488/5965/1660/8449/54606/10856/22907/27030/11218/1659/3508/80007/64147/5190/5205/2068/148229/24/51606/57696/5395/3309/60625/5378/10847/317781/83479/374654/29789/9775/5379/476/1662/3796/860…
BP	GO:0006401	RNA catabolic process	278	-0.444752	-1.49468	0.00104384	0.0222657	0.0165718	12179	tags=60%, list=35%, signal=39%	4686/23053/6832/66037/131870/8761/3184/60493/55802/1432/9513/26058/5511/3669/9924/8148/79048/79899/201626/4670/11044/22882/23369/84153/154197/9811/8313/53918/4848/9337/255967/162989/55596/6050/1655/26523/114609/8559/79066/22803/1153/23644/2107/54915/23318/9475/10605/8087/26019/81892/56829/55149/5073/2332/10949/10128/7431/5394/55795/9652/79675/84305/124245/5433/5317/23016/51808/4116/23517/27044/43…
MF	GO:0008017	microtubule binding	270	-0.519642	-1.74208	0.00104384	0.0222657	0.0165718	7084	tags=43%, list=21%, signal=35%	79929/6188/84251/56896/9371/1785/56890/84142/24139/1639/80817/54801/6786/9419/55083/157922/91978/22919/9857/64147/4733/85378/55559/729440/9793/10634/4134/55342/348235/9448/55201/54930/374654/8480/7756/54627/3796/2622/2597/26206/51199/57519/10300/23271/11127/3835/1641/4968/4130/54820/55920/9181/10059/22983/1069/285331/80346/55704/2735/23046/4133/4131/7840/55755/10297/85459/3798/9585/126731/10397/1…
BP	GO:0006260	DNA replication	260	-0.60662	-2.03076	0.00104602	0.0222657	0.0165718	8700	tags=67%, list=25%, signal=50%	79991/6418/51507/5425/116447/5426/6117/84083/51147/7013/348654/114799/5879/11284/27343/83743/30968/9416/5001/7270/51750/9126/4999/6118/64061/23595/9984/10533/1017/11124/56897/55159/64863/378708/6742/22891/6419/4673/5928/54107/5965/6733/6749/1660/5976/54465/5518/4361/50485/3508/84289/27154/545/6119/64710/11198/4678/27000/92675/79596/353497/11143/58525/5931/5429/94/92667/253980/1854/80010/23560/639…
BP	GO:0098813	nuclear chromosome segregation	276	-0.627381	-2.10605	0.00104602	0.0222657	0.0165718	4679	tags=44%, list=14%, signal=38%	92421/5901/80198/23636/7756/55706/7175/54627/9184/91272/147872/8697/5885/80010/29945/10300/644186/55719/3835/55920/23353/9555/51529/201254/8260/10540/51451/57082/23126/26993/84464/57697/55755/197342/29781/27175/5889/51547/150465/51434/55055/256126/90417/23212/10051/64940/56979/55166/10592/10615/54892/3619/7283/4438/10919/79980/286053/1663/11144/9918/10609/83990/9700/7517/84722/29893/2237/56159/91…
MF	GO:0003713	transcription coactivator activity	261	-0.440106	-1.47245	0.00104712	0.0222657	0.0165718	13471	tags=67%, list=39%, signal=41%	5927/676/1387/10600/9282/23558/93624/11036/8433/23175/8648/79364/2033/27063/9969/29915/23476/10475/10025/23568/5253/55827/10629/81550/3728/8289/3146/114803/9439/4793/1499/57805/23082/8202/133746/57658/9049/3275/10001/7041/4851/10474/10153/9440/133522/10524/9219/6883/6603/10463/57496/7332/8721/10521/9412/23076/90390/27097/22938/9792/57178/9112/10553/9604/28996/9441/5715/23028/2002/92140/29117/5114…
BP	GO:0051321	meiotic cell cycle	261	-0.587624	-1.966	0.00104712	0.0222657	0.0165718	4725	tags=39%, list=14%, signal=34%	116369/5892/221711/80198/55706/9184/147872/5885/7589/80010/2956/644186/2827/24149/5810/9897/23353/994/56339/201254/85417/140901/84464/57697/197342/29781/27175/5889/51547/50511/164684/256126/51207/2175/63979/10361/157777/10051/56979/124817/10592/79173/4603/79703/3619/7283/4438/10919/3014/11144/9918/1164/245711/84501/10609/11022/83990/9700/23236/675/25788/4487/29893/55329/56159/9134/11105/11077/993…
MF	GO:0031267	small GTPase binding	259	-0.461175	-1.54362	0.00104822	0.0222657	0.0165718	11426	tags=58%, list=33%, signal=39%	23191/5830/23299/22930/2316/22841/3842/10787/10048/23032/9910/57706/1121/26985/9853/3843/22836/26056/23534/5902/55845/79778/57531/10193/55654/9475/9710/117/23329/396/78992/120379/163486/10152/85369/129049/9727/4641/10928/23312/54432/10204/149371/857/90410/51735/55785/23580/55770/392/5879/10811/4296/8408/23637/538/5909/6792/4644/8936/51194/5876/9371/60412/8934/5905/64780/23214/404636/25782/79109/1…
BP	GO:0090150	establishment of protein localization to membrane	257	-0.444852	-1.48788	0.00104932	0.0222657	0.0165718	11696	tags=60%, list=34%, signal=40%	8766/344892/583/132112/5824/5830/22930/673/64374/22883/51398/51079/1121/84100/55625/63971/6616/64689/9409/51016/79683/55750/7485/808/9868/57003/26521/54471/10399/55670/51024/22844/2181/9919/29928/56850/1678/51304/23471/4641/56288/653082/6731/56993/637/51234/10791/9495/79844/10952/56851/84885/55737/6809/161176/83955/6728/27032/6726/125170/5584/51114/64422/128866/93380/6386/117177/9847/9581/3320/82…
CC	GO:0098798	mitochondrial protein-containing complex	255	-0.514629	-1.72175	0.00105042	0.0222657	0.0165718	12538	tags=70%, list=36%, signal=45%	56964/7386/5428/4711/92259/6832/4706/29090/91689/10975/515/9556/10884/1327/4716/518/64960/11222/4722/5162/539/84545/374291/51079/4704/55013/60488/4708/63899/54931/54539/387338/64965/27089/55750/64969/4713/9868/64963/26521/10632/1329/9377/509/51069/54534/51021/51650/29928/51318/506/3313/126328/84311/740/521/29074/65993/9167/28973/6182/440574/51073/65003/28977/56993/6391/23107/267020/55669/51642/47…
BP	GO:0031503	protein-containing complex localization	219	-0.454355	-1.5067	0.00105152	0.0222657	0.0165718	12282	tags=67%, list=36%, signal=43%	54888/7014/4686/81929/55764/8976/1739/55153/8766/5899/55998/22883/27020/89891/84946/2733/6830/92104/26146/8417/6103/6616/29072/80173/6428/23279/6421/7127/56850/26019/55781/79809/51304/57539/79989/163/55795/57728/403/11158/5433/55677/283849/90410/8888/81832/55737/3181/102/7013/6809/3799/1173/643136/166379/150737/3267/55341/8106/8021/55112/80145/9877/10482/161424/6209/1605/56943/3692/9984/9371/3208…
BP	GO:2001020	regulation of response to DNA damage stimulus	219	-0.477759	-1.58431	0.00105152	0.0222657	0.0165718	9616	tags=55%, list=28%, signal=40%	8087/6591/79184/55702/10269/57599/55183/2332/7335/23028/196528/24144/637/8505/7334/55611/6787/197370/2138/83933/2067/11284/55135/26272/51588/51750/10459/6188/6118/9984/56897/138151/1161/7158/55159/1032/29086/84309/55693/84142/22891/6419/6880/1660/1054/7398/54465/7913/9577/5893/51720/84250/545/79621/22976/51366/25/23201/54929/4869/126549/51548/11143/5591/5429/4282/78996/22954/64210/79000/6423/1015…
BP	GO:0006839	mitochondrial transport	245	-0.449933	-1.49884	0.00105263	0.0222657	0.0165718	11008	tags=55%, list=32%, signal=38%	1459/6576/9049/539/283514/51079/3329/253512/9531/55013/81855/65990/55750/79778/1468/9868/26521/1386/10632/51024/509/29928/7332/506/134145/521/29074/1678/6548/55288/56993/79085/637/815/8996/728489/54332/10075/55737/57380/23456/119559/2932/599/5664/1267/90550/83943/572/30968/63933/7416/3320/54543/9520/4836/56947/9776/10651/10476/27429/3305/7417/81853/10425/617/51025/8604/26515/514/10953/292/90580/2…
BP	GO:0016072	rRNA metabolic process	235	-0.579569	-1.92545	0.00105263	0.0222657	0.0165718	11520	tags=76%, list=33%, signal=51%	84916/3669/404672/5303/196074/80135/9790/102724159/85395/51118/90459/53918/92856/63899/23378/26156/285855/6230/162989/6218/387338/6229/79066/22803/84154/64963/23160/10521/55781/10199/54059/23076/120379/55505/51729/55636/54663/5394/6125/64216/10436/55006/23016/11224/90121/27079/6208/10412/23517/11137/6130/27292/11056/10607/54433/55164/91893/285367/6194/153443/115939/51504/161424/54853/6209/79039/1…
CC	GO:0061695	transferase complex, transferring phosphorus-containing groups	237	-0.484205	-1.61004	0.00105263	0.0222657	0.0165718	13584	tags=75%, list=39%, signal=46%	5256/51719/3551/129685/8812/5573/221823/84172/11036/167153/138474/29108/4646/1147/5434/5432/5286/83667/5428/91/10629/23085/5438/8941/5631/57804/5211/9519/54623/5435/219771/404672/83860/8678/27297/896/3643/23168/905/9646/6872/51616/122809/8621/2967/900/10474/5218/894/79577/6883/171568/904/5261/441925/84265/56647/5636/51082/6908/80349/4331/6917/27097/2958/221830/6873/2965/51755/661/123169/5431/6879…
BP	GO:0071824	protein-DNA complex subunit organization	236	-0.558753	-1.85627	0.00105263	0.0222657	0.0165718	9149	tags=57%, list=26%, signal=42%	55729/254048/3021/2958/7290/2972/55929/6879/255626/6418/196528/8888/2186/7013/64431/8354/6601/3020/83743/6604/79903/7343/6605/9733/55011/81611/4676/201161/64061/8345/6662/55290/378708/8359/9349/4673/5928/6598/6880/54107/6047/8360/8520/645996/5893/79711/11198/80152/4678/8366/9014/55839/11176/4869/10847/6599/8363/653604/8350/3007/7067/440093/29855/6882/1616/9555/85236/201254/2960/23126/23234/6602/8…
BP	GO:0006302	double-strand break repair	251	-0.617244	-2.06006	0.00105374	0.0222657	0.0165718	8756	tags=64%, list=25%, signal=48%	91419/55775/23028/375757/196528/24144/54969/1653/6117/5932/286257/10111/55317/348654/7334/54840/55611/7415/197370/2138/2067/11284/27343/55135/135458/51588/51750/10459/4292/6118/79008/5890/1161/7158/55159/29086/84309/55693/84142/22891/6419/51567/93973/5965/7518/4361/50485/2547/55100/7913/9577/5893/51720/84250/6119/64710/79677/79728/25900/51366/51548/548593/353497/5892/5591/80198/78996/147872/64210…
BP	GO:0006338	chromatin remodeling	251	-0.531182	-1.77282	0.00105374	0.0222657	0.0165718	9092	tags=56%, list=26%, signal=42%	254048/55636/3021/7290/55929/255626/6418/196528/3065/11164/8888/125476/2186/64431/8354/6601/150572/9675/6871/3020/54108/83743/3066/6604/79903/3183/6605/9733/55011/81611/9031/4676/201161/3720/83444/64061/8345/6662/55693/57680/8359/4673/1108/5928/6598/93973/54107/22955/8360/8242/8520/10856/645996/79711/11198/4678/8366/11176/10765/4869/10847/86/6599/8363/653604/8350/3007/57798/8607/4602/22880/57459/…
BP	GO:0015931	nucleobase-containing compound transport	220	-0.474671	-1.57306	0.00105374	0.0222657	0.0165718	10400	tags=59%, list=30%, signal=42%	29072/10073/129401/6428/10657/23279/9883/6426/6573/51637/26019/51006/29074/2332/10128/4641/55795/9197/8658/79085/10204/5433/55677/8888/56648/3181/51808/56262/4116/643136/3267/8106/8021/80145/9877/10482/63910/1070/56943/51000/100101267/9984/220988/6311/8570/10211/84912/6741/292/55508/87178/7355/6396/113829/1660/22916/84321/80131/293/5976/10237/3177/92014/8086/84275/11260/79228/29107/2697/23511/347…
BP	GO:0022618	ribonucleoprotein complex assembly	217	-0.56663	-1.87779	0.00105374	0.0222657	0.0165718	12300	tags=74%, list=36%, signal=48%	101954264/101954268/4686/6606/6607/51386/101954267/54680/8233/8669/6606/7536/10978/7458/8668/7520/6123/255308/102724159/10291/105378616/100151683/26747/23451/27339/10946/26523/54960/8559/84154/1968/79577/64963/25980/8663/56853/6426/8683/55702/120379/60680/10480/8665/6634/5433/1653/6125/8996/23521/25929/6895/6208/11171/54505/6152/23020/10907/10181/55164/9416/96764/3320/6209/6134/135295/51081/9733/…
MF	GO:0042393	histone binding	243	-0.462115	-1.53728	0.00105374	0.0222657	0.0165718	11907	tags=62%, list=34%, signal=41%	54617/114803/10527/25842/546/4297/51460/55904/9682/23198/26155/8028/10927/64591/10541/6830/6872/8125/3621/22823/54454/23378/80764/6046/79710/10524/84148/222229/6322/30827/2332/7290/6879/10943/255626/6418/114825/8658/54969/221656/29117/8888/51147/55352/8089/112869/2186/115426/6601/326/11137/8019/83746/83743/23170/55135/100137047/55206/9960/9733/10498/55011/81611/9031/4676/55023/64061/23613/7158/47…
BP	GO:0090068	positive regulation of cell cycle process	234	-0.540303	-1.79309	0.00105374	0.0222657	0.0165718	8204	tags=47%, list=24%, signal=36%	348654/23276/6683/387/65992/6755/3741/6604/5469/11113/51433/4204/201161/55023/9984/9371/5890/9587/55968/56257/1778/8502/8877/328/3192/28984/84250/10755/6840/51652/79447/4869/219736/58525/23636/79848/7175/137886/54627/8697/5885/29945/55719/1019/55920/9555/51529/994/8563/2735/57521/7564/5889/57504/7919/51434/85459/9585/10926/134353/5159/10361/11200/56979/252983/5155/10615/83695/1950/286053/1663/558…
BP	GO:0090305	nucleic acid phosphodiester bond hydrolysis	254	-0.453572	-1.51613	0.00105374	0.0222657	0.0165718	12476	tags=67%, list=36%, signal=43%	28990/23646/5428/5438/7507/79707/10146/9937/112479/4686/79605/53981/51110/131870/9271/1774/55802/54973/114034/5511/3669/9924/642843/201626/1677/9790/84893/154197/25996/90459/53918/440400/4848/9337/255967/22803/23644/400410/64852/339834/22909/27443/54059/5073/23357/5394/55775/6035/1676/1653/5426/84083/5932/23016/58511/10111/348654/27044/54840/81608/4343/7247/167227/10607/2067/11284/57472/79042/147…
CC	GO:0000228	nuclear chromosome	225	-0.625331	-2.07255	0.00105485	0.0222657	0.0165718	8666	tags=67%, list=25%, signal=51%	375757/5425/3065/5426/6117/84083/125476/10111/64431/8354/5119/3020/54108/3066/5001/55869/135458/6605/9126/8295/29844/81611/9031/4999/4292/6118/83444/23595/79008/84365/8243/8359/5928/6598/93973/54107/1660/7329/57649/8805/8360/54465/3192/50485/51377/10856/27030/6119/57634/3550/8366/1104/22920/23309/10847/548593/1457/65083/86/221711/8363/144715/8350/147872/4798/119392/8607/5885/644186/11052/54962/44…
BP	GO:0032886	regulation of microtubule-based process	239	-0.512515	-1.70263	0.00105485	0.0222657	0.0165718	9047	tags=56%, list=26%, signal=42%	58526/4926/55521/2288/55288/2770/338879/403/56683/348654/2932/6683/387/5119/6904/152185/5879/6794/128866/4281/57551/1213/10263/27243/4204/79929/6188/56890/255061/118426/24139/1639/284076/157922/57542/1778/6047/10432/3192/22919/2011/585/338657/8045/91147/4733/51652/6869/7514/9793/27124/25/10634/4869/55226/348235/79598/55201/92421/8195/23636/123872/8480/3476/7175/54627/51199/10300/3304/23271/80128/…
BP	GO:0043543	protein acylation	242	-0.469839	-1.56274	0.00105485	0.0222657	0.0165718	10891	tags=60%, list=32%, signal=41%	25921/1810/9575/80314/55625/6872/10474/80764/79683/15/10524/1386/57609/6883/53615/84148/80155/28999/9767/79612/8861/60560/1487/26036/10269/51230/27097/51304/266740/80218/55209/55929/58515/84140/6879/653082/10943/6418/3065/6885/55677/29117/8888/51147/8089/79844/112869/84885/9643/2647/2932/114799/6871/54503/51114/3066/80018/79903/57551/57467/4836/8295/55011/23181/4204/57326/79929/117143/54934/28405…
BP	GO:0045930	negative regulation of mitotic cell cycle	225	-0.510096	-1.69062	0.00105485	0.0222657	0.0165718	7396	tags=44%, list=21%, signal=35%	135458/655/57551/10263/131601/10459/25959/6118/9368/1017/138151/9587/55159/29086/84142/6419/84936/60561/90806/4361/2296/9577/51720/28984/3550/84861/652/25/60672/92421/5591/80198/7756/144715/7175/9184/9656/56658/5885/10201/51149/6659/65123/80279/54962/55367/10950/54475/146691/51451/835/9344/55755/29980/672/197342/11073/79035/5883/55055/126520/5933/11200/339479/8091/23513/1111/4436/51270/7517/84446…
BP	GO:1901988	negative regulation of cell cycle phase transition	239	-0.553165	-1.83767	0.00105485	0.0222657	0.0165718	7446	tags=48%, list=22%, signal=38%	26272/988/135458/57551/84126/10263/131601/10459/25959/6118/9984/1017/138151/7158/9587/55159/1032/29086/84142/6419/84936/60561/4221/54465/4361/9577/51720/28984/545/79621/3550/84861/60672/92421/5591/25988/80198/7756/144715/7175/9184/9656/51603/56658/5885/51149/6659/322/65123/80279/54962/25896/5810/261726/55367/84444/9555/8563/51451/835/9344/55755/29980/672/197342/7919/11073/8914/79035/5883/55055/12…
BP	GO:1903320	regulation of protein modification by small protein conjugation or removal	242	-0.46024	-1.53081	0.00105485	0.0222657	0.0165718	9605	tags=51%, list=28%, signal=37%	7332/330/8841/25950/9810/165324/79139/57599/5601/266740/57178/9112/23028/405/6125/857/10273/10362/10075/10625/10318/51343/7334/55611/23251/7415/10054/825/868/2475/84259/55869/26272/6500/6187/3320/6209/51588/9733/10459/6188/7046/9978/6502/54552/23640/819/378708/51035/6167/9349/6224/11338/7965/2874/83932/7329/150678/8877/10016/153769/55100/55208/3300/26354/8767/2931/57761/284/56254/648/5300/22976/5…
CC	GO:0000793	condensed chromosome	241	-0.637055	-2.11712	0.00105597	0.0222657	0.0165718	7110	tags=57%, list=21%, signal=45%	9031/201161/4999/4292/84516/284058/7158/84365/8243/51164/378708/1639/6419/5905/6396/7329/3192/27030/11258/80152/79677/1104/7514/9793/55839/25936/22920/79902/348235/65083/221711/23157/7756/84295/1059/144715/7175/5501/9184/91272/147872/11243/55746/5885/25909/644186/348995/3835/5810/11335/57122/54820/6002/9555/8655/201254/10540/3297/8940/57082/79023/672/29781/11073/50511/5883/55055/256126/26013/2342…
BP	GO:0006364	rRNA processing	224	-0.590091	-1.95471	0.00105597	0.0222657	0.0165718	11520	tags=78%, list=33%, signal=52%	84916/3669/404672/5303/196074/80135/9790/102724159/85395/51118/90459/92856/63899/23378/26156/285855/6230/6218/387338/6229/79066/22803/84154/64963/23160/10521/55781/10199/54059/23076/120379/55505/51729/55636/54663/5394/6125/64216/10436/55006/23016/11224/90121/27079/6208/10412/23517/11137/6130/27292/11056/10607/54433/55164/91893/285367/6194/153443/115939/51504/161424/54853/6209/79039/10557/6202/102…
BP	GO:0071826	ribonucleoprotein complex subunit organization	224	-0.566394	-1.87622	0.00105597	0.0222657	0.0165718	12300	tags=75%, list=36%, signal=48%	101954264/101954268/4686/6606/6607/51386/101954267/54680/8233/8669/6606/7536/10978/7458/8668/7520/6123/255308/102724159/10291/3831/105378616/100151683/26747/23451/27339/10946/26523/54960/8559/84154/1968/79577/79752/64963/25980/8663/56853/6426/8683/55702/120379/60680/10480/8665/24144/6634/5433/1653/6125/8996/23521/25929/6895/6208/3799/11171/7415/54505/6152/23020/10907/10181/55164/9416/96764/3320/6…
CC	GO:0005840	ribosome	222	-0.551708	-1.82709	0.00105708	0.0222657	0.0165718	11754	tags=77%, list=34%, signal=51%	6231/10884/6203/9513/7536/51187/64960/6235/6144/6123/6124/11222/84545/60488/6207/63899/285855/6230/6138/6218/387338/6229/64965/6210/64969/64963/6206/10399/6171/51069/54534/51021/51650/6160/6157/51318/118487/84311/740/29074/134218/65993/28973/6182/6189/26164/51073/689/645683/65003/64432/6159/28977/23107/6125/23521/11224/51642/6208/6141/83939/51264/6191/54505/6130/6152/6205/7311/10573/29088/64949/6…
BP	GO:0006402	mRNA catabolic process	232	-0.45507	-1.50963	0.00105708	0.0222657	0.0165718	12179	tags=62%, list=35%, signal=40%	4686/6832/66037/131870/8761/3184/60493/55802/1432/9513/26058/9924/8148/79048/79899/201626/4670/11044/22882/23369/154197/9811/8313/53918/4848/9337/255967/6050/1655/26523/114609/8559/79066/22803/1153/23644/2107/54915/23318/9475/10605/8087/26019/56829/55149/5073/2332/10949/7431/5394/55795/9652/79675/84305/5433/5317/23016/4116/27044/4343/169966/2475/167227/10236/115024/57472/3183/79072/23658/196513/4…
MF	GO:0008168	methyltransferase activity	210	-0.461916	-1.52812	0.00105708	0.0222657	0.0165718	10543	tags=58%, list=31%, signal=40%	23067/65990/63899/54931/23378/29072/387338/114826/79066/84190/149281/152992/134145/25940/51409/30827/28989/51490/55209/55471/54482/645332/64216/10436/55006/55798/51531/25895/150572/56980/8731/27292/64745/91893/11108/51504/96764/9739/57019/51108/29063/10498/25917/23070/29104/9718/51611/64863/3276/151194/51093/6419/124512/56257/5409/79979/9757/154743/63935/5929/23512/27037/114049/158234/115708/3391…
BP	GO:0031396	regulation of protein ubiquitination	210	-0.464206	-1.5357	0.00105708	0.0222657	0.0165718	9605	tags=51%, list=28%, signal=37%	7332/330/8841/9810/165324/79139/57599/5601/266740/9112/23028/6125/857/10273/10075/10625/51343/7334/55611/23251/868/2475/84259/55869/26272/6500/6187/3320/6209/10459/6188/7046/9978/6502/54552/23640/819/378708/51035/6167/9349/6224/11338/7965/2874/83932/8877/10016/153769/55100/55208/3300/8767/2931/57761/284/56254/648/5300/22976/51366/25/3309/4869/2280/6201/378884/8312/9532/8473/6659/3304/100287171/23…
BP	GO:0044843	cell cycle G1/S phase transition	232	-0.455426	-1.51082	0.00105708	0.0222657	0.0165718	8527	tags=38%, list=25%, signal=28%	5426/637/29117/815/5932/6198/10217/51379/65992/79027/3741/4296/11319/10106/6194/10263/25959/6118/8453/1017/138151/81853/55159/1032/6502/56257/1874/493/8450/4221/5471/328/1876/28984/4678/25799/1104/79447/5591/25988/51603/6881/56658/6659/322/1019/8882/55367/10197/2735/57521/835/5310/1018/10926/1871/126520/134353/1020/5127/5933/11200/252983/245711/586/23236/51270/9134/1030/8317/27085/993/1031/81610/…
MF	GO:0140097	catalytic activity, acting on DNA	222	-0.607983	-2.01345	0.00105708	0.0222657	0.0165718	8564	tags=61%, list=25%, signal=46%	1653/116447/5426/84083/5932/58511/10111/2186/7013/348654/54840/23583/10973/2067/54108/27343/51750/64789/9126/6188/79008/5890/56897/29104/64863/57680/2963/6419/1108/5928/2071/51567/54107/5965/1660/328/4361/50485/1022/2547/10856/3508/2068/57634/4595/54784/10728/10847/548593/353497/27301/5892/80198/5429/1736/92667/8607/2956/200558/5982/5810/3980/121642/4968/5985/9557/83940/5981/10714/1107/5422/8940/…
MF	GO:0004518	nuclease activity	204	-0.465285	-1.53567	0.00105932	0.0222657	0.0165718	9095	tags=50%, list=26%, signal=37%	5073/23357/5394/55775/6035/1653/5426/84083/5932/23016/58511/10111/348654/27044/54840/7247/167227/2067/11284/57472/79042/10557/64789/6188/64782/54932/23404/79008/7257/51163/51010/6419/10556/51567/87178/129563/10248/90806/60314/328/4361/9692/201164/10775/283254/51367/128387/5168/79033/5395/80746/126549/548593/27301/54512/10940/80198/57109/92667/23351/81887/80153/29102/200558/5810/4968/51692/81875/2…
BP	GO:0006473	protein acetylation	200	-0.493205	-1.62581	0.00105932	0.0222657	0.0165718	10009	tags=60%, list=29%, signal=43%	15/10524/1386/57609/6883/53615/84148/80155/28999/9767/79612/8861/60560/1487/26036/10269/51230/27097/266740/80218/55209/55929/84140/6879/10943/6418/3065/6885/55677/29117/8888/51147/8089/112869/9643/2647/2932/114799/6871/3066/80018/79903/57551/8295/55011/23181/4204/57326/117143/54934/284058/201163/7917/339287/6598/51105/6880/51471/54107/57325/8877/8520/10856/55683/84289/7862/27154/9913/57634/648/22…
BP	GO:0009952	anterior/posterior pattern specification	200	-0.491696	-1.62084	0.00105932	0.0222657	0.0165718	6926	tags=36%, list=20%, signal=29%	7046/6015/79084/80055/60529/10683/22955/6911/2296/3221/130497/201164/2019/79728/23272/652/648/8928/5591/7703/6423/3239/441478/7482/9968/1952/7289/54475/5362/2637/3204/6998/6608/4222/57801/3205/1649/3203/1044/23462/2303/3217/2648/3200/55502/388585/8557/3225/3223/89780/4487/54626/4223/3207/1045/3219/3218/51176/55897/3232/389549/6939/6790/145873/10736/3233/7516/3206/3236/3234/5013/3235/2719
BP	GO:0051054	positive regulation of DNA metabolic process	201	-0.501614	-1.65406	0.00105932	0.0222657	0.0165718	9496	tags=60%, list=27%, signal=44%	79184/5594/64094/57599/7040/55183/5073/140609/940/196528/8658/10111/3181/7334/6714/5609/2138/83933/2264/2067/11284/55135/26272/3320/51750/8550/4204/10459/6188/4292/79008/7158/29086/55693/84142/51010/6419/10694/1660/1054/4361/10574/9577/26354/51720/28984/84250/545/2068/65057/10728/22976/23201/54929/51548/548593/25865/5591/10576/1736/3178/64210/10155/51149/10575/322/55719/142/200558/22948/25792/598…
BP	GO:1903046	meiotic cell cycle process	202	-0.622941	-2.05364	0.00105932	0.0222657	0.0165718	4635	tags=43%, list=13%, signal=37%	5892/221711/80198/55706/147872/5885/7589/80010/2956/644186/2827/5810/9897/23353/994/201254/84464/57697/197342/29781/27175/5889/51547/50511/256126/2175/63979/10361/10051/56979/124817/10592/79173/4603/79703/3619/7283/4438/10919/11144/9918/1164/245711/84501/10609/11022/83990/9700/23236/675/25788/4487/29893/56159/9134/11105/11077/993/346673/4439/84944/5888/400629/2177/10635/151246/6790/898/151648/931…
BP	GO:0006457	protein folding	203	-0.469036	-1.54723	0.00106044	0.0222657	0.0165718	11975	tags=67%, list=35%, signal=44%	2281/653598/64215/23071/26973/27348/5824/64374/3306/51398/2289/8468/9601/22824/9049/730262/3329/9531/134492/6902/3337/5204/573/5034/57003/56605/23770/6950/4878/150353/2923/125972/3313/134218/27433/4802/2288/3336/23275/1676/728489/81562/7184/6388/7266/6904/285755/6782/10598/5201/3320/7841/5479/202052/7265/10491/811/3305/22926/55898/23640/23759/10130/3310/2580/79087/10694/6449/64175/2896/821/10190/…
BP	GO:0006403	RNA localization	199	-0.546975	-1.80207	0.00106157	0.0222657	0.0165718	10400	tags=68%, list=30%, signal=48%	29072/10073/8559/129401/6428/10657/23279/9883/6426/6950/51637/26019/29074/55505/5073/2332/10128/5394/4641/55795/8658/10204/5433/55677/8888/56648/3181/7013/51808/4116/643136/3267/167227/8106/55164/8021/80145/9877/10482/55135/1070/56943/55011/100101267/9984/23404/220988/6311/8570/10211/24148/6741/51010/87178/10694/6396/1660/22916/84321/5976/3192/10574/8086/10856/11260/545/79228/29107/51602/399664/2…
CC	GO:0000775	chromosome, centromeric region	198	-0.668115	-2.19797	0.0010661	0.0222657	0.0165718	7209	tags=62%, list=21%, signal=49%	9126/9031/201161/4999/25983/84516/284058/7158/8243/51164/55693/378708/1639/5905/6396/5518/3192/11258/80152/79677/7514/55320/9793/55839/25936/79902/348235/11143/221711/23157/5525/7756/84295/1059/7175/5501/9184/91272/11243/55746/5885/25909/348995/3835/11335/1616/57122/54820/55920/9555/8655/201254/23468/10540/3297/57082/79023/10951/79723/50511/55055/23421/54069/6839/90417/1780/10051/1786/114991/5516…
BP	GO:0000819	sister chromatid segregation	197	-0.660322	-2.1703	0.00106724	0.0222657	0.0165718	4679	tags=45%, list=14%, signal=40%	92421/5901/23636/7756/7175/54627/9184/91272/8697/5885/29945/10300/55719/3835/9555/51529/8260/10540/51451/23126/26993/55755/29781/27175/5889/51434/55055/90417/23212/10051/64940/10592/10615/54892/3619/7283/79980/286053/1663/9918/9700/7517/84722/2237/9735/54908/79075/157570/10460/116028/51203/4085/151246/64105/11130/29127/83903/9493/151648/9928/27127/55143/891/23397/1062/9319/10403/81930/9212/9055/5…
CC	GO:0030496	midbody	196	-0.544898	-1.78753	0.00107181	0.0222657	0.0165718	8941	tags=52%, list=26%, signal=39%	9727/989/2770/403/54434/5291/51646/55763/7184/55770/54536/6683/387/9817/128866/7251/23170/9960/311/201161/9371/11336/1785/201163/60412/80817/84936/64780/8502/9600/10190/221477/3192/124404/55262/11258/26354/10899/200942/6840/5898/51652/54784/5300/23265/3309/55226/2664/58525/129531/92421/5901/23157/84062/23636/11078/129138/5501/54627/23503/5585/84445/115098/10300/116986/253012/55920/9816/285331/153…
BP	GO:0065004	protein-DNA complex assembly	196	-0.584479	-1.91738	0.00107181	0.0222657	0.0165718	7302	tags=51%, list=21%, signal=40%	7343/9733/55011/4676/201161/64061/8345/6662/55290/378708/8359/4673/5928/6598/6880/6047/8360/8520/645996/5893/79711/80152/4678/8366/9014/55839/11176/4869/8363/653604/8350/3007/7067/440093/29855/6882/1616/9555/85236/201254/23126/23234/8349/8294/121504/23523/3006/3005/5889/8343/23421/6597/54069/6878/8356/3009/3008/3148/337874/3014/11144/64754/8348/10036/8341/8344/8370/8340/8362/440689/8353/79172/401…
BP	GO:0006323	DNA packaging	195	-0.596474	-1.95637	0.00107296	0.0222657	0.0165718	3695	tags=37%, list=11%, signal=34%	440093/29855/1616/6732/146059/9555/85236/341567/8260/23234/26993/8349/8294/121504/9025/23523/3006/29781/3005/8343/50511/140836/23421/54069/6839/8356/10051/3009/56979/8091/10592/54892/3008/57673/3148/3619/337874/3014/9918/83983/64754/8348/10036/8341/8344/8370/8340/8362/440689/8353/401541/8351/8357/8367/8970/51203/11339/8355/8339/8208/8365/3070/4171/387103/55723/891/23397/5347/113130/983/55355/7153…
BP	GO:0006479	protein methylation	179	-0.512742	-1.67219	0.00107296	0.0222657	0.0165718	12789	tags=74%, list=37%, signal=47%	80204/23476/80335/2935/23463/79813/54496/79609/10664/93166/54623/546/79823/83852/387893/4297/283742/2641/55904/9682/1499/23168/54880/6830/3275/9646/23067/65990/22823/29072/2107/149281/80349/134145/25940/51409/55183/30827/28989/22938/55209/57343/55471/23028/6634/55677/94104/55352/25895/11137/150572/11108/51504/9739/10498/55011/4204/3720/29104/100129583/55693/3276/151194/6419/6598/9757/5252/55818/4…
BP	GO:0008213	protein alkylation	179	-0.512742	-1.67219	0.00107296	0.0222657	0.0165718	12789	tags=74%, list=37%, signal=47%	80204/23476/80335/2935/23463/79813/54496/79609/10664/93166/54623/546/79823/83852/387893/4297/283742/2641/55904/9682/1499/23168/54880/6830/3275/9646/23067/65990/22823/29072/2107/149281/80349/134145/25940/51409/55183/30827/28989/22938/55209/57343/55471/23028/6634/55677/94104/55352/25895/11137/150572/11108/51504/9739/10498/55011/4204/3720/29104/100129583/55693/3276/151194/6419/6598/9757/5252/55818/4…
CC	GO:0032993	protein-DNA complex	195	-0.564432	-1.85127	0.00107296	0.0222657	0.0165718	7053	tags=49%, list=20%, signal=39%	6118/4801/23595/221613/8345/55290/8359/2963/5437/2071/7709/8360/2547/5893/94239/84250/6119/65057/8366/55766/4869/5591/8363/653604/8350/1388/3007/142/4800/440093/9555/85236/10714/2960/30818/5422/8349/8294/121504/29980/3006/3005/3012/8343/8338/26471/1649/85235/8356/3009/5111/8091/3008/5424/3015/5557/6666/8332/337874/5558/3014/4176/4174/84296/3013/4173/23649/8348/64785/8341/8344/8370/8340/4172/8362/…
CC	GO:0044391	ribosomal subunit	179	-0.565425	-1.84401	0.00107296	0.0222657	0.0165718	11754	tags=80%, list=34%, signal=53%	6231/10884/6203/9513/64960/6235/6144/6123/6124/11222/84545/60488/6207/63899/285855/6230/6138/6218/387338/6229/64965/6210/64969/64963/6206/10399/6171/51069/54534/51021/51650/6160/6157/51318/84311/740/29074/65993/28973/6182/6189/51073/65003/6159/28977/23107/6125/23521/11224/51642/6208/6141/83939/51264/6191/54505/6130/6152/6205/7311/10573/29088/64949/6161/51263/64979/3396/6194/64928/55173/6168/6143/…
BP	GO:0000910	cytokinesis	173	-0.556198	-1.81011	0.00107411	0.0222657	0.0165718	8054	tags=47%, list=23%, signal=37%	6683/387/5119/6755/116840/805/128866/11021/4627/11113/311/27243/201161/9371/201163/84936/375/79643/8502/10617/585/124404/11258/10755/10899/200942/6840/51652/54784/5300/9903/129531/92421/23157/23636/79848/9094/5339/54627/23503/10801/25909/84445/389/9897/90120/1069/994/23176/9585/114327/126520/28964/80179/3619/9820/84501/5413/9700/26586/675/84440/55964/3925/10733/51203/1894/29127/55165/6790/9493/99…
BP	GO:0006333	chromatin assembly or disassembly	173	-0.562592	-1.83092	0.00107411	0.0222657	0.0165718	9092	tags=57%, list=26%, signal=42%	254048/3021/7290/8479/255626/6418/196528/9874/8354/6601/3020/83743/6604/55869/79903/6605/9733/9031/4676/201161/64061/8345/6662/8359/4673/5928/6598/8360/11011/8520/645996/79711/11198/4678/8366/11176/4869/55201/6599/8363/653604/8350/3007/440093/29855/1616/146059/9555/85236/1107/23234/6602/8349/8294/121504/23523/3006/3005/79723/8343/23421/6597/54069/6839/8356/3009/56979/3008/57673/3148/3159/337874/3…
BP	GO:0042770	signal transduction in response to DNA damage	172	-0.506649	-1.64944	0.00107411	0.0222657	0.0165718	10363	tags=58%, list=30%, signal=41%	80254/27339/1655/3364/25949/5884/1407/10524/51347/1386/8493/4303/6591/79184/55702/10269/51322/28996/23028/637/51147/2885/51343/26272/988/135458/57551/84126/10459/6118/9984/1017/7158/55159/29086/84142/60561/54465/4361/9577/51720/545/79621/22976/25/4869/5591/25988/80198/4282/144715/9656/56658/7023/51149/6659/80279/54962/25896/5810/261726/56950/55367/84444/4194/9521/8563/835/5716/9344/29980/672/1973…
BP	GO:0048736	appendage development	172	-0.472814	-1.53929	0.00107411	0.0222657	0.0165718	5803	tags=38%, list=17%, signal=32%	51057/27152/9742/130497/5564/2019/54903/65057/389125/652/5089/5914/23322/26005/3691/6423/3239/6659/6909/29985/775/26160/7289/27173/5362/581/57560/221833/1954/8323/51098/3205/79412/27077/91461/7020/578/5308/6474/23288/2648/22943/9496/51222/1750/1311/3655/4487/4223/3207/6664/4613/5396/51176/1749/28982/116039/1280/642658/3206/23657/3236/5307/3235/2719/3209
BP	GO:0060173	limb development	172	-0.472814	-1.53929	0.00107411	0.0222657	0.0165718	5803	tags=38%, list=17%, signal=32%	51057/27152/9742/130497/5564/2019/54903/65057/389125/652/5089/5914/23322/26005/3691/6423/3239/6659/6909/29985/775/26160/7289/27173/5362/581/57560/221833/1954/8323/51098/3205/79412/27077/91461/7020/578/5308/6474/23288/2648/22943/9496/51222/1750/1311/3655/4487/4223/3207/6664/4613/5396/51176/1749/28982/116039/1280/642658/3206/23657/3236/5307/3235/2719/3209
BP	GO:0007051	spindle organization	183	-0.631405	-2.06003	0.00107527	0.0222657	0.0165718	9346	tags=68%, list=27%, signal=50%	5116/23122/51115/28989/10844/4926/93323/55521/140609/2770/8658/114791/55142/6683/387/5119/7415/152185/203068/128866/55726/4627/10464/1213/9126/27243/4204/6188/4292/9371/8243/84142/49856/1639/54801/1778/6047/3192/22919/8086/4733/115106/85378/1104/55559/729440/9793/3837/4134/79598/92421/54930/5901/23636/8480/7756/1453/55125/7175/54627/147872/3796/79000/84445/57519/3304/9897/3985/79441/10579/3303/44…
CC	GO:0005681	spliceosomal complex	190	-0.585865	-1.9176	0.00107643	0.0222657	0.0165718	11845	tags=81%, list=34%, signal=54%	8233/10286/7536/102724594/3190/5511/5356/144983/23450/4670/10291/3189/154007/9410/29896/55596/23451/27339/1655/10946/51503/25949/4691/8559/1153/6427/5411/11066/25980/55660/84950/6426/54957/55702/7310/51729/22938/151903/9128/23524/24144/6634/85437/10625/1665/3181/4116/23517/23398/83443/10081/23020/10907/4236/10181/10236/10992/199746/27258/9416/988/8227/3183/23658/140890/8899/10569/153527/79622/220…
BP	GO:0006399	tRNA metabolic process	178	-0.531661	-1.73321	0.00107643	0.0222657	0.0165718	13094	tags=78%, list=38%, signal=48%	833/60528/6897/81627/7453/123263/57570/57038/54888/26610/144233/79828/1615/10978/6301/27304/55623/129450/113179/79587/55644/54920/16/63899/54931/283459/54859/441250/138716/57176/54802/124454/11180/56986/55699/152992/51637/23536/55278/4677/51493/10352/348180/5394/112970/8565/54482/118672/55253/1653/3035/55006/23016/55798/51531/83707/8518/112858/339487/92935/63892/79042/81890/2193/285381/51504/1055…
CC	GO:0031461	cullin-RING ubiquitin ligase complex	171	-0.511294	-1.66217	0.00107759	0.0222657	0.0165718	11757	tags=64%, list=34%, signal=42%	79176/54442/150684/554251/81545/8451/55070/5356/79791/6468/115290/84961/84893/339745/26270/25853/50717/25906/26133/55101/342897/996/9730/9616/80067/65249/29882/23291/8139/54850/8881/6923/8405/51343/23008/9817/83892/10238/26272/6500/55336/51433/25827/1642/55527/8453/1161/126433/9978/6502/26268/90379/57542/116138/8450/10016/64682/8216/92703/26259/84861/79016/653659/340578/23510/9903/200933/253980/8…
BP	GO:0033044	regulation of chromosome organization	187	-0.612552	-2.00268	0.00107759	0.0222657	0.0165718	9673	tags=67%, list=28%, signal=49%	6421/996/6950/5594/55781/56984/4331/55729/5073/8881/4926/140609/5394/26277/57343/55795/51143/79991/8658/8379/9183/10111/3181/7013/348654/6714/5609/167227/2067/11284/2966/55869/26272/51433/51750/3183/8550/10459/201161/79008/9587/54552/6742/6419/51535/10694/6047/5976/3192/4361/10574/26354/84250/545/64682/3550/84861/65057/23272/55226/51548/548593/7756/10576/1736/7175/9184/3178/8697/5885/10155/29945/…
BP	GO:0000075	cell cycle checkpoint signaling	169	-0.617103	-2.00568	0.00107875	0.0222657	0.0165718	7446	tags=57%, list=22%, signal=45%	26272/988/135458/57551/84126/10459/6118/9984/1017/7158/9587/55159/29086/84142/6419/84936/60561/54465/4361/9577/51720/545/79621/3550/84861/92421/5591/25988/80198/7756/144715/7175/9184/9656/56658/51149/6659/65123/80279/54962/25896/5810/261726/55367/84444/8563/51451/835/9344/55755/29980/672/197342/7919/11073/8914/79035/5883/55055/126520/11200/1763/8091/83695/3014/1111/83990/4436/7517/84446/9735/5490…
CC	GO:0000922	spindle pole	170	-0.604458	-1.96459	0.00107875	0.0222657	0.0165718	10841	tags=73%, list=31%, signal=50%	168448/79768/8874/134492/5515/27229/8556/80254/2801/84942/9150/11064/808/10101/56647/79184/51115/282809/10844/4926/93323/51490/83473/140609/10928/84140/51143/8658/114791/51646/8379/9183/8409/805/55112/4739/9126/8243/51164/55968/1639/80817/8502/121441/3192/8086/2010/79677/3550/84861/115106/85378/9793/84984/4869/9903/8517/23636/90799/123872/8480/79848/9094/23005/137886/54627/91272/55200/147872/3796…
BP	GO:0018394	peptidyl-lysine acetylation	169	-0.466978	-1.51775	0.00107875	0.0222657	0.0165718	10877	tags=61%, list=31%, signal=42%	1810/9575/80314/6872/10474/80764/10524/1386/57609/6883/53615/84148/28999/9767/8861/1487/26036/10269/51230/27097/80218/55209/55929/6879/10943/6418/3065/6885/55677/29117/8888/51147/8089/112869/9643/2647/114799/6871/3066/79903/8295/55011/23181/4204/57326/117143/54934/284058/201163/7917/339287/6598/51105/6880/51471/54107/57325/8520/10856/55683/84289/7862/27154/9913/57634/648/22976/8986/10847/11143/86…
BP	GO:0071897	DNA biosynthetic process	175	-0.471022	-1.53173	0.00107875	0.0222657	0.0165718	9117	tags=57%, list=26%, signal=42%	6950/143/5594/64094/55505/5073/140609/5394/26277/79991/8658/5425/5426/6117/10111/3181/7013/6714/5609/7415/167227/2264/11284/54108/27343/54433/55135/26272/3320/5245/3183/8550/56897/1032/54552/10694/83932/54107/4221/8877/3192/4361/10574/28984/545/2697/27000/65057/10728/55226/25865/353497/5429/94/10576/1736/9894/3178/10575/22948/5982/3980/5985/5981/10714/5595/5422/55651/7919/3326/25849/27434/11232/4…
BP	GO:1901991	negative regulation of mitotic cell cycle phase transition	170	-0.548974	-1.78426	0.00107875	0.0222657	0.0165718	8314	tags=49%, list=24%, signal=37%	8379/8883/9183/348654/10217/51343/79027/10106/135458/57551/10263/131601/10459/25959/6118/1017/138151/9587/55159/29086/84142/84936/60561/4361/9577/51720/28984/3550/84861/60672/92421/5591/7756/7175/9184/56658/5885/51149/6659/65123/80279/55367/51451/835/9344/55755/29980/672/11073/79035/55055/126520/5933/11200/8091/1111/51270/7517/84446/9735/1030/54908/641/4085/2146/11130/63967/4998/891/9319/10403/51…
BP	GO:1902115	regulation of organelle assembly	186	-0.471336	-1.53967	0.00107991	0.0222657	0.0165718	8161	tags=48%, list=24%, signal=37%	3567/8131/6714/387/5119/152185/116840/64422/57472/79874/8408/128866/7251/6386/6792/344022/10641/2934/27243/50807/23232/57533/1785/10806/56890/8027/49856/53407/1778/25782/51657/6047/55254/10432/3192/585/9742/64147/79837/4733/51626/4869/4134/79598/92421/7016/3064/23636/140775/7175/10801/8396/3304/8897/3985/4591/9696/3303/255758/79734/55704/84260/55823/7840/51256/107080638/55755/672/115704/85459/556…
BP	GO:0140013	meiotic nuclear division	185	-0.628102	-2.05015	0.00108108	0.0222657	0.0165718	4635	tags=43%, list=13%, signal=38%	5892/221711/80198/55706/147872/5885/7589/80010/644186/2827/5810/9897/23353/994/201254/84464/57697/197342/29781/5889/51547/50511/256126/2175/63979/10361/10051/56979/124817/10592/79173/4603/79703/3619/4438/10919/11144/1164/245711/84501/10609/11022/83990/9700/23236/675/25788/4487/29893/56159/9134/11105/11077/346673/4439/84944/5888/400629/2177/10635/151246/6790/898/151648/9319/81930/5347/146956/8438/…
BP	GO:0000070	mitotic sister chromatid segregation	168	-0.680165	-2.20605	0.00108342	0.0222657	0.0165718	4679	tags=49%, list=14%, signal=43%	92421/5901/23636/7756/7175/54627/9184/91272/8697/5885/29945/10300/55719/3835/9555/51529/8260/10540/51451/23126/26993/55755/29781/27175/51434/55055/90417/23212/10051/10592/10615/54892/3619/7283/79980/286053/9918/9700/7517/84722/9735/54908/79075/10460/51203/4085/151246/64105/11130/29127/83903/9493/151648/9928/27127/55143/891/23397/1062/9319/10403/81930/9212/9055/5347/81620/990/9232/701/9787/3833/11…
CC	GO:0090575	RNA polymerase II transcription regulator complex	166	-0.475316	-1.54209	0.00108342	0.0222657	0.0165718	11523	tags=61%, list=33%, signal=41%	1385/404672/468/83860/1499/1810/9575/51003/5994/4088/6872/51616/10001/6256/2967/10474/647219/9440/112950/6883/6421/6908/8861/7029/4331/6917/27097/2958/6873/4802/2965/6879/28996/9441/405/25929/4090/84164/83439/10973/2966/728340/6874/8692/4087/283149/8295/4801/7088/2963/1108/2071/2962/9325/23394/1874/6880/5451/1022/1876/3182/2068/5468/4841/728340/6877/10589/8928/6257/7421/1388/64210/6881/10155/2968…
BP	GO:0034728	nucleosome organization	163	-0.563527	-1.82618	0.0010846	0.0222657	0.0165718	9092	tags=57%, list=26%, signal=42%	254048/3021/7290/55929/255626/6418/196528/8888/2186/64431/8354/6601/3020/83743/6604/79903/6605/9733/81611/4676/64061/8345/6662/8359/4673/5928/6598/54107/8360/8520/645996/79711/11198/4678/8366/4869/10847/6599/8363/653604/8350/3007/29855/1616/9555/85236/23234/6602/8349/8294/121504/9025/23523/3006/3005/8343/50511/23421/6597/54069/8356/6944/3009/56979/3008/3148/3159/337874/3014/64754/8348/10036/8341/…
CC	GO:0000781	chromosome, telomeric region	162	-0.603339	-1.95455	0.00108578	0.0222657	0.0165718	8842	tags=65%, list=26%, signal=49%	26277/5431/255626/79991/9878/23028/24144/8658/6117/11016/10111/3181/7013/197370/3020/2067/54433/80145/5001/55135/5499/51750/1642/4999/6118/23595/9984/56897/7158/221613/8359/6741/4221/84321/8360/5976/328/4361/2547/84661/8520/545/79228/143241/79677/65057/8366/10728/57187/55226/51548/5892/5591/8363/9894/5501/147872/142/11335/84444/9555/8563/23468/2145/64858/8294/84464/121504/9025/55651/10951/10189/7…
MF	GO:0003735	structural constituent of ribosome	165	-0.592762	-1.91995	0.00108578	0.0222657	0.0165718	11754	tags=80%, list=34%, signal=53%	6231/10884/6203/51187/64960/6235/6144/6123/6124/11222/84545/60488/6207/285855/6230/6138/6218/6229/64965/6210/64969/64963/6206/6171/51069/51021/51650/6160/6157/51318/740/29074/65993/28973/6182/6189/51073/645683/65003/64432/6159/28977/6125/23521/11224/6208/6141/51264/6191/6130/6152/6205/7311/10573/29088/6161/51263/64979/6194/64928/6168/6143/29093/6187/6176/6209/6134/25873/6202/6165/6150/51081/21992…
BP	GO:0009451	RNA modification	165	-0.495289	-1.60423	0.00108578	0.0222657	0.0165718	11550	tags=65%, list=33%, signal=43%	132612/27304/55623/129450/196074/55644/54920/16/63899/54931/54859/441250/387338/79066/54802/11180/56986/152992/55505/5073/348180/112970/54482/55253/64216/10436/55006/27079/55798/51531/8518/8731/27292/54433/91893/285367/63892/115939/81890/285381/51504/96764/29063/25917/23070/79872/64863/6741/83640/51093/56257/56931/79979/103/63935/79691/81605/55152/54522/27037/54901/114049/158234/115708/83448/2989…
BP	GO:0070646	protein modification by small protein removal	156	-0.473124	-1.53061	0.00108578	0.0222657	0.0165718	13770	tags=57%, list=40%, signal=34%	9101/57695/27351/59343/29997/10600/51138/7375/57646/8975/3094/55593/84196/114803/23358/84669/9318/7874/23172/90268/9098/23032/9929/55432/50813/9825/205564/57337/8533/79184/57599/10868/8665/55230/10869/10318/55611/7415/84749/161725/10920/9960/8295/9733/56943/8078/26168/29086/84132/84142/51035/56957/9097/10617/7398/8314/8237/51377/57478/9577/126119/51720/7345/57602/10980/64854/10987/55793/84182/298…
BP	GO:0032200	telomere organization	157	-0.631865	-2.04513	0.00108696	0.0222657	0.0165718	9163	tags=69%, list=27%, signal=51%	55183/55505/5073/3021/140609/5394/26277/79991/24144/8658/6117/10111/3181/7013/8354/6714/5609/3020/167227/2067/11284/54433/55135/55869/26272/135458/3320/51750/3183/8550/6118/79008/54552/8359/22891/10694/8360/5976/328/3192/4361/50485/2547/10574/26354/545/6119/79677/65057/8366/10728/55226/51548/548593/5892/5591/220064/8363/10576/1736/9894/8350/3178/10575/142/22948/440093/51002/84444/5981/5595/64858/…
BP	GO:0051236	establishment of RNA localization	164	-0.533784	-1.72874	0.00108696	0.0222657	0.0165718	10900	tags=68%, list=32%, signal=47%	2733/6830/9972/51213/29072/10073/129401/6428/10657/23279/9883/6426/51637/26019/29074/2332/10128/4641/55795/8658/10204/5433/55677/8888/56648/3181/7013/51808/4116/643136/3267/8106/8021/80145/9877/10482/1070/56943/100101267/9984/220988/6311/8570/10211/6741/87178/6396/1660/22916/84321/5976/8086/11260/545/79228/29107/23511/84271/65110/10644/7514/29890/9793/84324/79902/55110/55916/57187/4869/65083/5901…
BP	GO:0006261	DNA-dependent DNA replication	151	-0.644363	-2.07982	0.00108814	0.0222657	0.0165718	7537	tags=66%, list=22%, signal=51%	30968/9416/5001/51750/4999/23595/9984/10533/56897/55159/64863/378708/6742/22891/6419/54107/5965/6733/5976/54465/4361/50485/545/64710/353497/11143/58525/92667/63901/54962/25792/5982/8882/3980/5985/5981/201254/10714/5422/56652/57697/29980/197342/9400/51547/11073/10189/11232/8914/10926/3978/1763/5111/5424/5983/5557/253714/3159/5558/1663/4176/4174/84296/4173/23649/64785/63922/80174/675/5427/4172/4796…
CC	GO:0036064	ciliary basal body	161	-0.476313	-1.54271	0.00108814	0.0222657	0.0165718	10900	tags=59%, list=32%, signal=41%	2733/92104/26146/54806/57662/6103/8556/9786/55212/80258/158297/257236/23329/282809/57539/79989/158135/283726/84140/11158/90410/118491/6787/150737/79874/9364/6792/1070/84131/254187/10806/11092/22858/49856/284076/353116/121441/22919/79841/585/27152/9742/124590/582/54903/729440/51626/5300/8636/8481/22920/84984/23322/26005/117178/8195/5747/25930/374654/1453/2622/23271/348807/401565/5692/26160/80210/1…
BP	GO:0050657	nucleic acid transport	161	-0.533527	-1.72802	0.00108814	0.0222657	0.0165718	10900	tags=68%, list=32%, signal=47%	2733/6830/9972/51213/29072/10073/129401/6428/10657/23279/9883/6426/51637/26019/29074/2332/10128/4641/55795/8658/10204/5433/55677/8888/56648/3181/51808/4116/643136/3267/8106/8021/80145/9877/10482/1070/56943/100101267/9984/220988/6311/8570/10211/6741/87178/6396/1660/22916/84321/5976/8086/11260/79228/29107/23511/84271/65110/10644/7514/29890/9793/84324/79902/55110/55916/57187/4869/65083/5901/23636/84…
BP	GO:0050658	RNA transport	161	-0.533527	-1.72802	0.00108814	0.0222657	0.0165718	10900	tags=68%, list=32%, signal=47%	2733/6830/9972/51213/29072/10073/129401/6428/10657/23279/9883/6426/51637/26019/29074/2332/10128/4641/55795/8658/10204/5433/55677/8888/56648/3181/51808/4116/643136/3267/8106/8021/80145/9877/10482/1070/56943/100101267/9984/220988/6311/8570/10211/6741/87178/6396/1660/22916/84321/5976/8086/11260/79228/29107/23511/84271/65110/10644/7514/29890/9793/84324/79902/55110/55916/57187/4869/65083/5901/23636/84…
CC	GO:0072686	mitotic spindle	161	-0.567535	-1.83817	0.00108814	0.0222657	0.0165718	6766	tags=51%, list=20%, signal=41%	8243/201163/49856/24139/1639/54801/5905/8502/3192/22919/8086/55262/2017/79677/3550/84861/115106/55559/4134/8517/54930/79101/23636/8480/23005/7175/54627/51199/3835/253012/3985/79441/55920/8655/3297/822/79969/252839/126353/55755/23354/9657/85459/9585/114327/126731/65263/60509/28964/90417/54959/55689/10615/7283/2648/9700/29899/90990/22974/8317/3832/10460/51203/4085/81610/1894/29127/6790/9493/1062/81…
CC	GO:0005875	microtubule associated complex	159	-0.55018	-1.78111	0.00108932	0.0222657	0.0165718	8778	tags=55%, list=25%, signal=41%	51143/1781/55860/118491/55142/3799/10121/5829/51332/10120/23637/55112/4281/9371/51164/24139/1639/54801/55083/1778/59/11258/58/64147/115106/55559/51626/22920/4134/55201/6991/54930/196385/374654/7175/23386/3796/10300/11127/3835/1641/83658/10126/4130/79441/54820/25981/144132/8655/255758/10540/23046/93233/4133/85478/4131/8701/23354/1769/3798/9585/1780/127602/201625/8632/57159/8682/3619/64837/92749/90…
MF	GO:0140030	modification-dependent protein binding	160	-0.492508	-1.59385	0.00108932	0.0222657	0.0165718	11670	tags=64%, list=34%, signal=43%	546/3416/4297/23172/55904/9682/23198/10927/3329/5371/84875/6872/199990/3621/22823/54454/23378/80764/6046/79710/22909/116988/84148/222229/79184/5886/30827/2332/6879/10943/29117/84083/51147/8089/112869/2186/143630/11137/7415/8019/83746/79155/23170/100137047/161725/84126/10498/130617/55023/23613/7158/474343/57680/84142/51035/56957/7917/83932/5252/8805/10133/88455/29057/3300/9577/5929/9425/84289/5172…
MF	GO:0008757	S-adenosylmethionine-dependent methyltransferase activity	153	-0.473081	-1.52696	0.00109051	0.0222657	0.0165718	8677	tags=59%, list=25%, signal=44%	23067/65990/63899/54931/23378/29072/387338/79066/134145/30827/55209/55471/64216/10436/55006/55798/51531/25895/150572/8731/27292/91893/9739/51108/29063/10498/25917/23070/29104/51611/64863/3276/151194/51093/6419/56257/5409/79979/9757/63935/5929/114049/158234/115708/339175/10419/55870/751071/11091/80745/4234/29960/29081/8726/117246/24140/8085/64324/56950/79922/4839/84444/2091/56339/51451/9869/196483…
BP	GO:0051168	nuclear export	153	-0.472506	-1.52511	0.00109051	0.0222657	0.0165718	10963	tags=65%, list=32%, signal=44%	84946/2733/10541/6830/9972/9531/29072/6428/10657/127933/23279/9883/64328/26019/3313/55781/7040/55795/10204/5433/55677/8888/3181/51808/2932/643136/3267/55341/8498/8106/8021/80145/9877/10482/161424/6209/56943/3692/100101267/9984/811/6741/55696/5905/23214/1660/22916/84321/5976/56478/11260/79228/29107/2010/23511/84271/7514/29890/84324/79902/57187/4869/126549/65083/5901/1434/23636/8480/7175/3178/9887/…
MF	GO:0004386	helicase activity	154	-0.584469	-1.88652	0.0010917	0.0222657	0.0165718	8286	tags=56%, list=24%, signal=43%	10111/1665/23517/4343/54505/23020/11056/10973/9879/11325/9416/79039/51750/64794/56897/57680/2963/1108/55661/2071/5965/1660/5976/8449/6499/4361/50485/2547/54606/10856/22907/11218/1659/3508/2068/57634/57696/60625/10847/317781/83479/9775/1662/8607/5982/5985/9557/51428/57647/1107/56652/57697/6596/90957/7919/9400/54555/6597/9704/8458/1763/5983/10212/1663/4176/4174/4173/83990/63922/84515/25788/4172/553…
BP	GO:0010970	transport along microtubule	154	-0.465195	-1.50153	0.0010917	0.0222657	0.0165718	10826	tags=59%, list=31%, signal=41%	92104/26146/26985/9531/57662/63971/6103/80173/55207/6421/1176/4747/23287/79809/23291/57584/10128/57539/5861/79989/55288/1781/57728/403/11158/55860/90410/6845/79443/55686/3799/2647/6683/8409/22906/166379/150737/22820/6794/55112/63915/8936/1201/9371/22858/118426/1778/89941/3192/9742/7345/55330/51626/8636/22920/8943/117178/55201/84062/3064/26958/51668/11127/80128/4130/26160/54820/23353/255758/11020/…
MF	GO:0043021	ribonucleoprotein complex binding	149	-0.535146	-1.72435	0.00109409	0.0222657	0.0165718	10017	tags=63%, list=29%, signal=45%	2107/219402/57003/10399/127933/54915/8663/7374/10209/80155/79612/79139/2332/25875/6731/84305/23107/137994/25929/56648/10952/11171/6728/27044/6726/83939/54505/60558/90850/8225/2475/56926/6176/5499/91574/26284/3692/4528/24148/92399/26121/7917/5018/115416/6629/6730/1660/55759/3192/27335/23481/3508/6637/283131/27000/1460/9793/6185/10465/3309/10419/4869/23420/3954/84295/29789/91319/29927/9775/10084/10…
BP	GO:0070507	regulation of microtubule cytoskeleton organization	148	-0.538058	-1.73299	0.00109409	0.0222657	0.0165718	9047	tags=58%, list=26%, signal=43%	58526/4926/55521/2288/2770/403/2932/6683/387/5119/6904/5879/128866/4281/57551/1213/10263/27243/4204/79929/6188/24139/1639/157922/1778/6047/3192/22919/2011/8045/4733/9793/27124/25/10634/348235/79598/55201/92421/23636/8480/7175/51199/10300/3304/23271/4130/9181/11186/5058/3303/10382/4133/57704/79969/4131/636/402/55755/58497/5310/10297/5563/126731/89795/28964/79866/8851/10615/57159/25876/2258/26586/2…
BP	GO:0002181	cytoplasmic translation	147	-0.550309	-1.77075	0.00109649	0.0222657	0.0165718	12609	tags=84%, list=37%, signal=54%	170506/2935/120526/1973/6137/51389/6136/51386/8669/6231/6203/7458/8668/6235/6144/6124/255308/16/8891/6207/6230/6138/6218/55854/6229/6210/1968/2107/6206/8663/6171/6160/6157/1974/6189/2332/6159/10480/8665/6125/23521/11224/6208/6141/6191/54505/6130/6152/6205/7311/2475/6161/6194/6168/6143/285381/89978/6187/6176/6209/6134/25873/6202/6165/6158/6228/6234/6188/6142/6133/3646/4736/51121/51372/51611/9045/8…
BP	GO:0031497	chromatin assembly	147	-0.574407	-1.84829	0.00109649	0.0222657	0.0165718	7186	tags=48%, list=21%, signal=38%	9733/4676/201161/64061/8345/6662/8359/4673/5928/8360/8520/645996/79711/4678/8366/11176/4869/8363/653604/8350/3007/440093/29855/1616/146059/9555/85236/23234/8349/8294/121504/23523/3006/3005/8343/23421/54069/6839/8356/3009/56979/3008/57673/3148/337874/3014/64754/8348/10036/8341/8344/8370/8340/8362/440689/8353/401541/8351/8357/8367/8970/11339/8355/8339/8208/8365/3070/4171/387103/55723/55355
BP	GO:1902850	microtubule cytoskeleton organization involved in mitosis	146	-0.63307	-2.03705	0.00109649	0.0222657	0.0165718	8054	tags=63%, list=23%, signal=49%	6683/387/5119/7415/152185/128866/55726/10464/1213/9126/27243/4204/9371/8243/84142/49856/55968/1639/1778/3192/8086/4733/2697/1104/729440/9793/3837/4134/79598/92421/5901/3064/23636/8480/7756/55125/7175/137886/54627/3796/3304/54820/10579/3303/440145/10540/126353/55755/5310/162282/27175/114327/126731/79866/11200/7283/9700/29899/84722/90990/387755/64946/22974/54908/89958/3925/3832/10460/51203/284403/4…
BP	GO:0044839	cell cycle G2/M phase transition	145	-0.579518	-1.86488	0.00110011	0.0222657	0.0165718	7530	tags=54%, list=22%, signal=42%	6604/135458/55336/57551/4204/1017/1785/5890/6502/29086/84142/84936/60561/4361/9577/51720/9024/79621/22976/4869/60672/219736/92421/23194/56658/5885/51149/51400/27133/2029/65123/80279/1019/55920/9555/994/85417/26233/51451/84930/26993/9344/29980/672/5889/57504/11073/79035/11200/283807/8091/10763/1111/23236/80174/79915/84446/1030/8317/993/641/6790/63967/4998/9928/891/9212/5347/9088/990/890/51514/983/…
CC	GO:0000779	condensed chromosome, centromeric region	144	-0.685584	-2.20319	0.00110619	0.0222657	0.0165718	7078	tags=62%, list=20%, signal=50%	201161/4999/84516/284058/7158/8243/51164/378708/1639/5905/6396/3192/11258/80152/7514/9793/55839/25936/79902/348235/221711/23157/7756/84295/1059/7175/5501/9184/91272/11243/55746/25909/348995/3835/11335/57122/54820/8655/201254/10540/3297/57082/79023/55055/23421/90417/1780/55166/10615/3619/79980/9918/84787/79172/9735/64946/54908/27085/79682/4085/151246/64105/11130/387103/151648/54821/891/1062/10403/…
CC	GO:0005814	centriole	144	-0.569806	-1.83113	0.00110619	0.0222657	0.0165718	10363	tags=67%, list=30%, signal=47%	80254/85444/9786/9851/158297/10101/56647/9662/5116/282809/283726/8924/11158/159989/90410/84461/9859/645455/10121/152185/219844/10198/116840/1070/84131/25776/10806/56890/90060/49856/1639/80817/3310/353116/121441/79841/585/9857/22897/9742/54903/132320/80705/8481/84984/26005/5901/51174/3064/55125/22832/3796/51199/57519/3304/100287171/11127/80210/9696/1069/3303/55704/51134/822/197335/7840/134359/8018…
BP	GO:0031023	microtubule organizing center organization	143	-0.581635	-1.8667	0.00110988	0.0222657	0.0165718	8204	tags=59%, list=24%, signal=46%	348654/55142/5119/8409/152185/116840/84552/128866/1070/27243/9371/1017/10806/56890/55968/1639/80817/54801/1874/10432/585/338657/54828/91147/115106/51652/55559/729440/7514/9793/4869/26005/55226/117178/92421/54930/23636/55125/137886/51199/23177/11127/253012/79441/54820/4591/9696/1069/64793/1107/7840/402/55755/23354/672/85459/57787/163786/345643/11190/55722/29901/2648/124093/1111/55835/22995/57710/6…
BP	GO:0016571	histone methylation	141	-0.52736	-1.69148	0.00111359	0.0222657	0.0165718	11670	tags=72%, list=34%, signal=48%	546/83852/387893/4297/2641/55904/9682/1499/23168/54880/6830/3275/9646/23067/22823/29072/80349/55183/30827/28989/22938/55209/57343/23028/55677/94104/55352/11137/150572/11108/51504/9739/10498/55011/4204/3720/29104/100129583/55693/3276/6419/6598/9757/5252/55818/4221/84661/54554/5929/23512/143241/56254/22976/79447/10419/4524/55870/11091/7469/8473/4602/4302/8726/200424/26097/8085/64324/56950/63925/844…
BP	GO:0000724	double-strand break repair via homologous recombination	138	-0.636334	-2.03858	0.00111483	0.0222657	0.0165718	8669	tags=66%, list=25%, signal=50%	23028/375757/196528/6117/5932/55317/348654/7334/197370/27343/55135/135458/51750/10459/6118/79008/5890/7158/55159/55693/22891/5965/4361/5893/6119/64710/79677/79728/51548/548593/353497/5892/80198/147872/64210/23503/119392/79000/5885/80010/51149/10213/142/3980/112441434/2521/149840/55086/84464/57697/672/5889/9400/8914/79035/56893/7515/63979/157777/9907/253714/286053/3014/11144/4176/4174/84296/1111/4…
BP	GO:0000725	recombinational repair	140	-0.639293	-2.04773	0.00111483	0.0222657	0.0165718	8669	tags=66%, list=25%, signal=50%	23028/375757/196528/6117/5932/55317/348654/7334/197370/27343/55135/135458/51750/10459/6118/79008/5890/7158/55159/55693/22891/5965/4361/5893/6119/64710/79677/79728/51548/548593/353497/5892/80198/147872/64210/23503/119392/79000/5885/80010/51149/10213/142/3980/112441434/2521/149840/55086/84464/57697/672/5889/9400/8914/79035/56893/7515/63979/157777/9907/253714/83695/286053/3014/11144/4176/4174/84296/…
BP	GO:0051783	regulation of nuclear division	139	-0.616632	-1.97489	0.00111732	0.0222657	0.0165718	5371	tags=48%, list=16%, signal=41%	3550/84861/652/1104/5300/10419/23636/7756/7175/9184/8697/5885/10201/29945/2827/5810/51529/146691/51451/55755/23113/51434/9585/55055/26013/5159/79866/10361/56979/5155/9820/1950/286053/1111/9700/23236/7517/4487/9735/54908/11105/27085/51203/346673/4085/10635/11130/6790/891/157313/9319/10403/9212/5347/4288/81620/9088/701/9787/699/286151/1063/991/7272/4751/995/3209
BP	GO:0061982	meiosis I cell cycle process	135	-0.625461	-1.99207	0.0011236	0.0222657	0.0165718	4635	tags=43%, list=13%, signal=37%	5892/80198/55706/147872/5885/7589/80010/2956/644186/23353/994/201254/84464/57697/197342/5889/51547/50511/256126/56979/124817/79173/4603/79703/4438/10919/11144/1164/10609/83990/9700/675/25788/29893/56159/9134/11105/11077/993/4439/84944/5888/400629/2177/10635/151246/6790/898/151648/9319/5347/146956/8438/9232/84057/9133/7153/995
BP	GO:0000086	G2/M transition of mitotic cell cycle	134	-0.582777	-1.8514	0.0011274	0.0222657	0.0165718	7530	tags=54%, list=22%, signal=42%	6604/135458/55336/57551/4204/1017/1785/5890/6502/29086/84142/84936/60561/4361/9577/51720/9024/79621/60672/219736/92421/23194/56658/5885/51149/51400/27133/2029/65123/80279/1019/55920/994/85417/26233/51451/84930/9344/29980/672/5889/57504/11073/79035/11200/283807/8091/10763/1111/23236/80174/84446/1030/8317/993/641/6790/63967/4998/9928/891/9212/5347/9088/990/890/51514/983/90381/2305/1063/9833/995
CC	GO:0000776	kinetochore	134	-0.685319	-2.17716	0.0011274	0.0222657	0.0165718	7078	tags=62%, list=20%, signal=50%	201161/4999/84516/284058/7158/8243/51164/378708/1639/5905/6396/3192/11258/80152/7514/9793/55839/25936/79902/348235/23157/7756/84295/7175/5501/9184/91272/11243/55746/25909/348995/3835/57122/54820/8655/201254/10540/3297/57082/79023/55055/23421/90417/1780/55166/10615/3619/79980/79172/9735/64946/54908/27085/79682/4085/151246/64105/11130/387103/151648/54821/891/1062/10403/81930/2491/9212/5347/81620/14…
CC	GO:0098800	inner mitochondrial membrane protein complex	134	-0.503681	-1.60012	0.0011274	0.0222657	0.0165718	12538	tags=71%, list=36%, signal=45%	56964/7386/4711/4706/29090/91689/10975/515/9556/1327/4716/518/4722/539/374291/51079/4704/55013/4708/54539/27089/55750/4713/10632/1329/9377/509/29928/506/3313/126328/521/9167/440574/6391/267020/4720/1337/1350/10989/90550/83943/29796/1351/4696/4695/4724/84833/4710/4712/5245/10651/10476/4709/55967/617/125988/51025/26515/514/90580/517/26519/1347/293/10440/196294/4728/4701/25813/4702/140823/84303/4715…
BP	GO:0000723	telomere maintenance	131	-0.615622	-1.95262	0.00112994	0.0222657	0.0165718	9163	tags=67%, list=27%, signal=49%	55183/55505/5073/140609/5394/26277/79991/24144/8658/6117/10111/3181/7013/6714/5609/167227/2067/11284/54433/55135/55869/26272/135458/3320/51750/3183/8550/6118/79008/54552/22891/10694/5976/328/3192/4361/50485/2547/10574/26354/545/6119/79677/65057/10728/55226/51548/548593/5892/5591/220064/10576/1736/9894/3178/10575/142/22948/51002/5981/5595/64858/84464/55651/5889/64421/3326/79035/7515/908/7203/1763/…
BP	GO:0006282	regulation of DNA repair	130	-0.56097	-1.77782	0.0011325	0.0222657	0.0165718	8830	tags=61%, list=26%, signal=45%	7335/23028/196528/24144/8505/7334/55611/2138/83933/11284/55135/51750/10459/6188/6118/56897/1161/7158/29086/84309/55693/84142/22891/6419/1660/1054/7398/7913/9577/5893/51720/84250/51366/23201/54929/51548/11143/5591/5429/78996/64210/79000/10155/51149/322/55719/142/4968/4862/112441434/2521/149840/3297/55086/9025/672/9400/51547/8914/56893/7515/63979/5111/8091/7468/57332/1663/3014/84501/1111/84787/7899…
BP	GO:0007098	centrosome cycle	130	-0.595127	-1.88607	0.0011325	0.0222657	0.0165718	8204	tags=62%, list=24%, signal=47%	348654/55142/5119/8409/152185/116840/84552/128866/1070/27243/9371/1017/10806/56890/55968/1639/80817/54801/10432/585/338657/91147/115106/51652/55559/7514/9793/4869/26005/55226/117178/92421/54930/23636/55125/137886/51199/23177/11127/253012/79441/54820/4591/9696/1069/64793/1107/7840/402/55755/23354/672/85459/57787/163786/11190/55722/29901/2648/1111/55835/22995/57710/675/7517/84446/22994/3832/10733/8…
BP	GO:0018022	peptidyl-lysine methylation	130	-0.538516	-1.70666	0.0011325	0.0222657	0.0165718	11670	tags=73%, list=34%, signal=49%	546/79823/83852/387893/4297/2641/55904/9682/1499/23168/54880/6830/9646/23067/65990/22823/29072/80349/134145/55183/30827/22938/55209/57343/23028/55677/25895/11137/150572/51504/9739/55011/4204/3720/29104/55693/151194/6419/6598/9757/5252/55818/4221/84661/54554/5929/23512/143241/22976/79447/55870/751071/11091/7469/8473/4602/4302/8726/200424/8085/64324/56950/63925/84444/9555/9869/340602/196483/2145/54…
CC	GO:0034399	nuclear periphery	130	-0.517177	-1.63904	0.0011325	0.0222657	0.0165718	11420	tags=73%, list=33%, signal=49%	468/10735/4670/55791/285643/1791/9972/5371/4152/7041/26747/129401/59348/10270/55660/6421/84148/30827/9782/22938/4926/7431/26277/8089/3181/5119/64395/10238/5687/10565/51588/1605/9126/3692/10969/9984/78994/64396/1161/57731/8243/55269/10296/4221/1072/3192/8520/84844/26012/10856/1822/11260/25900/1460/8573/22976/4841/9612/9894/7175/23165/8607/5885/25909/4602/9688/29945/22880/5580/57122/4968/80139/6002…
BP	GO:0006997	nucleus organization	132	-0.500647	-1.5866	0.00113507	0.0222657	0.0165718	12747	tags=70%, list=37%, signal=45%	25978/84172/23175/23133/8444/5253/26092/27183/256979/81929/9519/9271/9221/27348/7536/22933/23198/5819/23399/79188/9972/5371/51510/23378/84942/129401/165324/10269/4926/28996/255626/10436/6683/5119/128866/55135/23141/27243/274/22927/494551/55968/1639/79643/55818/6733/7329/2010/79607/57602/6223/1104/11176/51280/92421/55706/5339/7175/137886/55746/23165/25909/9688/23306/1760/440093/8882/57122/6732/233…
BP	GO:0007093	mitotic cell cycle checkpoint signaling	129	-0.618703	-1.9586	0.00113507	0.0222657	0.0165718	7396	tags=57%, list=21%, signal=45%	135458/57551/10459/6118/1017/9587/55159/29086/84142/6419/84936/60561/4361/9577/51720/3550/84861/92421/5591/80198/7756/144715/7175/9184/9656/56658/51149/6659/65123/80279/54962/55367/51451/835/9344/55755/29980/672/197342/11073/79035/5883/55055/126520/11200/8091/1111/4436/7517/84446/9735/54908/641/4085/2177/11130/63967/4998/891/9319/10403/51512/9212/5347/146956/81620/990/701/51514/983/90381/699/1063…
BP	GO:0007127	meiosis I	129	-0.616599	-1.95194	0.00113507	0.0222657	0.0165718	4635	tags=43%, list=13%, signal=37%	5892/80198/55706/147872/5885/7589/80010/644186/23353/994/201254/84464/57697/197342/5889/51547/50511/256126/56979/124817/79173/4603/79703/4438/10919/11144/1164/10609/83990/9700/675/25788/29893/56159/9134/11105/11077/4439/84944/5888/400629/2177/10635/151246/6790/898/151648/9319/5347/146956/8438/9232/84057/9133/7153
BP	GO:0051028	mRNA transport	128	-0.530985	-1.68041	0.00113766	0.0222657	0.0165718	11603	tags=73%, list=34%, signal=49%	55998/10762/23299/144983/6432/2733/6830/9972/51213/29072/129401/6428/23279/9883/6426/26019/2332/10128/4641/55795/8658/10204/5433/55677/8888/56648/3181/4116/643136/3267/8106/8021/80145/9877/10482/1070/56943/100101267/9984/220988/8570/6396/1660/22916/84321/5976/8086/79228/23511/84271/65110/10644/7514/29890/84324/79902/55110/55916/57187/23636/8480/55706/9961/9939/7175/9775/3178/9887/55746/23165/2590…
BP	GO:0006334	nucleosome assembly	125	-0.592456	-1.87122	0.00114025	0.0222657	0.0165718	7790	tags=53%, list=23%, signal=41%	3020/83743/79903/9733/4676/64061/8345/6662/8359/4673/5928/8360/8520/645996/79711/4678/8366/4869/8363/653604/8350/3007/29855/1616/9555/85236/23234/8349/8294/121504/23523/3006/3005/8343/23421/54069/8356/3009/3008/3148/337874/3014/64754/8348/10036/8341/8344/8370/8340/8362/440689/8353/401541/8351/8357/8367/8970/11339/8355/8339/8208/8365/4171/387103/55723/55355
BP	GO:0031109	microtubule polymerization or depolymerization	122	-0.520571	-1.63931	0.00114025	0.0222657	0.0165718	9064	tags=58%, list=26%, signal=43%	10844/58526/4926/2288/403/114791/55142/6683/6904/5879/4281/57551/4204/79929/6188/24139/1639/157922/22919/4733/85378/9793/27124/25/10634/348235/55201/7756/1453/55125/3796/51199/10300/3304/23271/4130/54820/9181/5058/3303/440145/10382/4133/57704/4131/402/55755/58497/27175/10297/126731/89795/28964/8851/57159/25876/7283/2258/55835/26586/84722/22974/3925/347240/401236/4137/81930/11004/221150/146909/220…
BP	GO:0070585	protein localization to mitochondrion	125	-0.527489	-1.66603	0.00114025	0.0222657	0.0165718	11008	tags=62%, list=32%, signal=42%	1459/9049/283514/51079/3329/9531/3098/55750/808/79778/9868/26521/51024/29928/7332/1678/56993/637/728489/54332/10075/83943/3320/54543/9520/4836/56947/9776/27429/3305/10425/617/51025/26515/10953/90580/26519/5018/59286/164153/10440/89781/8314/196294/26517/3099/26520/2931/57602/401505/25813/5898/10134/140823/3308/10469/23409/55072/92609/131474/387990/10456/10059/9804/10055/10245/134266/581/9141/8546/…
BP	GO:0007052	mitotic spindle organization	119	-0.65629	-2.06117	0.00114155	0.0222657	0.0165718	8054	tags=66%, list=23%, signal=50%	6683/387/5119/7415/152185/128866/55726/10464/1213/9126/27243/4204/9371/8243/84142/49856/1639/1778/3192/8086/4733/1104/729440/9793/3837/4134/79598/92421/5901/23636/8480/7756/55125/7175/54627/3796/3304/10579/3303/440145/10540/126353/5310/27175/114327/126731/79866/11200/7283/29899/84722/90990/64946/22974/3925/3832/10460/284403/6491/29127/6790/9493/891/1062/10403/9212/9055/5347/56992/57405/9787/3833/…
BP	GO:0045931	positive regulation of mitotic cell cycle	119	-0.519813	-1.63255	0.00114155	0.0222657	0.0165718	4213	tags=42%, list=12%, signal=37%	4212/6198/23276/3741/1845/6604/51433/4204/5890/9587/56257/8877/328/440/28984/25/219736/8697/29945/1019/55920/51529/994/3297/57521/23326/5889/57504/5578/150465/51434/134353/286053/9700/23236/80174/675/8317/27085/993/891/81620/990/9787/51514/113130/983/11065/995/7015
BP	GO:0072655	establishment of protein localization to mitochondrion	120	-0.531382	-1.66926	0.00114286	0.0222657	0.0165718	11008	tags=63%, list=32%, signal=43%	1459/9049/283514/51079/3329/9531/3098/55750/808/79778/9868/26521/51024/29928/7332/1678/56993/637/728489/54332/10075/83943/3320/54543/9520/4836/56947/9776/27429/3305/10425/617/51025/26515/10953/90580/26519/5018/59286/164153/10440/89781/8314/196294/26517/3099/26520/2931/57602/401505/25813/5898/10134/140823/3308/10469/23409/55072/92609/131474/387990/10456/9804/10055/10245/134266/581/9141/8546/55823/…
MF	GO:0003697	single-stranded DNA binding	123	-0.5441	-1.7134	0.00114416	0.0222657	0.0165718	9230	tags=61%, list=27%, signal=45%	57599/51729/10128/55775/79991/6117/84083/5932/10111/3181/7013/54840/7247/2067/8880/5814/4292/6118/5890/7257/6742/5437/6419/51567/83932/5965/1660/3192/50485/5893/3508/10923/6119/64710/79677/5395/170463/5892/57109/50804/3178/63901/10623/5436/3297/5422/55086/56652/79035/4830/56852/10051/10592/3148/1663/11144/4176/4174/4173/84515/675/4436/4172/4175/78995/641/5888/9401/10635/4171/4137/55388/8438/8318/…
BP	GO:0006119	oxidative phosphorylation	126	-0.497091	-1.56912	0.00114416	0.0222657	0.0165718	11948	tags=64%, list=35%, signal=42%	10975/515/1327/4716/201626/54949/4722/539/374291/89/4704/4708/65990/27089/1716/4713/10632/1329/9377/509/506/134145/521/9167/51085/6391/79085/637/790955/4720/1337/1350/387/7415/29796/1351/4696/538/30968/4695/4724/4710/4712/10476/4709/55967/514/1347/51142/1340/79736/92014/84275/1349/4728/4701/4702/4715/4700/4694/440567/4697/4726/7388/7381/125965/2631/215/9551/1345/1537/54205/26471/84300/6901/388753…
BP	GO:0008033	tRNA processing	126	-0.542018	-1.71094	0.00114416	0.0222657	0.0165718	12282	tags=74%, list=36%, signal=48%	54888/26610/144233/79828/10978/6301/27304/55623/129450/113179/55644/54920/16/63899/54931/54859/441250/138716/54802/11180/56986/152992/51637/23536/51493/348180/112970/54482/55253/1653/55006/55798/51531/83707/8518/112858/339487/63892/79042/81890/285381/51504/10557/10667/25917/6741/10556/56931/79979/10248/79691/81605/51095/55152/9692/54522/10775/51367/54901/158234/115708/126789/339175/80746/55226/51…
BP	GO:0031570	DNA integrity checkpoint signaling	123	-0.604384	-1.90324	0.00114416	0.0222657	0.0165718	7446	tags=56%, list=22%, signal=44%	26272/988/135458/57551/84126/6118/9984/1017/7158/55159/29086/84142/6419/60561/54465/4361/9577/51720/545/79621/5591/25988/80198/144715/9656/56658/51149/6659/80279/54962/25896/5810/261726/55367/84444/8563/835/9344/29980/672/197342/7919/11073/8914/5883/11200/1763/8091/83695/3014/1111/83990/4436/84446/641/79968/2177/63967/4998/51512/5347/146956/81620/8318/990/51514/983/90381/1869
MF	GO:0042826	histone deacetylase binding	126	-0.501433	-1.58282	0.00114416	0.0222657	0.0165718	4567	tags=60%, list=13%, signal=53%	4101/22933/6722/57763/4109/5970/54880/4208/64426/80764/10270/9541/1407/6667/25836/9219/6668/6421/8841/7181/266740/9112/7529/3065/83933/5879/3066/3320/5245/138151/1108/5928/54531/11218/5914/8521/54887/9612/84295/5585/7023/3304/142/112939/4110/4209/9759/3303/25855/4103/51043/26993/10014/57504/3326/7391/5883/4207/100271849/8625/23314/3009/23381/2648/1789/4107/3838/51176/51053/4111/3206/4105/4102/991…
BP	GO:0048706	embryonic skeletal system development	121	-0.522906	-1.64201	0.00114547	0.0222657	0.0165718	5622	tags=42%, list=16%, signal=35%	9742/130497/54903/652/1746/648/9775/7703/1277/29985/9968/7289/27173/3204/1954/10522/3205/4323/1745/7020/3203/23314/4188/579/3340/2303/6474/3217/3200/25902/3231/1301/3225/3207/6664/3219/3218/4613/5396/10265/3232/28982/116039/1280/10736/3233/642658/51804/3236/6495/3235
MF	GO:0140101	catalytic activity, acting on a tRNA	124	-0.538337	-1.69514	0.00114679	0.0222657	0.0165718	13094	tags=78%, list=38%, signal=49%	833/60528/6897/391356/81627/7453/123263/57570/57038/54888/144233/79828/1615/6301/129450/79587/54920/138428/16/63899/54931/283459/441250/57176/54802/124454/56986/55699/152992/55278/4677/10352/8565/54482/118672/55253/3035/55006/55798/51531/83707/92935/3396/79042/81890/2193/10557/10667/5917/25917/51067/80222/10556/56931/79979/10248/79691/51095/55152/51651/9692/10775/51367/54901/158234/92675/339175/8…
BP	GO:0051225	spindle assembly	117	-0.628654	-1.97034	0.00114811	0.0222657	0.0165718	9064	tags=68%, list=26%, signal=50%	10844/4926/93323/140609/8658/114791/55142/387/5119/152185/203068/128866/10464/9126/27243/6188/4292/9371/8243/84142/49856/54801/1778/6047/3192/22919/8086/4733/115106/85378/1104/55559/729440/3837/79598/92421/54930/7756/1453/55125/7175/54627/147872/3796/84445/57519/3304/9897/79441/3303/440145/126353/55592/23354/126731/11200/10615/440270/29901/23015/3619/29899/90990/22974/3832/29127/6790/9493/9212/90…
BP	GO:0006275	regulation of DNA replication	107	-0.53651	-1.66972	0.00115473	0.0222657	0.0165718	7924	tags=60%, list=23%, signal=46%	114799/5879/30968/5001/7270/9126/64061/23595/10533/11124/56897/64863/6742/1660/5518/50485/27154/545/64710/79596/11143/58525/94/253980/23560/54962/25792/5982/3980/5985/146059/55704/2735/29980/11232/8914/10926/3265/27101/345643/10361/1763/5111/5983/7349/10919/1950/63922/80174/675/5984/79915/8317/79075/157570/641/51053/144455/81620/990/890/983/90381/79733
CC	GO:0034451	centriolar satellite	107	-0.496712	-1.54586	0.00115473	0.0222657	0.0165718	8168	tags=52%, list=24%, signal=40%	3799/2314/55540/54899/9817/9847/10464/152206/10806/10211/22891/54801/9584/585/55262/8045/23037/283254/729440/23265/8481/26005/6890/117178/64743/79598/79101/84299/83786/23177/29855/285331/284252/1107/80184/190/64770/59349/65109/8398/9270/90417/163786/79829/55722/10615/5420/51364/22994/2539/10460/79682/284403/55165/5347/9787
BP	GO:0007088	regulation of mitotic nuclear division	110	-0.627015	-1.95276	0.00115875	0.0222657	0.0165718	5539	tags=53%, list=16%, signal=44%	28984/3550/84861/652/1104/5300/10419/23636/7756/7175/9184/8697/5885/10201/29945/51529/146691/51451/55755/23113/51434/9585/55055/26013/5159/79866/5155/9820/1950/286053/1111/9700/7517/9735/54908/27085/51203/4085/11130/6790/891/157313/9319/10403/9212/5347/4288/81620/9088/701/9787/699/286151/1063/7272/4751/995/3209
BP	GO:0000077	DNA damage checkpoint signaling	115	-0.581994	-1.81799	0.00116009	0.0222657	0.0165718	7446	tags=54%, list=22%, signal=42%	26272/988/135458/57551/84126/6118/9984/1017/7158/55159/29086/84142/60561/54465/4361/9577/51720/545/79621/5591/25988/80198/144715/9656/56658/51149/6659/80279/54962/25896/5810/261726/55367/84444/8563/835/9344/29980/672/197342/7919/11073/5883/11200/8091/83695/3014/1111/83990/4436/84446/641/79968/2177/63967/51512/5347/146956/51514/983/90381/1869
BP	GO:0031123	RNA 3'-end processing	115	-0.506634	-1.58258	0.00116009	0.0222657	0.0165718	13246	tags=71%, list=38%, signal=44%	57117/79650/10914/55511/102723631/60528/167153/80789/170506/84967/112479/4686/53981/6832/54623/10978/114034/642843/11044/9646/90459/54931/55339/1477/64852/79577/23318/904/9810/55149/5073/123169/5394/64895/5433/23016/81608/55197/57508/1479/8189/23404/541466/6741/51010/64852/87178/79869/11340/22916/51095/23248/6829/56254/6227/79033/25962/54512/1736/29894/26986/11052/25888/25896/51728/51692/7884/209…
BP	GO:0034968	histone lysine methylation	115	-0.543565	-1.69795	0.00116009	0.0222657	0.0165718	11670	tags=76%, list=34%, signal=50%	546/83852/387893/4297/2641/55904/9682/1499/23168/54880/6830/9646/23067/22823/29072/80349/55183/30827/22938/55209/57343/23028/55677/11137/150572/51504/9739/55011/4204/3720/29104/55693/6419/6598/9757/5252/55818/4221/84661/54554/5929/23512/143241/22976/79447/55870/11091/7469/8473/4602/4302/8726/200424/8085/64324/56950/63925/84444/9555/9869/340602/2145/54093/3006/672/4000/10322/79723/2122/6839/26147/…
MF	GO:0051082	unfolded protein binding	116	-0.50405	-1.57429	0.00116009	0.0222657	0.0165718	11370	tags=66%, list=33%, signal=45%	6892/64374/3306/9049/3329/134492/3337/5204/56605/84447/6950/150353/125972/3313/3336/7184/83955/10383/6782/55164/5201/3320/135295/5479/4676/7265/27429/811/3305/4666/26515/3310/10694/100131801/821/10574/10856/3300/27248/55757/22937/91147/11140/10049/10728/3309/4869/56886/8195/5203/10576/5202/23386/374407/10525/25822/51182/10575/3304/22948/7411/342538/9804/134266/3303/81572/5478/3326/51726/10471/908…
BP	GO:0000018	regulation of DNA recombination	106	-0.512079	-1.58778	0.00116279	0.0222657	0.0165718	9230	tags=54%, list=27%, signal=40%	57599/7040/55183/940/23028/196528/84083/9466/10111/55135/51750/10459/4292/6118/9984/7158/22891/51010/4361/2068/22976/126549/51548/3007/64210/51149/2956/142/112441434/2521/149840/55086/3006/3005/9400/10189/8914/56893/63979/7037/3009/56979/3008/7468/1111/7292/4436/84787/3838/11105/116028/641/2187/5888/10635/55010/10721
MF	GO:0008094	ATP-dependent activity, acting on DNA	109	-0.66514	-2.06823	0.00116279	0.0222657	0.0165718	7289	tags=61%, list=21%, signal=49%	51750/9126/5890/56897/57680/2963/1108/5928/2071/5965/1660/4361/50485/1022/2547/10856/3508/2068/57634/10847/5892/8607/2956/5982/5985/9557/5981/1107/56652/57697/6596/5889/9400/6597/8458/1763/5983/4438/1663/11144/4176/4174/4173/83990/63922/84515/4436/25788/7517/4172/5984/79915/4175/79075/641/4439/80119/165545/5888/3070/9401/4171/7516/10721/54821/8438/7153
CC	GO:0120114	Sm-like protein family complex	108	-0.57478	-1.7856	0.00116279	0.0222657	0.0165718	10510	tags=72%, list=30%, signal=50%	101954264/101954268/6606/6607/101954267/6606/23450/10291/105378616/100151683/9410/23451/10946/54960/8559/25980/55660/54957/125050/9128/6634/25929/11171/83443/23020/10907/10992/27258/9416/96764/10565/23658/10569/153527/27336/24148/6636/26121/51631/56257/101954272/51639/9092/6627/6629/4809/8487/79760/79833/55692/84844/11218/6637/51690/51634/10465/55015/9343/51691/51747/10713/6625/10421/6633/6626/66…
BP	GO:0140053	mitochondrial gene expression	108	-0.526304	-1.635	0.00116279	0.0222657	0.0165718	14425	tags=81%, list=42%, signal=47%	22868/78988/51204/23395/28957/55037/10102/51250/130916/7284/708/7978/60528/9617/57570/57038/6832/60493/64960/84340/84545/60488/63899/54931/283459/54802/133522/219402/64963/51335/124454/51069/51021/80298/55699/118487/55278/65993/28973/6182/26164/10352/10128/79675/23107/64216/3035/55006/285367/3396/6150/51081/79072/81554/57129/28958/4528/51067/63931/64951/80222/51258/64863/55168/87178/115416/51373/…
CC	GO:0000786	nucleosome	105	-0.617177	-1.91237	0.00116414	0.0222657	0.0165718	5583	tags=45%, list=16%, signal=38%	94239/84250/8366/55766/8363/653604/8350/3007/440093/9555/85236/8349/8294/121504/3006/3005/3012/8343/8338/85235/8356/3009/3008/3015/8332/337874/3014/3013/8348/8341/8344/8370/8340/8362/440689/8353/8969/8351/8336/8357/8367/8970/8355/8339/8365/8329/1058
BP	GO:0007006	mitochondrial membrane organization	111	-0.508136	-1.58133	0.00116414	0.0222657	0.0165718	10143	tags=59%, list=29%, signal=42%	8834/55750/808/9868/26521/1386/29928/3313/1678/440574/6548/55288/56993/637/815/8996/55669/790955/2932/599/1267/10989/572/3320/4836/81554/10651/7417/617/125988/26515/292/90580/26519/5018/203245/89941/26517/3099/26520/2931/25813/140823/84303/57143/3308/9026/79135/3954/90529/92609/54927/345778/117145/28978/3303/4580/581/7755/9141/8546/54978/27113/6901/578/79680
CC	GO:0016363	nuclear matrix	111	-0.497686	-1.54881	0.00116414	0.0222657	0.0165718	11322	tags=70%, list=33%, signal=47%	10735/4670/55791/285643/1791/5371/4152/7041/26747/59348/10270/55660/6421/84148/30827/9782/22938/4926/7431/26277/8089/3181/5119/64395/10238/5687/10565/51588/9126/9984/64396/1161/57731/8243/55269/10296/4221/1072/3192/8520/84844/26012/10856/1822/11260/25900/1460/8573/22976/4841/9612/8607/5885/25909/4602/22880/5580/4968/80139/6002/6732/5422/26993/4000/7919/6678/4001/9782/1609/23314/1788/790/2692/641/…
MF	GO:0032182	ubiquitin-like protein binding	111	-0.530338	-1.65042	0.00116414	0.0222657	0.0165718	10905	tags=61%, list=32%, signal=42%	11047/9373/5371/4088/10043/199990/23197/26043/5886/165324/79004/57599/9994/390595/8924/6996/84164/7334/55611/550/10054/27043/84259/7251/64771/130617/11124/22927/8027/8078/51035/55968/83932/6047/93343/55208/3300/7345/26088/51366/55072/8517/91544/23636/8480/116143/137886/9184/22954/23062/8535/404093/23163/7319/81858/146691/51160/8878/9025/55666/10616/9146/57787/1163/1164/3315/78990/7153
MF	GO:0003774	cytoskeletal motor activity	113	-0.548231	-1.7097	0.0011655	0.0222657	0.0165718	4667	tags=39%, list=14%, signal=34%	283446/196385/374654/3796/4650/57519/11127/3835/83658/10126/25981/144132/4619/23046/8701/55930/140465/1769/3798/9585/4626/4648/1780/127602/80179/201625/8632/90990/55567/3832/4640/347240/9493/9928/1062/81930/56992/3833/10112/11004/84700/24137/4622/146909
CC	GO:0044815	DNA packaging complex	113	-0.643919	-2.00811	0.0011655	0.0222657	0.0165718	5583	tags=48%, list=16%, signal=40%	94239/84250/8366/55766/8363/653604/8350/3007/440093/9555/85236/8349/8294/121504/3006/29781/3005/3012/8343/8338/85235/8356/10051/3009/10592/54892/3008/3015/8332/337874/3014/9918/3013/8348/8341/8344/8370/8340/8362/440689/8353/8969/8351/8336/8357/8367/8970/8355/8339/8365/8329/23397/1058/64151
BP	GO:1901989	positive regulation of cell cycle phase transition	113	-0.57435	-1.79115	0.0011655	0.0222657	0.0165718	5055	tags=35%, list=15%, signal=30%	79447/4869/219736/8697/29945/1019/55920/51529/994/8563/2735/57521/7564/5889/57504/7919/51434/134353/11200/252983/286053/9700/23236/80174/79915/8317/27085/993/81610/2146/891/81620/990/9787/51514/113130/983/11065/995/7015
BP	GO:0001578	microtubule bundle formation	112	-0.511368	-1.59006	0.00116959	0.0222657	0.0165718	6488	tags=45%, list=19%, signal=36%	284076/91978/22919/8086/255101/399949/10634/55201/89796/123872/7756/221421/116143/90522/84071/374407/2622/80128/348807/1641/84223/54919/25981/285331/26140/93233/4133/85478/4131/55755/1769/55036/79925/136332/25809/55779/57787/286207/8632/25876/80217/92749/401024/84722/51364/55329/22994/9055/5347/10112
CC	GO:0015934	large ribosomal subunit	112	-0.590453	-1.83597	0.00116959	0.0222657	0.0165718	11687	tags=79%, list=34%, signal=53%	10884/9513/6144/6123/6124/11222/84545/63899/285855/6138/387338/6171/51069/54534/6160/6157/51318/84311/740/29074/6182/51073/65003/6159/28977/6125/23521/11224/51642/6141/51264/6130/6152/7311/10573/29088/6161/51263/64979/3396/64928/6168/6143/29093/6176/6134/25873/6165/6150/219927/6158/57129/6142/6133/4736/51121/51258/9045/6167/9349/6128/55168/64978/6139/6175/124995/6170/6181/122704/51538/6147/6129/1…
BP	GO:0032006	regulation of TOR signaling	104	-0.482177	-1.49056	0.00117233	0.0222657	0.0165718	8090	tags=49%, list=23%, signal=38%	8131/23251/9675/84219/6794/8550/10641/55011/10542/11133/201163/64223/54541/26268/154743/84335/64798/6396/28956/10016/153129/7249/2931/84861/652968/55846/10325/55004/140775/9894/2768/6009/389541/23274/56834/6098/57521/51520/90809/51256/107080638/5563/58528/7248/1609/283554/2629/54209/352954/729438/81610
CC	GO:0030880	RNA polymerase complex	103	-0.571871	-1.7647	0.00117509	0.0222657	0.0165718	13253	tags=85%, list=38%, signal=52%	84172/11036/167153/138474/4646/5434/5432/10629/5438/9519/54623/5435/404672/83860/27297/23168/9646/6872/51616/2967/10474/79577/6883/171568/84265/51082/6908/80349/4331/6917/27097/2958/221830/6873/2965/661/123169/5431/6879/5433/55718/5441/79871/2966/728340/6874/55197/11128/8295/5439/10622/2963/5437/2071/2962/6880/5828/23248/1022/5442/2068/728340/9533/6877/64210/30834/6881/2968/6882/10623/51728/5436/…
CC	GO:0022626	cytosolic ribosome	101	-0.558779	-1.72095	0.00117786	0.0222657	0.0165718	11754	tags=84%, list=34%, signal=56%	6231/6203/9513/6235/6144/6123/6124/6207/285855/6230/6138/6218/6229/6210/64963/6206/6171/6160/6157/6189/6159/6125/23521/11224/6208/6141/83939/6191/54505/6130/6152/6205/7311/6161/6194/6168/6143/6187/6176/6209/6134/25873/6202/6165/6158/6228/6234/6192/6188/6142/6133/4736/51121/9045/6167/9349/6224/6128/6233/6139/6175/6170/6181/51538/6147/6222/6129/6217/6223/6227/6232/6155/6201/6156/6193/220717/6169/62…
MF	GO:0031490	chromatin DNA binding	102	-0.516531	-1.59037	0.00117786	0.0222657	0.0165718	11222	tags=61%, list=32%, signal=41%	6722/5970/9575/8971/4088/3024/4851/92822/9219/6603/53615/3021/474/9878/3065/6601/3020/3066/5469/55206/3183/6605/3151/81/55693/1108/5928/6598/55818/54107/1660/328/3192/10856/23512/1104/51780/5914/86/6599/3007/7067/57459/440093/3150/10473/9555/3297/29803/3006/221496/3005/164684/6597/3009/8091/3008/2303/3015/25806/2146/7546
BP	GO:0048704	embryonic skeletal system morphogenesis	94	-0.559947	-1.71576	0.00117786	0.0222657	0.0165718	5878	tags=48%, list=17%, signal=40%	3221/9742/130497/652/1746/648/9775/7703/29985/9968/7289/27173/3204/1954/3205/4323/7020/3203/23314/4188/3340/2303/6474/3217/3200/25902/1301/3225/3207/6664/3219/3218/4613/5396/10265/3232/28982/116039/1280/10736/3233/51804/3236/6495/3235
BP	GO:0051304	chromosome separation	96	-0.6677	-2.04942	0.00117924	0.0222657	0.0165718	4757	tags=52%, list=14%, signal=45%	64682/3550/84861/1457/80198/7756/7175/9184/8697/5885/80010/29945/51529/201254/51451/84464/57697/55755/197342/29781/9400/51434/55055/4438/286053/9700/7517/56159/9735/54908/10460/4085/11130/891/1062/9319/10403/9212/5347/146956/81620/990/9232/701/9787/699/1063/7272/11065/7153
BP	GO:1904029	regulation of cyclin-dependent protein kinase activity	96	-0.5869	-1.80142	0.00117924	0.0222657	0.0165718	5539	tags=40%, list=16%, signal=33%	28984/11140/79935/645121/51654/219736/7023/23560/80279/85417/1050/5716/5310/3326/8851/5155/1163/1164/245711/84722/9134/1030/993/899/641/1031/10309/898/891/2810/5347/9088/990/890/9133/1033/1029/995
CC	GO:0030532	small nuclear ribonucleoprotein complex	97	-0.58685	-1.80027	0.00118064	0.0222657	0.0165718	10510	tags=65%, list=30%, signal=45%	105378616/100151683/9410/23451/10946/8559/25980/55660/54957/125050/9128/6634/83443/23020/10907/10992/27258/9416/96764/10565/23658/10569/153527/27336/24148/6636/26121/51631/56257/101954272/51639/9092/6627/6629/4809/55692/84844/6637/51690/51634/10465/55015/9343/51691/51747/10713/6625/10421/6633/6626/6632/8175/6631/57819/7919/25766/9129/134353/148756/25804/101954276/6635/6628
CC	GO:0090734	site of DNA damage	97	-0.583064	-1.78866	0.00118064	0.0222657	0.0165718	11347	tags=73%, list=33%, signal=49%	7520/10096/10097/79840/58493/54936/23347/27339/3364/221443/1386/10093/55183/10109/54969/6117/5932/286257/10111/7415/11284/27343/55135/135458/1642/10459/6118/7158/55159/55693/6419/5252/10094/7518/4361/50485/55100/84250/6119/79677/25900/11143/5429/78996/79000/55719/142/10092/200558/65123/11335/10552/112441434/23468/149840/9025/4000/10951/51547/10038/8914/79035/56893/56852/124817/3014/78995/157570/7…
BP	GO:0045132	meiotic chromosome segregation	93	-0.628514	-1.91971	0.00118343	0.0222657	0.0165718	4553	tags=44%, list=13%, signal=38%	80198/55706/147872/5885/80010/644186/23353/201254/84464/57697/197342/29781/5889/51547/256126/10051/56979/10592/4438/10919/11144/10609/83990/9700/29893/56159/9134/84944/2177/151246/898/151648/9319/5347/146956/9232/701/699/7272/7153/83540
BP	GO:0006626	protein targeting to mitochondrion	100	-0.513319	-1.57843	0.00118483	0.0222657	0.0165718	11008	tags=64%, list=32%, signal=44%	1459/9049/283514/51079/3329/9531/55750/79778/9868/26521/51024/29928/7332/1678/56993/637/728489/54332/10075/83943/3320/54543/9520/56947/9776/27429/3305/10425/51025/26515/10953/90580/26519/59286/164153/10440/89781/8314/196294/26517/26520/2931/57602/401505/25813/10134/140823/3308/10469/23409/55072/92609/131474/387990/10456/9804/10055/10245/134266/9141/55823/10452/6721/84134
CC	GO:0055029	nuclear DNA-directed RNA polymerase complex	98	-0.571138	-1.75324	0.00118483	0.0222657	0.0165718	13253	tags=86%, list=38%, signal=53%	84172/11036/138474/4646/5434/5432/10629/5438/9519/54623/5435/404672/83860/27297/23168/9646/6872/51616/2967/10474/79577/6883/171568/84265/51082/6908/80349/4331/6917/27097/2958/221830/6873/2965/661/123169/5431/6879/5433/55718/5441/79871/2966/728340/6874/55197/11128/8295/5439/10622/2963/5437/2071/2962/6880/5828/23248/1022/2068/728340/9533/6877/64210/30834/6881/2968/6882/10623/51728/5436/10621/2960/5…
BP	GO:0061640	cytoskeleton-dependent cytokinesis	100	-0.563596	-1.73303	0.00118483	0.0222657	0.0165718	8054	tags=52%, list=23%, signal=40%	6683/387/5119/116840/128866/11021/11113/27243/375/79643/10617/585/124404/11258/10899/200942/51652/54784/129531/92421/23157/23636/9094/5339/23503/10801/84445/389/9897/90120/23176/9585/114327/3619/9820/84501/5413/9700/26586/55964/3925/51203/1894/29127/55165/9493/9212/5347/10112/24137/54443/1058
BP	GO:1902749	regulation of cell cycle G2/M phase transition	100	-0.611867	-1.88146	0.00118483	0.0222657	0.0165718	7530	tags=57%, list=22%, signal=45%	6604/135458/57551/4204/1017/5890/29086/84142/84936/60561/4361/9577/51720/79621/22976/4869/60672/219736/92421/56658/5885/51149/27133/65123/80279/1019/55920/9555/994/85417/9344/29980/672/5889/57504/11073/79035/8091/1111/80174/79915/84446/8317/993/641/6790/63967/4998/9928/891/9212/5347/990/51514/983/90381/1063/995
CC	GO:1905368	peptidase complex	98	-0.527409	-1.61901	0.00118483	0.0222657	0.0165718	12635	tags=72%, list=37%, signal=46%	5686/10629/9491/5684/29979/3416/5706/5685/23198/5695/11047/9861/23478/10474/5720/9690/6883/5886/23392/27097/5721/5688/9789/90701/5719/5715/5707/112869/80227/5702/7415/6871/5682/5701/55578/5714/5705/5687/5717/5709/8295/56943/5691/28972/117143/27429/9097/90637/6880/5693/51377/9913/5708/94005/6881/5704/10213/5692/10197/51604/56970/23326/5716/5710/8464/6878/128869/8733/2648/3315/2191
BP	GO:0000079	regulation of cyclin-dependent protein serine/threonine kinase activity	92	-0.586893	-1.78872	0.00118624	0.0222657	0.0165718	4021	tags=39%, list=12%, signal=35%	28984/11140/79935/645121/51654/7023/23560/80279/85417/1050/5716/5310/8851/5155/1163/1164/245711/84722/9134/1030/993/899/641/1031/10309/898/891/2810/5347/9088/990/890/9133/1033/1029/995
CC	GO:0000428	DNA-directed RNA polymerase complex	99	-0.571726	-1.75559	0.00118624	0.0222657	0.0165718	13253	tags=86%, list=38%, signal=53%	84172/11036/138474/4646/5434/5432/10629/5438/9519/54623/5435/404672/83860/27297/23168/9646/6872/51616/2967/10474/79577/6883/171568/84265/51082/6908/80349/4331/6917/27097/2958/221830/6873/2965/661/123169/5431/6879/5433/55718/5441/79871/2966/728340/6874/55197/11128/8295/5439/10622/2963/5437/2071/2962/6880/5828/23248/1022/5442/2068/728340/9533/6877/64210/30834/6881/2968/6882/10623/51728/5436/10621/2…
BP	GO:0010389	regulation of G2/M transition of mitotic cell cycle	92	-0.623951	-1.90166	0.00118624	0.0222657	0.0165718	7530	tags=58%, list=22%, signal=46%	6604/135458/57551/4204/1017/5890/29086/84142/84936/60561/4361/9577/51720/79621/60672/219736/92421/56658/5885/51149/27133/65123/80279/1019/55920/994/85417/9344/29980/672/5889/57504/11073/79035/8091/1111/80174/84446/8317/993/641/6790/63967/4998/9928/891/9212/5347/990/51514/983/90381/1063/995
BP	GO:0032465	regulation of cytokinesis	92	-0.58136	-1.77185	0.00118624	0.0222657	0.0165718	8054	tags=48%, list=23%, signal=37%	6683/387/6755/805/11113/201161/9371/201163/84936/8502/585/10755/6840/51652/5300/9903/92421/23636/79848/54627/23503/25909/1069/994/9585/126520/28964/80179/3619/675/84440/10733/1894/29127/6790/9493/9928/9212/144455/9055/5347/990/10112/79733
BP	GO:0034502	protein localization to chromosome	92	-0.631186	-1.92371	0.00118624	0.0222657	0.0165718	8598	tags=68%, list=25%, signal=51%	8658/6117/9183/112869/7013/7415/55135/55869/55011/6118/100129583/54552/51535/10694/7518/23383/10574/10856/26354/84250/545/3550/65057/23272/25900/10576/1736/9184/91272/5885/51149/10575/55719/22948/55920/9555/57082/221496/79035/55055/908/7203/3009/55166/84515/675/4436/9735/54908/27085/157570/2146/83903/10403/9212/5347/81620/701/113130/983/7272/1058/7015
MF	GO:0043130	ubiquitin binding	92	-0.546765	-1.66641	0.00118624	0.0222657	0.0165718	11369	tags=62%, list=33%, signal=42%	22933/11047/9373/4088/10043/199990/23197/26043/5886/165324/79004/57599/390595/84164/7334/55611/550/7251/64771/130617/11124/8027/8078/51035/55968/83932/93343/3300/7345/26088/51366/55072/8517/91544/23636/8480/116143/137886/9184/22954/23062/404093/23163/7319/81858/146691/51160/8878/9025/55666/10616/9146/57787/1163/1164/3315/78990/7153
BP	GO:0031110	regulation of microtubule polymerization or depolymerization	88	-0.548157	-1.65879	0.00118906	0.0222657	0.0165718	9306	tags=61%, list=27%, signal=45%	23122/58526/4926/2288/403/6683/6904/5879/4281/57551/4204/79929/6188/24139/1639/157922/22919/4733/9793/27124/25/10634/348235/55201/51199/10300/3304/23271/4130/9181/5058/3303/10382/4133/57704/4131/402/55755/58497/10297/89795/28964/8851/57159/25876/2258/26586/84722/22974/3925/401236/4137/221150/220134
BP	GO:0032392	DNA geometric change	88	-0.646188	-1.95545	0.00118906	0.0222657	0.0165718	8564	tags=65%, list=25%, signal=49%	1653/6117/84083/10111/3181/10973/2966/51750/56897/57680/6742/2963/1108/2071/5965/1660/4361/2547/10856/3508/3149/2068/8607/5982/5985/9557/1107/56652/57697/9400/157777/1763/5983/3148/3159/1663/4176/4174/4173/83990/63922/84515/25788/4172/5984/4175/79075/641/80119/165545/5888/9401/4171/10721/54821/8438/7153
CC	GO:0034708	methyltransferase complex	88	-0.631517	-1.91105	0.00118906	0.0222657	0.0165718	9179	tags=76%, list=27%, signal=56%	51230/30827/6879/6634/6045/55006/125476/54881/8731/27043/6874/3066/11108/9739/3720/284058/29104/79872/26168/79084/57680/3276/6636/83640/26121/5928/9757/6880/4221/124944/84661/10856/54554/5929/1876/6637/23512/143241/115708/29890/22976/79447/10419/25962/5931/11091/4234/81887/83732/23054/8607/8726/8085/56339/23468/6633/6632/3054/2145/51605/10445/10785/6878/6635/6628/84332/2146
CC	GO:0000313	organellar ribosome	84	-0.570134	-1.71439	0.00119048	0.0222657	0.0165718	11030	tags=73%, list=32%, signal=50%	11222/84545/60488/63899/387338/64965/64969/64963/51069/54534/51021/51650/51318/118487/84311/740/29074/65993/28973/6182/26164/51073/65003/28977/23107/51642/51264/10573/29088/64949/51263/64979/3396/64928/55173/29093/6150/51081/219927/57129/63931/64951/51258/55168/64978/124995/51373/122704/92170/4701/128308/63875/9553/28998/6183/7818/65005/79590/54460/84769/116540
CC	GO:0005761	mitochondrial ribosome	84	-0.570134	-1.71439	0.00119048	0.0222657	0.0165718	11030	tags=73%, list=32%, signal=50%	11222/84545/60488/63899/387338/64965/64969/64963/51069/54534/51021/51650/51318/118487/84311/740/29074/65993/28973/6182/26164/51073/65003/28977/23107/51642/51264/10573/29088/64949/51263/64979/3396/64928/55173/29093/6150/51081/219927/57129/63931/64951/51258/55168/64978/124995/51373/122704/92170/4701/128308/63875/9553/28998/6183/7818/65005/79590/54460/84769/116540
BP	GO:0006354	DNA-templated transcription, elongation	87	-0.536916	-1.62268	0.00119048	0.0222657	0.0165718	12816	tags=72%, list=37%, signal=46%	84337/23476/5438/8289/26610/54623/85403/404672/1499/57805/11047/23168/905/6830/9646/8621/29072/9150/79577/904/23160/8861/80349/125050/9792/57178/6923/55209/51755/123169/55795/56943/9984/51497/27336/2963/2071/2962/6827/55840/3192/79736/6829/2068/11198/51224/25920/11143/7469/3150/10915/8563/83637/6602/9025/7919/9400/10189/80237/55038/7936/1111/2146
MF	GO:0008276	protein methyltransferase activity	87	-0.554784	-1.67668	0.00119048	0.0222657	0.0165718	12789	tags=74%, list=37%, signal=46%	80204/80335/23463/79813/54496/79609/93166/79823/83852/387893/4297/283742/3275/23067/65990/29072/149281/134145/25940/51409/30827/28989/55209/55471/25895/150572/51504/9739/10498/29104/3276/151194/6419/9757/5929/23512/10419/55870/751071/11091/8726/8085/64324/56950/84444/2091/51451/9869/196483/2145/54093/10196/10322/79723/2122/6839/56979/7468/1788/10919/64754/84787/11105/2146
CC	GO:0071013	catalytic step 2 spliceosome	86	-0.606224	-1.82837	0.00119048	0.0222657	0.0165718	11782	tags=86%, list=34%, signal=57%	10286/3190/5356/23450/4670/10291/9410/55596/23451/27339/1655/10946/51503/25949/5411/6426/22938/23524/24144/6634/3181/4116/23517/23398/23020/10236/10992/27258/9416/988/3183/8899/10569/220988/24148/6636/55696/56949/51639/9092/6627/6629/57461/3192/58509/1659/6637/53938/51340/51690/55110/60625/3187/55094/10283/27316/9343/9939/9775/3178/26986/8896/8220/51645/84292/51428/22913/6633/6632/8175/57819/1018…
CC	GO:0097525	spliceosomal snRNP complex	87	-0.591133	-1.78653	0.00119048	0.0222657	0.0165718	10510	tags=66%, list=30%, signal=46%	105378616/100151683/9410/23451/10946/8559/25980/55660/54957/9128/6634/83443/23020/10907/10992/27258/9416/23658/153527/27336/24148/6636/26121/51631/101954272/51639/9092/6627/6629/4809/55692/84844/6637/51690/51634/10465/55015/9343/51691/51747/10713/6625/10421/6633/6626/6632/8175/6631/57819/7919/25766/9129/148756/25804/101954276/6635/6628
BP	GO:2001251	negative regulation of chromosome organization	86	-0.651501	-1.96492	0.00119048	0.0222657	0.0165718	8854	tags=69%, list=26%, signal=51%	5394/26277/55795/51143/79991/8658/8379/9183/10111/7013/348654/6714/167227/2067/51750/3183/10459/79008/9587/54552/6419/3192/3550/84861/65057/55226/548593/7756/7175/9184/3178/5885/142/440093/8260/51451/84464/55755/7515/55055/9700/7517/9735/54908/80119/4085/11130/4171/891/9319/10403/9212/5347/81620/9232/701/699/1063/7272/7153
BP	GO:0006400	tRNA modification	89	-0.53544	-1.62019	0.00119332	0.0222657	0.0165718	13577	tags=80%, list=39%, signal=49%	127253/23587/9836/81627/123263/57570/54888/26610/144233/79828/27304/55623/129450/55644/54920/16/63899/54931/54859/441250/54802/11180/56986/152992/348180/112970/54482/55253/55006/55798/51531/8518/63892/81890/285381/51504/25917/6741/56931/79979/79691/81605/55152/54522/54901/158234/115708/126789/339175/55226/51654/55039/134637/54517/80745/4234/64118/90353/24140/84705/80324/51002/64172/11062/55687/51…
CC	GO:0031248	protein acetyltransferase complex	85	-0.592698	-1.7828	0.00119474	0.0222657	0.0165718	10832	tags=75%, list=31%, signal=52%	80314/51616/10474/10524/1386/6883/84148/80155/9767/79612/60560/51230/27097/6873/80218/55929/6879/10943/51147/8089/112869/9643/6871/6874/55578/80018/8295/56943/117143/54934/284058/339287/51105/6880/10856/55683/84289/7862/27154/9913/57634/6877/11143/86/11091/6881/8607/8473/55257/23338/9678/51126/8260/10902/56970/23326/3054/51412/10445/8464/6878/151507/84779/2648
BP	GO:0044774	mitotic DNA integrity checkpoint signaling	85	-0.586447	-1.764	0.00119474	0.0222657	0.0165718	7396	tags=53%, list=21%, signal=42%	135458/57551/6118/1017/55159/29086/84142/6419/60561/4361/9577/51720/5591/80198/144715/9656/56658/51149/6659/80279/54962/55367/835/9344/29980/672/197342/11073/5883/11200/8091/1111/4436/84446/641/2177/63967/4998/51512/5347/146956/990/51514/983/90381
CC	GO:1902493	acetyltransferase complex	85	-0.592698	-1.7828	0.00119474	0.0222657	0.0165718	10832	tags=75%, list=31%, signal=52%	80314/51616/10474/10524/1386/6883/84148/80155/9767/79612/60560/51230/27097/6873/80218/55929/6879/10943/51147/8089/112869/9643/6871/6874/55578/80018/8295/56943/117143/54934/284058/339287/51105/6880/10856/55683/84289/7862/27154/9913/57634/6877/11143/86/11091/6881/8607/8473/55257/23338/9678/51126/8260/10902/56970/23326/3054/51412/10445/8464/6878/151507/84779/2648
BP	GO:2000779	regulation of double-strand break repair	85	-0.585224	-1.76032	0.00119474	0.0222657	0.0165718	8669	tags=61%, list=25%, signal=46%	57599/55183/23028/196528/24144/55611/11284/55135/51750/10459/6118/7158/84309/55693/22891/6419/7913/84250/51366/51548/5591/78996/64210/79000/51149/55719/142/4968/112441434/2521/149840/3297/55086/9400/51547/8914/56893/63979/8091/7468/1663/84501/1111/84787/78990/116028/2187/5888/10635/55010/10721/2305
CC	GO:0005684	U2-type spliceosomal complex	91	-0.619915	-1.88236	0.00119617	0.0222657	0.0165718	10448	tags=81%, list=30%, signal=57%	9410/23451/27339/10946/51503/25949/8559/55660/84950/55702/22938/151903/9128/23524/24144/6634/83443/23020/10907/4236/10992/27258/988/23658/153527/7737/27336/24148/6636/26121/51631/11338/55696/56949/51639/9092/6627/6629/4809/57461/55692/8449/84844/1659/6637/51340/3550/51690/51634/84811/55110/55015/10283/9343/9939/51691/9775/51747/8896/6625/22794/81576/51645/6633/6632/8175/6631/57819/25766/9129/1026…
BP	GO:1901992	positive regulation of mitotic cell cycle phase transition	91	-0.576042	-1.74914	0.00119617	0.0222657	0.0165718	4213	tags=31%, list=12%, signal=27%	8697/29945/1019/55920/51529/994/57521/5889/57504/51434/134353/286053/9700/23236/80174/8317/27085/993/891/81620/990/9787/51514/113130/983/11065/995/7015
BP	GO:0000245	spliceosomal complex assembly	77	-0.554323	-1.64814	0.00119761	0.0222657	0.0165718	12300	tags=71%, list=36%, signal=46%	101954264/101954268/4686/6606/6607/101954267/8233/6606/7536/10291/105378616/100151683/23451/27339/10946/56853/6426/8683/60680/1653/8996/23020/10907/10181/9416/135295/10569/24148/51631/101954272/6733/11168/8487/79833/57461/55692/6637/51340/55015/26576/51747/10713/6732/6433/6633/6632/8175/6631/22827/7919/148756/11189/101954276/6635/22889
BP	GO:0032204	regulation of telomere maintenance	80	-0.552736	-1.65207	0.00119761	0.0222657	0.0165718	12871	tags=79%, list=37%, signal=50%	5570/4216/170506/4683/7014/5514/3184/54984/546/7874/7520/1499/5371/25913/6950/5594/5073/140609/5394/26277/79991/8658/10111/3181/7013/6714/5609/167227/2067/11284/55869/26272/51750/3183/8550/79008/54552/10694/5976/3192/4361/10574/26354/545/65057/55226/51548/548593/10576/1736/3178/10575/142/22948/5595/84464/79035/7515/908/7203/23381/80119/9212/4751
BP	GO:0051303	establishment of chromosome localization	80	-0.599898	-1.79303	0.00119761	0.0222657	0.0165718	4898	tags=41%, list=14%, signal=35%	3837/92421/23636/91272/147872/8697/10300/3835/54820/23353/10540/150465/23212/55166/10615/3619/84722/54908/81610/9928/55143/891/1062/10403/81930/9212/81620/9787/3833/113130/11004/1063/83540
BP	GO:0051983	regulation of chromosome segregation	90	-0.669884	-2.03033	0.00119761	0.0222657	0.0165718	5497	tags=50%, list=16%, signal=42%	64682/79677/3550/84861/1457/7756/7175/9184/8697/5885/29945/55920/51529/51451/55755/51434/55055/56852/286053/9700/7517/9735/54908/10460/116028/4085/11130/891/157313/1062/9319/10403/9212/5347/4288/81620/990/9232/701/9787/11004/699/1063/7272/11065
CC	GO:0000123	histone acetyltransferase complex	75	-0.589101	-1.7454	0.00120048	0.0222657	0.0165718	10832	tags=75%, list=31%, signal=51%	80314/51616/10474/10524/1386/6883/84148/9767/51230/27097/6873/55929/6879/10943/51147/8089/112869/9643/6871/6874/55578/8295/56943/117143/54934/284058/339287/51105/6880/10856/55683/84289/7862/27154/9913/57634/6877/11143/86/11091/6881/8607/8473/55257/23338/9678/10902/56970/23326/3054/51412/10445/8464/6878/151507/2648
CC	GO:0030684	preribosome	78	-0.610124	-1.81648	0.00120048	0.0222657	0.0165718	11520	tags=79%, list=33%, signal=53%	84916/7520/26155/80135/9790/102724159/84946/85395/51118/92856/26156/22884/55781/10199/23076/54663/10436/10412/90441/10607/153443/161424/3692/10969/25983/51154/4809/56342/55759/27042/79050/23481/51602/51096/27340/84294/27341/55813/79954/65083/5591/65095/88745/6201/22984/81887/8568/51018/83732/117246/10813/9277/705/2091/84261/10528/55127/25879/9136/91695/23212/23246
CC	GO:0000792	heterochromatin	73	-0.611099	-1.8025	0.00120337	0.0222657	0.0165718	7110	tags=59%, list=21%, signal=47%	9031/4204/4999/6015/10472/55693/2296/23272/56254/648/11176/51548/1059/7703/10155/22880/11335/7319/9555/23468/3297/10951/6839/1786/114991/3009/8091/3008/57673/3015/1788/3159/3619/57332/84787/157570/79968/3070/84733/29128/146956/1058/1029
CC	GO:0000794	condensed nuclear chromosome	74	-0.563191	-1.66479	0.00120337	0.0222657	0.0165718	7396	tags=54%, list=21%, signal=43%	135458/9126/4292/84365/8243/7329/27030/1104/22920/65083/221711/144715/147872/5885/644186/5810/6002/672/11073/50511/5883/256126/6839/23212/3619/7283/4438/3014/11144/10609/1111/675/29893/1045/56159/641/5888/27127/5347/4751
BP	GO:0001510	RNA methylation	82	-0.56105	-1.67879	0.00120337	0.0222657	0.0165718	10467	tags=68%, list=30%, signal=48%	63899/54931/387338/79066/11180/152992/54482/64216/10436/55006/55798/51531/8731/27292/91893/63892/51504/96764/29063/25917/23070/79872/64863/83640/51093/56257/79979/63935/55152/27037/114049/158234/115708/29890/339175/25962/55039/80745/4234/29960/29081/117246/24140/84705/79922/4839/2091/56339/51605/55621/10785/131965/55695/155400/260294/6894
CC	GO:0016591	RNA polymerase II, holoenzyme	74	-0.558661	-1.6514	0.00120337	0.0222657	0.0165718	13177	tags=84%, list=38%, signal=52%	11036/138474/4646/5434/5432/10629/5438/9519/54623/5435/404672/83860/23168/9646/6872/51616/2967/10474/79577/6883/6908/80349/4331/6917/27097/2958/6873/2965/123169/5431/6879/5433/5441/79871/2966/728340/6874/55197/8295/5439/2963/5437/2071/2962/6880/5828/23248/1022/2068/728340/6877/64210/6881/2968/6882/5436/2960/548644/9400/8464/5440/6878/2648
BP	GO:0032508	DNA duplex unwinding	82	-0.651113	-1.94829	0.00120337	0.0222657	0.0165718	6901	tags=57%, list=20%, signal=46%	56897/57680/6742/2963/1108/2071/5965/1660/4361/2547/10856/3508/2068/8607/5982/5985/9557/1107/56652/57697/9400/157777/1763/5983/3159/1663/4176/4174/4173/83990/63922/84515/25788/4172/5984/4175/79075/641/80119/165545/5888/9401/4171/10721/54821/8438/7153
CC	GO:0035861	site of double-strand break	73	-0.615612	-1.81582	0.00120337	0.0222657	0.0165718	11261	tags=77%, list=33%, signal=52%	10096/10097/79840/58493/23347/27339/3364/1386/10093/55183/10109/5932/286257/10111/7415/11284/27343/55135/135458/1642/10459/6118/7158/55159/55693/6419/5252/10094/7518/4361/50485/55100/84250/6119/79677/25900/5429/78996/55719/142/10092/200558/65123/10552/112441434/149840/9025/4000/51547/8914/79035/56852/124817/3014/157570/5888
BP	GO:0042274	ribosomal small subunit biogenesis	73	-0.612146	-1.80559	0.00120337	0.0222657	0.0165718	11520	tags=85%, list=33%, signal=57%	84916/404672/7520/9790/102724159/84946/85395/6230/6218/6229/64963/64434/55781/10436/90121/6208/11056/10607/64745/6838/6194/153443/115939/161424/6209/6202/51081/6234/26284/25983/29777/4809/27042/2068/25926/6217/6223/27340/84294/6227/27341/55813/79954/4869/55226/5591/6232/65095/88745/6201/83732/6193/6169/9277/705/3921/57647/10799/55127/25879/91695/23212
BP	GO:0050000	chromosome localization	82	-0.596446	-1.78471	0.00120337	0.0222657	0.0165718	4898	tags=57%, list=14%, signal=49%	8379/9183/7013/5119/152185/128866/10464/27243/4292/79643/1778/3192/25900/3837/92421/23636/91272/147872/8697/10300/3835/54820/23353/10540/4000/150465/23212/55166/10615/3619/84722/54908/81610/9928/55143/891/1062/10403/81930/9212/81620/9787/3833/113130/11004/1063/83540
BP	GO:0051298	centrosome duplication	73	-0.580048	-1.71092	0.00120337	0.0222657	0.0165718	8204	tags=59%, list=24%, signal=45%	348654/5119/152185/116840/128866/27243/1017/56890/80817/10432/338657/91147/51652/7514/9793/4869/26005/55226/92421/23636/55125/54820/4591/1069/7840/55755/672/85459/163786/55722/29901/2648/55835/22995/675/7517/84446/22994/10733/899/284403/6491/10403
BP	GO:2001252	positive regulation of chromosome organization	82	-0.581862	-1.74107	0.00120337	0.0222657	0.0165718	9673	tags=85%, list=28%, signal=62%	5570/4216/170506/81626/4683/7014/5514/3184/546/83852/7520/1499/5371/25913/6421/6950/5594/55729/5073/4926/140609/57343/8658/10111/3181/5609/2067/11284/2966/26272/51750/8550/79008/9587/6742/51535/10694/4361/10574/26354/84250/545/65057/23272/51548/548593/10576/1736/7175/3178/5885/10155/10575/22880/55719/22948/9555/5595/9869/84464/79035/908/7203/1786/286053/1663/2237/9212/81620/4751
BP	GO:0010833	telomere maintenance via telomere lengthening	81	-0.61963	-1.85125	0.00120482	0.0222657	0.0165718	9625	tags=68%, list=28%, signal=49%	6950/5594/55505/5073/140609/5394/26277/79991/8658/6117/10111/3181/7013/6714/5609/167227/11284/54433/55135/26272/3320/51750/3183/8550/79008/54552/10694/3192/4361/10574/545/65057/10728/55226/548593/10576/1736/9894/3178/10575/142/22948/5981/5595/64858/84464/55651/3326/908/7203/23381/80119/5888/9212/4751/7015
BP	GO:0044773	mitotic DNA damage checkpoint signaling	81	-0.575214	-1.71855	0.00120482	0.0222657	0.0165718	7396	tags=52%, list=21%, signal=41%	135458/57551/6118/1017/55159/29086/84142/60561/4361/9577/51720/5591/80198/144715/9656/56658/51149/6659/80279/54962/55367/835/9344/29980/672/197342/11073/5883/11200/8091/1111/4436/84446/641/2177/63967/51512/5347/146956/51514/983/90381
CC	GO:0005844	polysome	66	-0.595631	-1.73352	0.00120919	0.0222657	0.0165718	9760	tags=74%, list=28%, signal=53%	6171/6160/8087/26019/2332/689/7431/6141/6191/6130/6152/5682/6161/6194/6143/5687/25873/6228/6234/6192/6188/811/6142/6311/4736/6128/87178/129563/6170/1660/4733/8667/6227/124540/23185/6156/10985/6169/23367/7411/6173/2521/6132/85451/190/10445/27161/140801/4440
BP	GO:0006303	double-strand break repair via nonhomologous end joining	66	-0.58698	-1.70835	0.00120919	0.0222657	0.0165718	12683	tags=83%, list=37%, signal=53%	10039/7405/5423/9937/3146/7520/79840/1791/23347/27339/22992/25913/55183/91419/24144/286257/2067/11284/27343/55135/10459/4292/1161/7158/84309/55693/6419/7518/4361/50485/2547/7913/25900/5591/78996/79000/51149/10213/200558/3980/112441434/149840/3297/5422/64858/9025/64421/51547/27434/7515/8091/7468/3148/84787/10721
BP	GO:0051306	mitotic sister chromatid separation	67	-0.691873	-2.01572	0.00120919	0.0222657	0.0165718	4469	tags=52%, list=13%, signal=46%	7756/7175/9184/8697/5885/29945/51529/51451/55755/29781/51434/55055/286053/9700/7517/9735/54908/10460/4085/11130/891/1062/9319/10403/9212/5347/81620/990/9232/701/9787/699/1063/7272/11065
BP	GO:0010965	regulation of mitotic sister chromatid separation	65	-0.696371	-2.02303	0.00121065	0.0222657	0.0165718	4469	tags=52%, list=13%, signal=46%	7756/7175/9184/8697/5885/29945/51529/51451/55755/51434/55055/286053/9700/7517/9735/54908/10460/4085/11130/891/1062/9319/10403/9212/5347/81620/990/9232/701/9787/699/1063/7272/11065
BP	GO:0044784	metaphase/anaphase transition of cell cycle	65	-0.688627	-2.00053	0.00121065	0.0222657	0.0165718	4469	tags=51%, list=13%, signal=44%	7756/7175/9184/8697/5885/29945/51529/51451/55755/51434/55055/286053/9700/7517/9735/54908/10460/4085/11130/891/1062/9319/10403/9212/5347/81620/990/701/9787/699/1063/7272/11065
BP	GO:0051310	metaphase plate congression	65	-0.64312	-1.86833	0.00121065	0.0222657	0.0165718	4898	tags=59%, list=14%, signal=51%	8379/9183/5119/152185/128866/10464/27243/4292/79643/1778/3192/3837/92421/23636/91272/8697/3835/10540/150465/23212/55166/10615/3619/84722/54908/81610/9928/55143/891/1062/10403/81930/9212/81620/3833/113130/11004/1063/83540
BP	GO:0090307	mitotic spindle assembly	65	-0.654589	-1.90165	0.00121065	0.0222657	0.0165718	8031	tags=66%, list=23%, signal=51%	387/5119/152185/128866/10464/9126/27243/9371/8243/84142/49856/3192/8086/4733/729440/3837/79598/92421/7756/55125/7175/54627/3796/3304/3303/440145/126353/126731/11200/90990/22974/3832/29127/9493/9212/9055/5347/56992/3833/24137/991/4605/4751
CC	GO:0005876	spindle microtubule	72	-0.619328	-1.81883	0.00121212	0.0222657	0.0165718	5937	tags=50%, list=17%, signal=41%	3192/22919/84861/115106/55559/22920/348235/9903/54930/1453/91272/3796/11127/79441/126353/23354/27175/150465/85459/126731/7283/84722/9735/3832/6790/1062/81930/9212/9055/5347/983/221150/24137/332/146909/220134
BP	GO:0033045	regulation of sister chromatid segregation	72	-0.679077	-1.9943	0.00121212	0.0222657	0.0165718	4469	tags=49%, list=13%, signal=42%	7756/7175/9184/8697/5885/29945/51529/51451/55755/51434/55055/286053/9700/7517/9735/54908/10460/116028/4085/11130/891/1062/9319/10403/9212/5347/81620/990/9232/701/9787/699/1063/7272/11065
BP	GO:0042273	ribosomal large subunit biogenesis	72	-0.59222	-1.73922	0.00121212	0.0222657	0.0165718	12045	tags=82%, list=35%, signal=53%	8886/54680/55153/55027/51187/6123/26155/80135/26156/285855/84154/54663/6125/11224/10412/90441/6130/6152/6838/6134/6165/3692/10969/51154/84365/4736/51121/51491/9045/9875/6128/6175/115416/4809/56342/55759/22907/23481/6147/6129/9326/4869/220064/84231/55003/81887/55299/51018/220717/6169/23560/117246/4839/54475/55651/4931/23212/23246/140801
BP	GO:1905818	regulation of chromosome separation	72	-0.675132	-1.98272	0.00121212	0.0222657	0.0165718	5497	tags=53%, list=16%, signal=44%	64682/3550/84861/1457/7756/7175/9184/8697/5885/29945/51529/51451/55755/51434/55055/286053/9700/7517/9735/54908/10460/4085/11130/891/1062/9319/10403/9212/5347/81620/990/9232/701/9787/699/1063/7272/11065
BP	GO:0007004	telomere maintenance via telomerase	69	-0.619408	-1.8115	0.00121359	0.0222657	0.0165718	9625	tags=69%, list=28%, signal=50%	6950/5594/55505/5073/140609/5394/26277/79991/8658/6117/10111/7013/6714/5609/167227/11284/54433/55135/26272/3320/3183/8550/54552/10694/3192/4361/10574/545/65057/10728/55226/10576/1736/9894/3178/10575/22948/5981/5595/55651/3326/908/7203/23381/80119/9212/4751/7015
BP	GO:0070192	chromosome organization involved in meiotic cell cycle	69	-0.596005	-1.74306	0.00121359	0.0222657	0.0165718	4463	tags=45%, list=13%, signal=39%	55706/147872/5885/644186/23353/29781/5889/51547/256126/10051/56979/10592/3619/4438/10919/11144/9918/10609/83990/29893/56159/9134/84944/5888/2177/151246/898/151648/9319/701/699
BP	GO:0000281	mitotic cytokinesis	71	-0.587897	-1.72158	0.00121655	0.0222657	0.0165718	8054	tags=56%, list=23%, signal=43%	6683/387/5119/116840/128866/11021/11113/27243/375/79643/10617/585/10899/200942/51652/129531/92421/23157/23636/9094/23503/84445/389/9585/114327/3619/9820/9700/26586/3925/51203/1894/29127/55165/9493/5347/10112/24137/54443/1058
MF	GO:0003684	damaged DNA binding	68	-0.581775	-1.6976	0.00121655	0.0222657	0.0165718	8883	tags=60%, list=26%, signal=45%	6996/6117/5932/54840/2067/11284/1642/6188/6118/7158/55693/2071/8450/328/2547/6119/2068/79677/4595/5429/79000/2956/5810/4968/100133315/64858/672/64421/7515/56852/5111/5424/3148/3014/4436/2189/2237/641/9401/10721/55247
MF	GO:0003777	microtubule motor activity	68	-0.641674	-1.87239	0.00121655	0.0222657	0.0165718	4517	tags=49%, list=13%, signal=42%	196385/374654/3796/57519/11127/3835/83658/10126/25981/144132/23046/8701/1769/3798/9585/1780/127602/201625/8632/90990/55567/3832/347240/9493/9928/1062/81930/56992/3833/10112/11004/24137/146909
BP	GO:0045143	homologous chromosome segregation	63	-0.574904	-1.66263	0.00121803	0.0222657	0.0165718	4463	tags=40%, list=13%, signal=35%	55706/147872/5885/644186/23353/51547/256126/56979/4438/10919/11144/10609/83990/9700/29893/56159/9134/84944/2177/151246/898/151648/9319/5347/9232
BP	GO:1902099	regulation of metaphase/anaphase transition of cell cycle	63	-0.692044	-2.0014	0.00121803	0.0222657	0.0165718	4469	tags=51%, list=13%, signal=44%	7756/7175/9184/8697/5885/29945/51529/51451/55755/51434/55055/286053/9700/7517/9735/54908/4085/11130/891/1062/9319/10403/9212/5347/81620/990/701/9787/699/1063/7272/11065
BP	GO:0007091	metaphase/anaphase transition of mitotic cell cycle	62	-0.69449	-2.00314	0.00121951	0.0222657	0.0165718	4469	tags=53%, list=13%, signal=46%	7756/7175/9184/8697/5885/29945/51529/51451/55755/51434/55055/286053/9700/7517/9735/54908/10460/4085/11130/891/1062/9319/10403/9212/5347/81620/990/701/9787/699/1063/7272/11065
MF	GO:0003678	DNA helicase activity	70	-0.679489	-1.9822	0.00122549	0.0222657	0.0165718	6901	tags=61%, list=20%, signal=49%	56897/57680/2963/1108/2071/5965/1660/4361/2547/10856/3508/2068/8607/5982/5985/9557/1107/56652/57697/9400/1763/5983/1663/4176/4174/4173/83990/63922/84515/25788/4172/5984/4175/79075/641/80119/165545/5888/9401/4171/10721/54821/8438
BP	GO:0006278	RNA-dependent DNA biosynthetic process	70	-0.613962	-1.79105	0.00122549	0.0222657	0.0165718	9625	tags=68%, list=28%, signal=49%	6950/5594/55505/5073/140609/5394/26277/79991/8658/6117/10111/7013/6714/5609/167227/11284/54433/55135/26272/3320/3183/8550/54552/10694/3192/4361/10574/545/65057/10728/55226/10576/1736/9894/3178/10575/22948/5981/5595/55651/3326/908/7203/23381/80119/9212/4751/7015
MF	GO:0031491	nucleosome binding	70	-0.599022	-1.74746	0.00122549	0.0222657	0.0165718	11238	tags=76%, list=33%, signal=51%	26155/8028/50809/6830/8971/3024/80764/9219/6603/53615/3021/7290/3065/64431/6601/3020/116092/3066/3183/6605/4676/3151/1108/5928/6598/6749/6047/11198/1104/86/6599/3007/4302/8726/57459/79685/440093/3150/10473/9555/2145/23523/3006/3005/10038/7443/26013/6597/3009/8091/3008/3015/29128
BP	GO:0042255	ribosome assembly	61	-0.607464	-1.74643	0.0012285	0.0222657	0.0165718	8529	tags=66%, list=25%, signal=49%	6125/6208/83939/54505/6152/29093/6209/6134/51081/6234/26284/3692/29777/51154/6128/6175/56342/22907/6147/6223/27341/4869/5591/6232/84231/55299/6193/220717/6169/51001/4839/3921/57647/54475/84769/91695/23212/23246/140801/26609
BP	GO:1904356	regulation of telomere maintenance via telomere lengthening	61	-0.588688	-1.69245	0.0012285	0.0222657	0.0165718	9625	tags=66%, list=28%, signal=48%	6950/5594/5073/140609/5394/26277/79991/8658/3181/7013/6714/5609/167227/11284/26272/51750/3183/8550/79008/54552/10694/3192/10574/545/65057/55226/548593/10576/1736/3178/10575/142/22948/5595/84464/908/7203/23381/80119/9212/4751
MF	GO:0004536	deoxyribonuclease activity	57	-0.561705	-1.59955	0.00123001	0.0222657	0.0165718	8527	tags=67%, list=25%, signal=50%	5426/84083/5932/58511/10111/348654/54840/2067/64789/6188/79008/6419/328/4361/548593/27301/80198/92667/200558/5810/83940/64858/84464/5889/11219/64421/9941/5883/7515/4830/1773/1763/5424/7517/55345/2237/1775/9156
BP	GO:0007062	sister chromatid cohesion	57	-0.635468	-1.8096	0.00123001	0.0222657	0.0165718	4258	tags=42%, list=12%, signal=37%	91272/5885/55719/3835/9555/8260/23126/5889/64940/286053/1663/9700/2237/79075/157570/151246/83903/151648/27127/5347/701/113130/699/991
MF	GO:0016796	exonuclease activity, active with either ribo- or deoxyribonucleic acids and producing 5'-phosphomonoesters	59	-0.558618	-1.59769	0.00123001	0.0222657	0.0165718	12470	tags=80%, list=36%, signal=51%	23646/9937/112479/114034/3669/9924/201626/154197/25996/90459/4848/9337/255967/22803/5073/23357/5394/5426/23016/54840/167227/57472/64789/23404/51010/87178/129563/90806/328/4361/79033/27301/54512/92667/5810/51692/81875/83940/56915/64858/5393/11219/64421/5883/5424/2237/9156
CC	GO:0022625	cytosolic large ribosomal subunit	57	-0.602292	-1.71513	0.00123001	0.0222657	0.0165718	12293	tags=88%, list=36%, signal=57%	6137/6136/9513/6144/6123/6124/285855/6138/6171/6160/6157/6159/6125/23521/11224/6141/6130/6152/7311/6161/6168/6143/6176/6134/25873/6165/6158/6142/6133/4736/51121/9045/6167/9349/6128/6139/6175/6170/6181/51538/6147/6129/6155/6156/220717/6169/116832/6173/6132/140801
BP	GO:1902017	regulation of cilium assembly	57	-0.577757	-1.64526	0.00123001	0.0222657	0.0165718	9963	tags=63%, list=29%, signal=45%	8814/158297/9662/23329/989/90410/116840/64422/79874/6792/344022/1785/10806/49856/585/9742/51626/4134/79598/7016/3064/10801/3985/9696/255758/79734/55704/84260/51256/107080638/115704/57787/345643/170690/51364/55329
BP	GO:0007131	reciprocal meiotic recombination	58	-0.691776	-1.97185	0.00123305	0.0222657	0.0165718	4635	tags=55%, list=13%, signal=48%	5892/80198/5885/80010/644186/201254/84464/57697/197342/5889/56979/124817/79173/79703/4438/11144/83990/25788/29893/56159/11105/11077/4439/5888/400629/2177/10635/9319/146956/8438/84057/7153
BP	GO:0010972	negative regulation of G2/M transition of mitotic cell cycle	58	-0.596891	-1.70138	0.00123305	0.0222657	0.0165718	7396	tags=56%, list=21%, signal=44%	135458/57551/29086/84142/84936/60561/4361/9577/51720/60672/92421/56658/5885/51149/65123/80279/9344/29980/672/11073/79035/8091/1111/84446/641/63967/4998/9212/5347/990/51514/983/90381
BP	GO:0044380	protein localization to cytoskeleton	58	-0.629353	-1.79391	0.00123305	0.0222657	0.0165718	7453	tags=60%, list=22%, signal=47%	4281/10464/49856/55968/9419/121441/3192/81926/22919/585/9857/10634/26005/9903/23636/1453/55125/137886/23386/4130/10540/51134/636/9585/64770/57787/11190/55722/10615/286077/22994/81610/6491/6790/7272
BP	GO:0140527	reciprocal homologous recombination	58	-0.691776	-1.97185	0.00123305	0.0222657	0.0165718	4635	tags=55%, list=13%, signal=48%	5892/80198/5885/80010/644186/201254/84464/57697/197342/5889/56979/124817/79173/79703/4438/11144/83990/25788/29893/56159/11105/11077/4439/5888/400629/2177/10635/9319/146956/8438/84057/7153
CC	GO:0005657	replication fork	60	-0.69431	-1.99049	0.00123457	0.0222657	0.0165718	8857	tags=80%, list=26%, signal=60%	55929/51507/5425/6117/84083/51368/9031/6118/5890/7158/54465/4361/50485/6119/5892/5429/54962/5982/5985/5981/10714/83637/5422/55086/29980/5889/8914/56852/1786/5111/5424/5983/5557/253714/5558/3014/1111/23649/7517/4172/4796/5984/11169/641/80119/7516/29128/55388
BP	GO:0030071	regulation of mitotic metaphase/anaphase transition	60	-0.698132	-2.00144	0.00123457	0.0222657	0.0165718	4469	tags=53%, list=13%, signal=47%	7756/7175/9184/8697/5885/29945/51529/51451/55755/51434/55055/286053/9700/7517/9735/54908/4085/11130/891/1062/9319/10403/9212/5347/81620/990/701/9787/699/1063/7272/11065
CC	GO:0035097	histone methyltransferase complex	60	-0.617777	-1.77108	0.00123457	0.0222657	0.0165718	9553	tags=77%, list=28%, signal=56%	84148/51230/30827/6879/6045/125476/54881/27043/6874/3066/11108/9739/3720/284058/26168/57680/26121/5928/9757/6880/4221/124944/84661/10856/54554/5929/1876/23512/143241/22976/79447/10419/5931/11091/81887/23054/8607/8726/8085/23468/3054/2145/10445/6878/84332/2146
BP	GO:0035825	homologous recombination	60	-0.679544	-1.94816	0.00123457	0.0222657	0.0165718	7059	tags=65%, list=20%, signal=52%	4292/5890/378708/116138/4361/27030/64710/5892/80198/5885/80010/644186/201254/84464/57697/197342/5889/56979/124817/79173/79703/4438/11144/83990/25788/29893/56159/11105/11077/4439/5888/400629/2177/10635/9319/146956/8438/84057/7153
BP	GO:1902750	negative regulation of cell cycle G2/M phase transition	60	-0.581436	-1.66689	0.00123457	0.0222657	0.0165718	7396	tags=56%, list=21%, signal=44%	135458/57551/29086/84142/84936/60561/4361/9577/51720/60672/92421/56658/5885/51149/65123/80279/9555/9344/29980/672/11073/79035/8091/1111/84446/641/63967/4998/9212/5347/990/51514/983/90381
CC	GO:0000315	organellar large ribosomal subunit	54	-0.582564	-1.64787	0.00123762	0.0222657	0.0165718	11030	tags=72%, list=32%, signal=49%	11222/84545/63899/387338/51069/54534/51318/84311/740/29074/6182/51073/65003/28977/51642/51264/10573/29088/51263/64979/3396/64928/29093/6150/219927/57129/51258/55168/64978/124995/122704/128308/63875/9553/28998/65005/79590/84769/116540
CC	GO:0005762	mitochondrial large ribosomal subunit	54	-0.582564	-1.64787	0.00123762	0.0222657	0.0165718	11030	tags=72%, list=32%, signal=49%	11222/84545/63899/387338/51069/54534/51318/84311/740/29074/6182/51073/65003/28977/51642/51264/10573/29088/51263/64979/3396/64928/29093/6150/219927/57129/51258/55168/64978/124995/122704/128308/63875/9553/28998/65005/79590/84769/116540
BP	GO:0006360	transcription by RNA polymerase I	54	-0.560541	-1.58557	0.00123762	0.0222657	0.0165718	11729	tags=76%, list=34%, signal=50%	9013/404672/468/2316/56919/6872/4691/23160/10269/2965/653390/11137/5441/2475/7270/7343/84128/55011/2071/6598/55646/2068/25926/9014/84135/11176/9533/84232/30834/9191/4141/9555/9015/10849/51547/55127/5440/6597/6949/25885/1663
MF	GO:0008408	3'-5' exonuclease activity	54	-0.552588	-1.56308	0.00123762	0.0222657	0.0165718	11576	tags=74%, list=34%, signal=49%	114034/3669/9924/201626/154197/25996/90459/4848/9337/255967/22803/5073/23357/5394/5426/23016/10111/57472/64789/54932/23404/51010/87178/129563/90806/328/4361/79033/27301/54512/57109/200558/5810/81875/83940/56915/5393/11219/5883/5424
MF	GO:0042054	histone methyltransferase activity	56	-0.578438	-1.6452	0.00123762	0.0222657	0.0165718	9145	tags=80%, list=26%, signal=59%	80335/79813/54496/93166/83852/387893/4297/3275/23067/29072/30827/28989/55209/150572/9739/10498/29104/3276/6419/9757/5929/23512/10419/55870/11091/8726/8085/64324/56950/84444/2091/9869/2145/54093/10322/79723/2122/6839/56979/7468/10919/64754/84787/11105/2146
BP	GO:0051653	spindle localization	56	-0.591184	-1.68146	0.00123762	0.0222657	0.0165718	6570	tags=54%, list=19%, signal=43%	55968/1639/1778/1072/3993/2697/3837/4134/3064/137886/147872/54820/79816/126353/55755/162282/3996/10615/84501/9700/29899/387755/54908/89958/51203/4085/10403/5347/1058/259266
BP	GO:0051784	negative regulation of nuclear division	56	-0.693459	-1.97235	0.00123762	0.0222657	0.0165718	5371	tags=55%, list=16%, signal=47%	3550/84861/652/7756/7175/9184/5885/10201/5810/146691/51451/55755/55055/1111/7517/9735/54908/27085/4085/11130/891/9319/10403/9212/5347/81620/701/699/286151/1063/7272
BP	GO:0072698	protein localization to microtubule cytoskeleton	54	-0.643656	-1.82068	0.00123762	0.0222657	0.0165718	7453	tags=61%, list=22%, signal=48%	4281/10464/49856/55968/9419/121441/3192/81926/22919/585/9857/10634/26005/23636/1453/55125/137886/23386/4130/10540/51134/636/9585/64770/57787/11190/55722/10615/22994/81610/6491/6790/7272
BP	GO:0098781	ncRNA transcription	56	-0.565733	-1.60907	0.00123762	0.0222657	0.0165718	10196	tags=66%, list=30%, signal=47%	4691/54862/6621/375337/2975/2972/11137/5441/2475/79871/6619/23379/55011/112495/84365/56257/6598/9328/1022/25926/9014/9330/7702/2976/10360/9191/6618/4141/9555/10849/51547/80237/84524/6597/11189/6949/1663
MF	GO:0017069	snRNA binding	53	-0.580366	-1.63708	0.00124224	0.0222657	0.0165718	11576	tags=70%, list=34%, signal=47%	114034/3669/23450/905/124790/100151683/79066/64852/11066/904/9128/6738/6634/25929/27258/9733/26121/56257/64852/55696/6627/6629/4809/22916/55285/3192/8161/51690/9343/51691/6625/6626/57819/7919/55599/134353/11189/25804
CC	GO:0032154	cleavage furrow	53	-0.567636	-1.60118	0.00124224	0.0222657	0.0165718	10249	tags=66%, list=30%, signal=47%	84942/3359/3688/5662/9727/989/54434/3384/387/4627/256158/84936/10617/4221/9600/124404/11258/6840/5898/23157/5501/55200/5585/389/54820/84930/113026/4771/84501/84440/10733/1894/29127/55165/10112
BP	GO:0032210	regulation of telomere maintenance via telomerase	53	-0.584841	-1.64971	0.00124224	0.0222657	0.0165718	9625	tags=65%, list=28%, signal=47%	6950/5594/5073/140609/5394/26277/79991/8658/7013/6714/5609/167227/11284/26272/3183/8550/54552/10694/3192/10574/545/65057/55226/10576/1736/3178/10575/22948/5595/908/7203/23381/80119/9212/4751
BP	GO:0051438	regulation of ubiquitin-protein transferase activity	53	-0.57496	-1.62184	0.00124224	0.0222657	0.0165718	8963	tags=58%, list=26%, signal=43%	266740/6125/10273/51343/7334/84259/6500/6187/6209/55527/10459/6167/9349/6224/55208/57761/648/5300/25/6201/8312/9532/10059/3984/166979/27338/4085/5347/991/11065/51438
BP	GO:0010257	NADH dehydrogenase complex assembly	52	-0.559979	-1.57734	0.00124533	0.0222657	0.0165718	12443	tags=77%, list=36%, signal=49%	4711/29078/4706/29090/4716/4722/374291/51079/4704/4708/54539/4713/55101/126328/28976/25915/55471/84233/55863/4720/4696/4695/4724/4710/4712/4709/55967/617/5018/284184/4728/4702/4715/137682/4700/4694/91942/55744/79133/6901
BP	GO:0032206	positive regulation of telomere maintenance	52	-0.584383	-1.64608	0.00124533	0.0222657	0.0165718	12871	tags=88%, list=37%, signal=56%	5570/4216/170506/4683/7014/5514/3184/546/7520/1499/5371/25913/6950/5594/5073/140609/8658/10111/3181/5609/2067/11284/26272/51750/8550/79008/10694/4361/10574/26354/545/65057/51548/548593/10576/1736/3178/10575/22948/5595/84464/79035/908/7203/9212/4751
BP	GO:0032981	mitochondrial respiratory chain complex I assembly	52	-0.559979	-1.57734	0.00124533	0.0222657	0.0165718	12443	tags=77%, list=36%, signal=49%	4711/29078/4706/29090/4716/4722/374291/51079/4704/4708/54539/4713/55101/126328/28976/25915/55471/84233/55863/4720/4696/4695/4724/4710/4712/4709/55967/617/5018/284184/4728/4702/4715/137682/4700/4694/91942/55744/79133/6901
CC	GO:0071011	precatalytic spliceosome	52	-0.634091	-1.78609	0.00124533	0.0222657	0.0165718	8912	tags=83%, list=26%, signal=61%	23451/10946/84950/9128/23524/6634/83443/23020/10907/4236/10992/27258/23658/153527/7737/24148/6636/26121/51639/9092/6627/6629/4809/8449/84844/6637/3550/51690/51634/84811/55110/10283/9343/51691/6633/6632/8175/57819/9129/10262/25804/6635/6628
BP	GO:0010569	regulation of double-strand break repair via homologous recombination	48	-0.575552	-1.60465	0.00124844	0.0222657	0.0165718	9230	tags=60%, list=27%, signal=44%	57599/55183/23028/196528/55135/51750/10459/6118/7158/22891/51548/64210/51149/142/112441434/2521/149840/55086/9400/8914/56893/63979/1111/116028/2187/5888/10635/55010/10721
BP	GO:0031146	SCF-dependent proteasomal ubiquitin-dependent protein catabolic process	48	-0.563156	-1.57009	0.00124844	0.0222657	0.0165718	12611	tags=73%, list=37%, signal=46%	54461/8945/79176/554251/81545/8451/79791/6468/115290/84961/26270/55101/342897/23291/54850/26272/6500/55336/25827/8453/126433/9978/6502/26268/8450/23194/196394/222235/93611/26233/146330/283807/80028/899/9928
BP	GO:0045005	DNA-dependent DNA replication maintenance of fidelity	48	-0.652829	-1.8201	0.00124844	0.0222657	0.0165718	8527	tags=71%, list=25%, signal=53%	5426/84083/348654/51750/9984/55159/378708/22891/6419/54465/4361/50485/545/64710/63901/54962/201254/57697/29980/197342/10189/8914/1763/5111/5424/253714/1663/675/4796/55345/641/5888/10293/146956
BP	GO:0045839	negative regulation of mitotic nuclear division	48	-0.694674	-1.93677	0.00124844	0.0222657	0.0165718	5371	tags=60%, list=16%, signal=51%	3550/84861/652/7756/7175/9184/5885/10201/146691/51451/55755/55055/1111/7517/9735/54908/27085/4085/11130/891/9319/10403/9212/5347/81620/701/699/1063/7272
BP	GO:0007080	mitotic metaphase plate congression	50	-0.659724	-1.8498	0.00125	0.0222657	0.0165718	4898	tags=43%, list=14%, signal=37%	3837/92421/23636/91272/8697/3835/10540/23212/84722/54908/9928/55143/891/1062/10403/81930/9212/81620/3833/113130/11004/83540
BP	GO:0007140	male meiotic nuclear division	50	-0.583671	-1.63656	0.00125	0.0222657	0.0165718	2452	tags=30%, list=7%, signal=28%	5889/50511/2175/63979/4603/11144/245711/11022/675/56159/11077/84944/400629/9319/81930
BP	GO:0018023	peptidyl-lysine trimethylation	50	-0.579514	-1.6249	0.00125	0.0222657	0.0165718	12724	tags=78%, list=37%, signal=49%	23476/80335/79609/546/4297/55904/9682/23168/9646/23067/65990/29072/80349/134145/55209/57343/55677/11137/9739/55011/4204/55693/6598/751071/8473/200424/8085/63925/196483/54093/3006/4000/10322/79723/6839/56979/57673/84787/11105
BP	GO:0030490	maturation of SSU-rRNA	50	-0.591395	-1.65822	0.00125	0.0222657	0.0165718	11520	tags=80%, list=33%, signal=53%	84916/404672/9790/102724159/85395/64963/55781/90121/6208/11056/10607/153443/115939/161424/6202/6234/25983/29777/4809/27042/2068/25926/6217/6223/27340/84294/6227/55813/79954/55226/65095/88745/83732/9277/705/57647/10799/55127/25879/23212
CC	GO:0071005	U2-type precatalytic spliceosome	50	-0.640807	-1.79676	0.00125	0.0222657	0.0165718	10341	tags=84%, list=30%, signal=59%	23451/10946/84950/9128/23524/6634/83443/23020/10907/4236/10992/27258/23658/153527/7737/24148/6636/26121/9092/6627/6629/4809/8449/84844/6637/3550/51690/51634/84811/55110/10283/9343/51691/6633/6632/8175/57819/9129/10262/25804/6635/6628
BP	GO:0045910	negative regulation of DNA recombination	44	-0.617967	-1.69931	0.00125156	0.0222657	0.0165718	7289	tags=52%, list=21%, signal=41%	51750/10459/4292/9984/7158/126549/3007/2956/112441434/149840/55086/3006/3005/9400/56893/3009/3008/4436/116028/641/2187/55010/10721
MF	GO:0003743	translation initiation factor activity	51	-0.556097	-1.56352	0.00125313	0.0222657	0.0165718	12296	tags=80%, list=36%, signal=52%	1973/1964/51386/8669/1982/9470/7458/8668/255308/8891/1968/219402/8663/10209/1974/8893/10480/9669/8665/83939/54505/8672/84285/3692/4528/3646/8562/8894/28985/8666/8892/27335/8890/8667/1967/10987/8664/8662/728689/1939/27161
BP	GO:0051293	establishment of spindle localization	51	-0.591678	-1.66356	0.00125313	0.0222657	0.0165718	6570	tags=55%, list=19%, signal=45%	55968/1639/1778/1072/3993/2697/3837/4134/3064/137886/54820/79816/126353/55755/162282/3996/10615/84501/9700/29899/387755/54908/89958/51203/4085/10403/5347/1058
CC	GO:0005871	kinesin complex	49	-0.616865	-1.72154	0.00125628	0.0222657	0.0165718	5567	tags=43%, list=16%, signal=36%	64147/22920/374654/3796/11127/3835/54820/23046/3798/9585/64837/90990/3832/9493/9928/81930/56992/3833/10112/11004/146909
BP	GO:0006284	base-excision repair	43	-0.603232	-1.65294	0.00125628	0.0222657	0.0165718	8883	tags=63%, list=26%, signal=47%	6996/5426/6117/8505/10075/23583/11284/27343/6188/6118/328/6119/4595/23201/27301/3980/4968/10038/7515/3978/1763/5111/8091/5424/2237/10721/55247
MF	GO:0016538	cyclin-dependent protein serine/threonine kinase regulator activity	49	-0.605289	-1.68923	0.00125628	0.0222657	0.0165718	1564	tags=27%, list=5%, signal=25%	8851/1163/1164/9134/1030/899/1031/10309/898/891/890/9133/1029
BP	GO:0016574	histone ubiquitination	47	-0.57168	-1.58169	0.00125628	0.0222657	0.0165718	10897	tags=68%, list=32%, signal=47%	54880/9646/7320/79577/9810/51322/123169/23028/6045/7324/10075/7334/55611/10336/6500/1642/6015/8450/55100/56254/648/51366/7703/4591/7319/56970/23326/84759/9025/57332/78990/29128
MF	GO:0018024	histone-lysine N-methyltransferase activity	43	-0.602668	-1.65139	0.00125628	0.0222657	0.0165718	7394	tags=63%, list=21%, signal=49%	150572/9739/29104/6419/9757/5929/55870/11091/8726/8085/64324/56950/84444/9869/2145/54093/10322/79723/2122/6839/56979/7468/10919/64754/84787/11105/2146
BP	GO:0030261	chromosome condensation	47	-0.735507	-2.03495	0.00125628	0.0222657	0.0165718	4229	tags=51%, list=12%, signal=45%	3007/440093/341567/26993/3006/29781/3005/140836/10051/3009/8091/10592/54892/3008/3619/9918/51203/891/23397/5347/113130/983/7153/64151
BP	GO:0033046	negative regulation of sister chromatid segregation	43	-0.694637	-1.9034	0.00125628	0.0222657	0.0165718	4469	tags=58%, list=13%, signal=51%	3550/84861/7756/7175/9184/5885/51451/55755/55055/7517/9735/54908/4085/11130/891/9319/10403/9212/5347/81620/9232/701/699/1063/7272
BP	GO:0033048	negative regulation of mitotic sister chromatid segregation	43	-0.694637	-1.9034	0.00125628	0.0222657	0.0165718	4469	tags=58%, list=13%, signal=51%	3550/84861/7756/7175/9184/5885/51451/55755/55055/7517/9735/54908/4085/11130/891/9319/10403/9212/5347/81620/9232/701/699/1063/7272
MF	GO:0034062	5'-3' RNA polymerase activity	43	-0.604022	-1.6551	0.00125628	0.0222657	0.0165718	9979	tags=70%, list=29%, signal=50%	201973/171568/51082/9412/221830/661/5431/5433/55718/5441/11128/5439/10622/5437/51095/5442/9533/26015/30834/10623/51728/5436/10621/9477/548644/10849/5440/25885/5557/7015
MF	GO:0034212	peptide N-acetyltransferase activity	49	-0.585891	-1.63509	0.00125628	0.0222657	0.0165718	11124	tags=69%, list=32%, signal=47%	8202/9575/80314/6872/10474/10524/1386/84148/80155/79612/80218/10943/8888/114799/6871/80018/79903/6880/57325/8520/9913/10847/11143/6881/9862/51126/24142/8260/23326/79969/79829/84779/2648/675
BP	GO:0044458	motile cilium assembly	47	-0.57451	-1.58952	0.00125628	0.0222657	0.0165718	6327	tags=47%, list=18%, signal=38%	1874/91978/27152/255101/54903/123872/221421/90522/84071/84223/25981/55036/79925/25809/55779/345643/286207/80217/401024/51364/55329/22994
BP	GO:0045911	positive regulation of DNA recombination	47	-0.549252	-1.51963	0.00125628	0.0222657	0.0165718	9230	tags=60%, list=27%, signal=44%	57599/7040/55183/940/196528/55135/10459/4292/7158/51010/2068/22976/64210/51149/142/112441434/2521/149840/8914/7037/56979/7468/7292/4436/84787/11105/2187/10635
BP	GO:0046605	regulation of centrosome cycle	49	-0.561115	-1.56595	0.00125628	0.0222657	0.0165718	8204	tags=59%, list=24%, signal=45%	348654/5119/152185/128866/27243/56890/10432/338657/91147/51652/7514/4869/55226/92421/23636/4591/7840/55755/672/85459/57787/2648/55835/7517/22994/10733/899/6491/6790
BP	GO:0051445	regulation of meiotic cell cycle	49	-0.66438	-1.85414	0.00125628	0.0222657	0.0165718	3827	tags=37%, list=11%, signal=33%	2827/5810/994/56339/10361/56979/23236/4487/11105/993/346673/10635/9319/286151/991/7272/259266/995
CC	GO:0097542	ciliary tip	47	-0.55836	-1.54483	0.00125628	0.0222657	0.0165718	11056	tags=72%, list=32%, signal=49%	89891/26146/23059/80173/51684/79809/57539/79989/57728/90410/150737/55112/6792/9371/22858/9742/25989/51626/22920/374654/51668/11127/64792/83658/26160/80210/8655/2735/57560/11020/6608/51098/28981/25876
MF	GO:0097747	RNA polymerase activity	43	-0.604022	-1.6551	0.00125628	0.0222657	0.0165718	9979	tags=70%, list=29%, signal=50%	201973/171568/51082/9412/221830/661/5431/5433/55718/5441/11128/5439/10622/5437/51095/5442/9533/26015/30834/10623/51728/5436/10621/9477/548644/10849/5440/25885/5557/7015
BP	GO:2000816	negative regulation of mitotic sister chromatid separation	43	-0.694637	-1.9034	0.00125628	0.0222657	0.0165718	4469	tags=58%, list=13%, signal=51%	3550/84861/7756/7175/9184/5885/51451/55755/55055/7517/9735/54908/4085/11130/891/9319/10403/9212/5347/81620/9232/701/699/1063/7272
BP	GO:0010824	regulation of centrosome duplication	45	-0.573028	-1.57542	0.00126103	0.0222657	0.0165718	8204	tags=60%, list=24%, signal=46%	348654/5119/152185/128866/27243/56890/10432/338657/91147/51652/7514/4869/55226/92421/23636/4591/7840/55755/672/85459/2648/55835/7517/22994/10733/899/6491
CC	GO:0016469	proton-transporting two-sector ATPase complex	46	-0.593506	-1.63702	0.00126103	0.0222657	0.0165718	11937	tags=80%, list=35%, signal=53%	515/9556/518/539/51382/8992/9114/10632/509/527/506/23545/127124/10159/521/523/10312/267020/534/84833/10476/514/517/535/51606/533/529/147007/9551/9296/537/516/528/245973/90423/525/245972
BP	GO:0033047	regulation of mitotic sister chromatid segregation	46	-0.671741	-1.85281	0.00126103	0.0222657	0.0165718	4469	tags=54%, list=13%, signal=47%	3550/84861/7756/7175/9184/5885/51451/55755/55055/7517/9735/54908/4085/11130/891/9319/10403/9212/5347/81620/9232/701/699/1063/7272
BP	GO:0044818	mitotic G2/M transition checkpoint	46	-0.66191	-1.8257	0.00126103	0.0222657	0.0165718	10345	tags=80%, list=30%, signal=56%	55743/3364/25949/5884/51347/4303/79184/8883/51343/135458/57551/29086/84142/60561/4361/9577/51720/56658/51149/65123/80279/9344/29980/672/11073/79035/8091/1111/84446/641/63967/4998/5347/990/51514/983/90381
BP	GO:0051985	negative regulation of chromosome segregation	45	-0.6879	-1.89124	0.00126103	0.0222657	0.0165718	4469	tags=56%, list=13%, signal=48%	3550/84861/7756/7175/9184/5885/51451/55755/55055/7517/9735/54908/4085/11130/891/9319/10403/9212/5347/81620/9232/701/699/1063/7272
BP	GO:0090329	regulation of DNA-dependent DNA replication	46	-0.634263	-1.74944	0.00126103	0.0222657	0.0165718	6981	tags=65%, list=20%, signal=52%	10533/56897/64863/6742/50485/11143/58525/54962/25792/5982/3980/5985/29980/11232/8914/10926/5111/5983/63922/80174/675/5984/8317/79075/641/51053/144455/81620/90381/79733
BP	GO:0098534	centriole assembly	45	-0.637103	-1.75158	0.00126103	0.0222657	0.0165718	10363	tags=76%, list=30%, signal=53%	80254/9851/9662/282809/159989/152185/116840/27243/1017/56890/80817/1874/10432/729440/4869/26005/23636/55125/4591/1069/7840/55755/672/85459/163786/345643/55722/2648/124093/55835/22995/10733/284403/6491
BP	GO:1905819	negative regulation of chromosome separation	45	-0.6879	-1.89124	0.00126103	0.0222657	0.0165718	4469	tags=56%, list=13%, signal=48%	3550/84861/7756/7175/9184/5885/51451/55755/55055/7517/9735/54908/4085/11130/891/9319/10403/9212/5347/81620/9232/701/699/1063/7272
BP	GO:0006298	mismatch repair	32	-0.657297	-1.70795	0.00126582	0.0222657	0.0165718	8883	tags=75%, list=26%, signal=56%	6996/6117/83933/2067/4292/6118/27030/6119/4595/25/5395/5378/5379/2956/10714/3978/5111/5387/4438/4436/10535/4439/7161/9156
CC	GO:0000152	nuclear ubiquitin ligase complex	42	-0.64091	-1.74615	0.00126904	0.0222657	0.0165718	9642	tags=79%, list=28%, signal=57%	54880/23492/25906/996/79184/29882/8881/6045/51343/10336/51433/6015/9577/64682/648/8697/7703/8535/29945/51529/51239/84759/672/51434/9820/580/166979/57332/27338/84733/701/991/11065
CC	GO:0000307	cyclin-dependent protein kinase holoenzyme complex	42	-0.60465	-1.64736	0.00126904	0.0222657	0.0165718	11241	tags=71%, list=33%, signal=48%	896/905/8621/900/5218/894/904/56647/4331/51755/901/27013/1017/1032/1022/79935/645121/1019/85417/5111/1163/1164/9134/899/10309/898/891/890/983/9133
BP	GO:0006270	DNA replication initiation	34	-0.749767	-1.96485	0.00126904	0.0222657	0.0165718	1113	tags=56%, list=3%, signal=54%	5422/11073/4176/4174/4173/23649/64785/4172/9134/4175/4171/23594/898/4998/55388/81620/8318/990/90381
BP	GO:0007095	mitotic G2 DNA damage checkpoint signaling	34	-0.679401	-1.78044	0.00126904	0.0222657	0.0165718	7284	tags=68%, list=21%, signal=53%	57551/29086/84142/60561/4361/9577/51720/56658/51149/80279/9344/29980/672/11073/8091/1111/84446/641/63967/5347/51514/983/90381
BP	GO:0032467	positive regulation of cytokinesis	42	-0.631164	-1.71959	0.00126904	0.0222657	0.0165718	8054	tags=50%, list=23%, signal=38%	6683/387/6755/11113/201161/9371/8502/10755/6840/51652/23636/79848/54627/994/9585/1894/29127/9493/9928/9212/990
BP	GO:0034724	DNA replication-independent nucleosome organization	34	-0.702485	-1.84094	0.00126904	0.0222657	0.0165718	6585	tags=71%, list=19%, signal=57%	8359/5928/8360/8520/79711/11198/4678/8366/8363/29855/8294/121504/23523/23421/54069/8370/8362/401541/8367/11339/8365/387103/55723/55355
BP	GO:1902100	negative regulation of metaphase/anaphase transition of cell cycle	42	-0.685853	-1.86859	0.00126904	0.0222657	0.0165718	5371	tags=57%, list=16%, signal=48%	3550/84861/7756/7175/9184/5885/51451/55755/55055/7517/9735/54908/4085/11130/891/9319/10403/9212/5347/81620/701/699/1063/7272
MF	GO:0016893	endonuclease activity, active with either ribo- or deoxyribonucleic acids and producing 5'-phosphomonoesters	40	-0.602801	-1.62337	0.00127551	0.0222657	0.0165718	7288	tags=63%, list=21%, signal=50%	10557/79008/51163/10556/10248/328/9692/201164/10775/51367/548593/10940/80153/29102/246243/10799/84464/79897/27161/1773/1763/55345/2237/10535/1775/9156
BP	GO:0031297	replication fork processing	40	-0.661935	-1.78262	0.00127551	0.0222657	0.0165718	7289	tags=68%, list=21%, signal=53%	51750/9984/55159/378708/22891/6419/54465/4361/50485/545/64710/63901/201254/57697/197342/10189/1763/5111/253714/1663/675/4796/55345/641/5888/10293/146956
BP	GO:0045740	positive regulation of DNA replication	40	-0.639242	-1.72151	0.00127551	0.0222657	0.0165718	7854	tags=65%, list=23%, signal=50%	5879/30968/11124/6742/1660/27154/11143/58525/253980/25792/2735/10926/3265/27101/10361/1763/5111/7349/1950/80174/79915/8317/144455/81620/983/79733
BP	GO:0045841	negative regulation of mitotic metaphase/anaphase transition	40	-0.693222	-1.86688	0.00127551	0.0222657	0.0165718	5371	tags=60%, list=16%, signal=51%	3550/84861/7756/7175/9184/5885/51451/55755/55055/7517/9735/54908/4085/11130/891/9319/10403/9212/5347/81620/701/699/1063/7272
CC	GO:0005685	U1 snRNP	31	-0.642836	-1.65228	0.00127877	0.0222657	0.0165718	6554	tags=55%, list=19%, signal=44%	6636/51631/101954272/6629/55692/6637/55015/51747/6625/6633/6626/6632/6631/25766/101954276/6635/6628
BP	GO:0006336	DNA replication-independent nucleosome assembly	33	-0.700146	-1.81854	0.00127877	0.0222657	0.0165718	6585	tags=70%, list=19%, signal=56%	8359/5928/8360/8520/79711/4678/8366/8363/29855/8294/121504/23523/23421/54069/8370/8362/401541/8367/11339/8365/387103/55723/55355
BP	GO:0007099	centriole replication	41	-0.628809	-1.69676	0.00127877	0.0222657	0.0165718	10363	tags=73%, list=30%, signal=51%	80254/9851/9662/282809/159989/152185/116840/27243/1017/56890/80817/10432/4869/26005/23636/55125/4591/1069/7840/55755/672/85459/163786/55722/2648/55835/22995/10733/284403/6491
BP	GO:0031062	positive regulation of histone methylation	41	-0.616292	-1.66299	0.00127877	0.0222657	0.0165718	11491	tags=83%, list=33%, signal=55%	4297/2641/55904/1499/23168/9646/22823/80349/55183/22938/57343/94104/4204/3720/100129583/5252/56254/22976/11091/7469/8473/4602/26097/672/4000/26147/1786/3009/56979/59335/80312/7936/1789/402569
BP	GO:0040020	regulation of meiotic nuclear division	33	-0.652976	-1.69602	0.00127877	0.0222657	0.0165718	1671	tags=36%, list=5%, signal=35%	2827/5810/10361/56979/23236/4487/11105/346673/10635/9319/286151/991
BP	GO:0044786	cell cycle DNA replication	41	-0.711396	-1.91961	0.00127877	0.0222657	0.0165718	3712	tags=61%, list=11%, signal=54%	54962/8882/5422/29980/10926/3978/1763/5111/4173/64785/80174/675/4172/2237/4175/8317/641/51053/5888/4171/9837/144455/81620/8318/79733
CC	GO:0046540	U4/U6 x U5 tri-snRNP complex	41	-0.619274	-1.67103	0.00127877	0.0222657	0.0165718	10184	tags=68%, list=29%, signal=48%	8559/54957/9128/6634/23020/10907/27258/9416/23658/153527/24148/6636/26121/9092/4809/6637/51690/10465/9343/51691/10713/6633/6632/57819/9129/25804/6635/6628
BP	GO:0071539	protein localization to centrosome	33	-0.669895	-1.73997	0.00127877	0.0222657	0.0165718	6570	tags=73%, list=19%, signal=59%	2932/10464/55968/121441/22919/585/9857/26005/23636/1453/55125/137886/23386/10540/51134/636/64770/57787/11190/55722/10615/22994/6491/6790
CC	GO:0097526	spliceosomal tri-snRNP complex	41	-0.619274	-1.67103	0.00127877	0.0222657	0.0165718	10184	tags=68%, list=29%, signal=48%	8559/54957/9128/6634/23020/10907/27258/9416/23658/153527/24148/6636/26121/9092/4809/6637/51690/10465/9343/51691/10713/6633/6632/57819/9129/25804/6635/6628
BP	GO:0000154	rRNA modification	36	-0.642937	-1.70534	0.00128041	0.0222657	0.0165718	10467	tags=83%, list=30%, signal=58%	63899/387338/79066/55505/64216/10436/55006/27079/27292/54433/91893/285367/115939/51504/29063/51093/114049/55226/1736/29960/29081/117246/113000/79922/4839/2091/55651/55695/155400/260294
MF	GO:0000217	DNA secondary structure binding	36	-0.629043	-1.66849	0.00128041	0.0222657	0.0165718	2664	tags=58%, list=8%, signal=54%	3149/25/5892/2956/57697/3005/5889/190/56852/8091/3148/3159/4436/7517/641/9401/10635/4137/63967/7516/55247
BP	GO:0006335	DNA replication-dependent nucleosome assembly	30	-0.74544	-1.90685	0.00128041	0.0222657	0.0165718	6585	tags=77%, list=19%, signal=62%	8359/5928/8360/8520/79711/4678/8366/8363/8350/8294/121504/8356/10036/8370/8362/8353/8351/8357/8367/8355/8208/8365/55723
BP	GO:0034508	centromere complex assembly	30	-0.766655	-1.96112	0.00128041	0.0222657	0.0165718	5386	tags=73%, list=16%, signal=62%	80152/4678/55839/440093/201254/23126/23421/54069/79172/401541/9735/64946/11339/3070/64105/387103/1062/2491/9787/1063/1058/55355
BP	GO:0034723	DNA replication-dependent nucleosome organization	30	-0.74544	-1.90685	0.00128041	0.0222657	0.0165718	6585	tags=77%, list=19%, signal=62%	8359/5928/8360/8520/79711/4678/8366/8363/8350/8294/121504/8356/10036/8370/8362/8353/8351/8357/8367/8355/8208/8365/55723
CC	GO:0051233	spindle midzone	36	-0.688347	-1.82579	0.00128041	0.0222657	0.0165718	6228	tags=56%, list=18%, signal=46%	8502/3192/22919/2017/9094/54627/55920/9585/3619/29127/6790/9928/55143/1062/81930/9212/9055/5347/990/146909
BP	GO:0090151	establishment of protein localization to mitochondrial membrane	30	-0.653136	-1.67074	0.00128041	0.0222657	0.0165718	10896	tags=80%, list=32%, signal=55%	51079/55750/808/9868/26521/29928/1678/56993/3320/4836/617/26515/90580/26519/5018/26517/26520/25813/140823/3308/581/9141/8546/27113
BP	GO:1902751	positive regulation of cell cycle G2/M phase transition	30	-0.682052	-1.74471	0.00128041	0.0222657	0.0165718	4886	tags=50%, list=14%, signal=43%	4869/219736/1019/55920/994/5889/57504/80174/79915/8317/993/891/51514/983/995
BP	GO:0033260	nuclear DNA replication	37	-0.694941	-1.84802	0.00128205	0.0222657	0.0165718	2871	tags=57%, list=8%, signal=52%	5422/29980/10926/3978/1763/5111/4173/64785/80174/675/4172/2237/4175/8317/641/51053/5888/4171/9837/81620/8318
BP	GO:0007143	female meiotic nuclear division	29	-0.707886	-1.80074	0.0012837	0.0222657	0.0165718	3558	tags=45%, list=10%, signal=40%	9897/994/29781/5889/79173/84501/11077/6790/9319/5347/9133/7272/7153
BP	GO:0008608	attachment of spindle microtubules to kinetochore	35	-0.719798	-1.89232	0.0012837	0.0222657	0.0165718	4469	tags=51%, list=13%, signal=45%	7756/9184/91272/55920/57082/90417/10615/1894/29127/151648/891/1062/10403/9212/81620/11004/83540/4751
MF	GO:0016891	endoribonuclease activity, producing 5'-phosphomonoesters	29	-0.693406	-1.7639	0.0012837	0.0222657	0.0165718	7288	tags=63%, list=21%, signal=50%	10557/51163/10556/10248/328/9692/201164/10775/51367/10940/80153/29102/246243/10799/79897/27161/2237/10535/9156
BP	GO:0070198	protein localization to chromosome, telomeric region	29	-0.639188	-1.62598	0.0012837	0.0222657	0.0165718	12245	tags=90%, list=35%, signal=58%	7014/54984/546/7520/25913/1200/6950/26277/8658/7013/55135/54552/10694/10574/26354/545/65057/10576/1736/10575/22948/9555/79035/908/7203/675/7015
BP	GO:1905508	protein localization to microtubule organizing center	35	-0.656612	-1.7262	0.0012837	0.0222657	0.0165718	6590	tags=71%, list=19%, signal=58%	2932/10464/49856/55968/121441/22919/585/9857/26005/23636/1453/55125/137886/23386/10540/51134/636/64770/57787/11190/55722/10615/22994/6491/6790
BP	GO:0016572	histone phosphorylation	39	-0.624583	-1.67666	0.001287	0.0222657	0.0165718	4041	tags=46%, list=12%, signal=41%	5585/5580/9555/5595/26993/5578/5563/7443/1020/8091/3619/1111/83903/6790/891/9212/890/983
MF	GO:0031492	nucleosomal DNA binding	39	-0.643623	-1.72778	0.001287	0.0222657	0.0165718	10726	tags=82%, list=31%, signal=57%	8971/3024/9219/6603/53615/3021/3065/6601/3020/3066/3183/6605/3151/1108/5928/6598/1104/86/6599/3007/57459/440093/3150/10473/9555/3006/3005/6597/3009/8091/3008/3015
BP	GO:0031577	spindle checkpoint signaling	39	-0.689448	-1.85079	0.001287	0.0222657	0.0165718	5371	tags=59%, list=16%, signal=50%	3550/84861/7756/7175/9184/51451/55755/55055/7517/9735/54908/4085/11130/891/9319/10403/9212/5347/81620/701/699/1063/7272
BP	GO:0032506	cytokinetic process	39	-0.664493	-1.7838	0.001287	0.0222657	0.0165718	8054	tags=64%, list=23%, signal=49%	6683/387/5119/116840/128866/4627/311/27243/375/79643/200942/51652/54784/129531/92421/23636/5339/9585/84501/1894/29127/55165/9212/10112/54443
BP	GO:0036297	interstrand cross-link repair	39	-0.68115	-1.82852	0.001287	0.0222657	0.0165718	5716	tags=72%, list=17%, signal=60%	7415/2067/64789/55159/80233/545/64710/353497/5892/2188/2956/64858/84464/57697/9025/64421/2175/84515/7517/2189/91442/2178/78995/2187/5888/2177/10635/55247
BP	GO:0090224	regulation of spindle organization	39	-0.636584	-1.70888	0.001287	0.0222657	0.0165718	8989	tags=72%, list=26%, signal=53%	4926/2770/5119/128866/1213/27243/1639/1778/6047/3192/4733/79598/92421/23636/8480/7175/3304/3303/5310/126731/79866/10615/29899/84722/22974/10460/5347/56992
BP	GO:0007094	mitotic spindle assembly checkpoint signaling	38	-0.696785	-1.85892	0.00128866	0.0222657	0.0165718	5371	tags=61%, list=16%, signal=51%	3550/84861/7756/7175/9184/51451/55755/55055/7517/9735/54908/4085/11130/891/9319/10403/9212/5347/81620/701/699/1063/7272
BP	GO:0071173	spindle assembly checkpoint signaling	38	-0.696785	-1.85892	0.00128866	0.0222657	0.0165718	5371	tags=61%, list=16%, signal=51%	3550/84861/7756/7175/9184/51451/55755/55055/7517/9735/54908/4085/11130/891/9319/10403/9212/5347/81620/701/699/1063/7272
BP	GO:0071174	mitotic spindle checkpoint signaling	38	-0.696785	-1.85892	0.00128866	0.0222657	0.0165718	5371	tags=61%, list=16%, signal=51%	3550/84861/7756/7175/9184/51451/55755/55055/7517/9735/54908/4085/11130/891/9319/10403/9212/5347/81620/701/699/1063/7272
BP	GO:0007064	mitotic sister chromatid cohesion	28	-0.673589	-1.69903	0.00129366	0.0222657	0.0165718	7209	tags=61%, list=21%, signal=48%	9126/8243/23383/84250/91272/5885/55719/9555/8260/23126/286053/79075/83903/151648/27127/113130/991
CC	GO:0043596	nuclear replication fork	28	-0.718222	-1.81161	0.00129366	0.0222657	0.0165718	8584	tags=82%, list=25%, signal=62%	5425/6117/84083/9031/6118/54465/50485/6119/54962/10714/83637/5422/8914/5111/5424/5557/253714/5558/23649/4172/4796/11169/55388
BP	GO:0010971	positive regulation of G2/M transition of mitotic cell cycle	27	-0.683111	-1.70954	0.0012987	0.0222657	0.0165718	3709	tags=48%, list=11%, signal=43%	219736/1019/55920/994/5889/57504/80174/8317/993/891/51514/983/995
CC	GO:0000803	sex chromosome	26	-0.661473	-1.63871	0.00130719	0.0222657	0.0165718	8566	tags=77%, list=25%, signal=58%	55791/7320/23347/6045/10336/6015/6598/3192/79677/23309/6599/7703/440093/7319/9555/1788/3014/157570/10733/84944
BP	GO:0006312	mitotic recombination	25	-0.689176	-1.68685	0.00131406	0.0222657	0.0165718	8286	tags=76%, list=24%, signal=58%	10111/348654/2067/4292/4361/5893/2068/79677/126549/5892/51002/5889/7515/286053/11144/675/25788/7517/5888
BP	GO:0051307	meiotic chromosome separation	25	-0.71572	-1.75182	0.00131406	0.0222657	0.0165718	4553	tags=52%, list=13%, signal=45%	80198/80010/201254/84464/57697/197342/29781/4438/9700/56159/146956/7272/7153
BP	GO:0070199	establishment of protein localization to chromosome	25	-0.705058	-1.72573	0.00131406	0.0222657	0.0165718	10149	tags=92%, list=29%, signal=65%	25913/25836/6950/222229/112869/7013/55135/55011/10694/10574/10856/65057/10576/1736/10575/22948/9555/79035/908/7203/3009/675/7015
BP	GO:0071459	protein localization to chromosome, centromeric region	25	-0.79938	-1.95659	0.00131406	0.0222657	0.0165718	4273	tags=68%, list=12%, signal=60%	9184/91272/55920/57082/55055/55166/9735/54908/27085/83903/10403/9212/81620/701/983/7272/1058
MF	GO:0017116	single-stranded DNA helicase activity	23	-0.825857	-1.98304	0.00132275	0.0222657	0.0165718	1561	tags=74%, list=5%, signal=71%	5982/5985/1763/5983/4176/4174/4173/63922/84515/4172/5984/4175/79075/80119/5888/4171/10721
BP	GO:0051383	kinetochore organization	23	-0.799161	-1.91894	0.00132275	0.0222657	0.0165718	3171	tags=65%, list=9%, signal=59%	201254/23126/10051/10592/9735/64946/64105/387103/1062/10403/81620/9787/1063/1058/83540
BP	GO:0051446	positive regulation of meiotic cell cycle	23	-0.703188	-1.68849	0.00132275	0.0222657	0.0165718	1671	tags=43%, list=5%, signal=41%	994/10361/56979/23236/4487/11105/993/346673/10635/995
BP	GO:0022616	DNA strand elongation	22	-0.725474	-1.72502	0.00132626	0.0222657	0.0165718	6232	tags=91%, list=18%, signal=75%	5425/5426/10111/54107/4361/64710/3980/10714/5422/64858/3978/1763/5111/5983/4176/4173/4172/5984/9837/7015
BP	GO:0034501	protein localization to kinetochore	19	-0.80094	-1.8497	0.00133156	0.0222657	0.0165718	4273	tags=74%, list=12%, signal=65%	9184/55920/57082/55055/55166/9735/54908/27085/83903/10403/9212/81620/983/7272
BP	GO:0090670	RNA localization to Cajal body	19	-0.709263	-1.63798	0.00133156	0.0222657	0.0165718	9625	tags=95%, list=28%, signal=68%	6950/55505/5073/5394/167227/55164/55135/10694/10574/10856/10576/1736/8607/10575/22948/55651/908/7203
BP	GO:0090671	telomerase RNA localization to Cajal body	19	-0.709263	-1.63798	0.00133156	0.0222657	0.0165718	9625	tags=95%, list=28%, signal=68%	6950/55505/5073/5394/167227/55164/55135/10694/10574/10856/10576/1736/8607/10575/22948/55651/908/7203
BP	GO:0090672	telomerase RNA localization	19	-0.709263	-1.63798	0.00133156	0.0222657	0.0165718	9625	tags=95%, list=28%, signal=68%	6950/55505/5073/5394/167227/55164/55135/10694/10574/10856/10576/1736/8607/10575/22948/55651/908/7203
BP	GO:0090685	RNA localization to nucleus	19	-0.709263	-1.63798	0.00133156	0.0222657	0.0165718	9625	tags=95%, list=28%, signal=68%	6950/55505/5073/5394/167227/55164/55135/10694/10574/10856/10576/1736/8607/10575/22948/55651/908/7203
BP	GO:1903083	protein localization to condensed chromosome	19	-0.80094	-1.8497	0.00133156	0.0222657	0.0165718	4273	tags=74%, list=12%, signal=65%	9184/55920/57082/55055/55166/9735/54908/27085/83903/10403/9212/81620/983/7272
BP	GO:0000076	DNA replication checkpoint signaling	17	-0.777563	-1.75284	0.0013369	0.0222657	0.0165718	4348	tags=71%, list=13%, signal=62%	144715/54962/11073/8914/5883/1763/63967/4998/81620/8318/990/90381
BP	GO:0007076	mitotic chromosome condensation	17	-0.805451	-1.81571	0.0013369	0.0222657	0.0165718	2798	tags=59%, list=8%, signal=54%	26993/29781/10051/10592/9918/51203/23397/5347/113130/64151
BP	GO:0051382	kinetochore assembly	18	-0.761772	-1.73945	0.00133869	0.0222657	0.0165718	6608	tags=78%, list=19%, signal=63%	378708/6047/80152/55839/201254/23126/9735/64946/64105/387103/1062/9787/1063/1058
BP	GO:1902969	mitotic DNA replication	14	-0.864703	-1.87432	0.0013624	0.0226163	0.0168327	2871	tags=79%, list=8%, signal=72%	5422/3978/4173/64785/675/4172/4175/5888/4171/9837/8318
BP	GO:0000727	double-strand break repair via break-induced replication	12	-0.912705	-1.92103	0.00137363	0.0226714	0.0168737	1614	tags=92%, list=5%, signal=87%	157777/4176/4174/84296/4173/4172/4175/8317/51659/4171/8318
CC	GO:0000940	outer kinetochore	12	-0.892765	-1.87906	0.00137363	0.0226714	0.0168737	601	tags=67%, list=2%, signal=66%	54908/891/10403/5347/701/1063/221150/220134
CC	GO:0031261	DNA replication preinitiation complex	12	-0.936615	-1.97135	0.00137363	0.0226714	0.0168737	1113	tags=92%, list=3%, signal=89%	4176/4174/84296/4173/64785/4172/4175/51659/4171/9837/8318
CC	GO:0071162	CMG complex	10	-0.96809	-1.9376	0.00139082	0.0229112	0.0170522	1113	tags=100%, list=3%, signal=97%	4174/84296/4173/64785/4172/4175/51659/4171/9837
MF	GO:0004674	protein serine/threonine kinase activity	384	-0.402201	-1.37838	0.00204499	0.0336231	0.0250247	10057	tags=46%, list=29%, signal=33%	5218/23097/8814/127933/51347/7444/5603/8895/8493/5261/9475/27102/1024/9730/5594/51135/10645/65267/5601/140609/51755/29904/10553/91419/28996/7786/6885/9874/815/6199/388228/6198/65125/2868/2932/3611/112858/6787/5584/2475/23552/4296/8408/6794/9263/6792/11113/57551/8550/169436/5598/79012/147746/1017/7867/7046/8491/284086/22858/6788/53632/2580/51701/4752/344387/6733/613/7204/22853/2011/1613/1022/11011…
MF	GO:0061630	ubiquitin protein ligase activity	302	-0.405961	-1.37157	0.00207254	0.034011	0.0253135	9998	tags=44%, list=29%, signal=31%	57531/867/10193/89122/342897/9690/84447/54467/10299/330/9616/9412/166655/9921/55148/90390/26145/55120/6048/8924/64320/9604/6045/51665/10273/51283/246330/89910/10075/8315/115426/84461/84246/23608/7322/378925/197370/90850/55658/868/51070/5469/26272/55298/9870/64750/90025/80352/79102/126433/6015/56888/9978/55159/79872/10425/23609/7737/23759/64219/493829/146310/10296/8805/6992/113878/153769/51255/944…
MF	GO:0016741	transferase activity, transferring one-carbon groups	221	-0.440519	-1.4591	0.00211193	0.0344313	0.0256262	10543	tags=57%, list=31%, signal=40%	23067/65990/63899/54931/23378/29072/387338/114826/79066/84190/149281/152992/134145/25940/51409/30827/28989/51490/55209/2618/55471/54482/645332/64216/10436/55006/55798/51531/25895/150572/56980/8731/27292/64745/91893/160428/11108/51504/96764/9739/57019/51108/29063/10498/25917/23070/29104/9718/51611/64863/3276/151194/51093/6419/124512/56257/5409/79979/9757/154743/63935/5929/23512/27037/114049/158234…
BP	GO:0032984	protein-containing complex disassembly	224	-0.44147	-1.4624	0.00211193	0.0344313	0.0256262	11485	tags=58%, list=33%, signal=39%	327/9342/11034/29767/3643/57701/324/84340/2733/345611/829/57662/6708/3831/51510/6710/118/5756/2107/79752/9948/6603/9798/136319/23122/10269/56203/58526/6455/255626/6418/196528/24144/84305/56648/79443/3799/2314/2932/6601/6683/5119/7415/51332/22863/9711/253725/83743/3396/7251/6604/4281/5499/57551/57192/6605/4943/91574/2934/27243/79929/1201/57731/54541/9349/2580/157922/6598/64780/488/9645/128077/5525…
BP	GO:0000082	G1/S transition of mitotic cell cycle	206	-0.449331	-1.48535	0.00211416	0.0344313	0.0256262	8527	tags=36%, list=25%, signal=28%	5426/637/29117/815/5932/6198/10217/51379/79027/3741/11319/10106/6194/10263/25959/6118/8453/1017/138151/81853/55159/1032/6502/56257/1874/8450/5471/328/1876/28984/4678/25799/1104/5591/25988/6881/6659/1019/8882/55367/10197/57521/835/5310/1018/10926/1871/126520/134353/1020/5127/5933/11200/245711/586/23236/51270/9134/1030/8317/27085/993/1031/2146/898/9928/131405/51512/144455/990/1869/1033/1029/128239/…
BP	GO:0017038	protein import	205	-0.445978	-1.47334	0.00211416	0.0344313	0.0256262	12155	tags=61%, list=35%, signal=40%	5192/348/29090/5514/754/9818/9221/55027/10527/1432/5824/10762/5189/5830/948/2316/3842/186/5587/3329/9972/5371/9531/4088/3843/3621/4851/9409/10073/1408/23534/129401/7984/9868/3840/55670/9883/51684/8841/5594/7040/51501/55929/55198/56993/10204/728489/868/8692/8021/5469/3320/54543/51194/100101267/51715/51025/9349/55696/6396/10440/5828/1994/51307/56478/7249/5190/79711/29107/284/25813/652/23511/55612/1…
BP	GO:0032388	positive regulation of intracellular transport	202	-0.452683	-1.49235	0.00211864	0.034439	0.025632	10066	tags=54%, list=29%, signal=38%	10657/79778/79752/4946/54471/51024/64328/7332/8841/5594/55781/5116/7040/4926/55929/4641/10204/9495/10075/3799/2932/8898/11235/125170/9777/55741/111089941/8692/6794/23379/9847/54543/9520/4836/56947/9776/3208/27429/3305/10425/118426/30846/80055/53407/8934/55696/375/1778/59286/164153/1660/22916/123745/89781/8314/54828/2931/2010/57602/10134/51366/55072/7260/5901/25930/128637/26229/7175/10155/84455/11…
BP	GO:0009566	fertilization	190	-0.457183	-1.49641	0.00215285	0.0349008	0.0259757	7857	tags=36%, list=23%, signal=28%	93185/6812/10343/119710/55726/4627/153218/85376/6677/3305/7417/57731/494551/55231/57113/10694/4809/256710/10574/8086/22917/148229/3074/4179/10765/8372/55870/10576/54742/26206/10007/10575/84812/22948/440093/8747/581/8546/55585/4240/27120/10497/164684/3205/9898/7203/226/53340/10361/56979/117155/1047/5864/10919/284359/7784/11022/23236/3207/56159/7225/84944/5047/23627/6690/3206/3236/983/3235
BP	GO:0099111	microtubule-based transport	188	-0.458303	-1.4982	0.00215517	0.0349008	0.0259757	10826	tags=59%, list=31%, signal=41%	92104/26146/26985/9531/57662/63971/6103/161582/80173/55207/6421/1176/4747/23287/79809/23291/57584/10128/57539/5861/79989/55288/200162/1781/57728/403/11158/55860/90410/6845/79443/55686/3799/2647/6683/8409/22906/166379/150737/27031/22820/6794/55112/63915/8936/1201/9371/9368/22858/118426/1778/89941/3192/9742/7345/27148/55330/51626/8636/8481/22920/5991/8943/117178/55201/84062/3064/123872/26958/51668/…
BP	GO:0007030	Golgi organization	157	-0.460041	-1.489	0.00217391	0.035121	0.0261396	11339	tags=56%, list=33%, signal=38%	643699/64225/653061/51112/5587/400/2804/57662/8874/3801/89866/64689/653643/2801/25839/57531/10282/143187/6811/64145/9919/400451/5594/165324/23122/57584/5861/51501/283796/6845/81562/10075/9183/11235/728498/55361/51332/222068/91949/54808/25923/10565/8729/1785/10960/8674/55968/53407/57198/8934/2580/23207/26003/10133/168620/10494/54828/128989/7534/5205/26259/148229/54732/9382/81671/10419/115560/3064/…
BP	GO:0006475	internal protein amino acid acetylation	160	-0.461816	-1.49453	0.00217865	0.035121	0.0261396	10877	tags=60%, list=31%, signal=41%	1810/9575/80314/6872/10474/80764/10524/1386/6883/53615/84148/9767/8861/1487/26036/10269/51230/27097/80218/55209/55929/6879/10943/6418/6885/55677/29117/8888/51147/8089/112869/9643/6871/79903/8295/55011/4204/57326/117143/54934/284058/201163/7917/339287/6598/51105/6880/51471/54107/57325/8520/10856/55683/84289/7862/27154/9913/57634/648/22976/8986/10847/11143/86/11091/6881/7703/8607/8473/55257/322/986…
BP	GO:0016573	histone acetylation	152	-0.458949	-1.48112	0.00218103	0.035121	0.0261396	10877	tags=60%, list=31%, signal=41%	1810/9575/80314/6872/10474/80764/10524/1386/6883/53615/84148/9767/8861/1487/26036/10269/51230/27097/80218/55209/55929/6879/10943/6418/6885/55677/29117/8888/51147/8089/112869/9643/6871/79903/8295/55011/4204/57326/117143/54934/284058/201163/339287/6598/51105/6880/54107/57325/8520/10856/55683/84289/7862/27154/9913/57634/648/22976/8986/10847/11143/86/11091/6881/7703/8607/8473/55257/322/9862/23338/967…
BP	GO:0016579	protein deubiquitination	138	-0.47076	-1.50814	0.00222965	0.0357701	0.0266227	8692	tags=48%, list=25%, signal=36%	84196/114803/23358/84669/7874/23172/90268/9098/23032/9929/55432/9825/79184/57599/10868/8665/55230/10869/10318/55611/7415/84749/161725/9960/8295/9733/56943/8078/29086/84132/84142/51035/56957/9097/10617/7398/8314/8237/51377/57478/9577/126119/51720/7345/57602/64854/10987/55793/84182/6881/10713/171023/10213/159195/51029/56970/23326/51633/23252/8464/57558/57559/25862/27005/2648/78990/983
BP	GO:1903322	positive regulation of protein modification by small protein conjugation or removal	138	-0.468184	-1.49989	0.00222965	0.0357701	0.0266227	9605	tags=51%, list=28%, signal=37%	7332/330/8841/25950/9810/79139/57599/5601/266740/9112/23028/405/857/10273/10075/10318/51343/7334/7415/10054/868/84259/26272/6500/6187/51588/9733/9978/6502/23640/378708/7965/83932/8877/10016/55208/26354/8767/2931/57761/284/56254/648/5300/22976/3309/4869/2280/378884/8312/80279/9759/10055/201254/5716/51256/107080638/57697/672/55765/7466/10401/166979/27338/55215/23551/5347/991/11065/51438
BP	GO:0050684	regulation of mRNA processing	137	-0.468224	-1.49769	0.00223464	0.0357833	0.0266325	14065	tags=76%, list=41%, signal=45%	57703/84081/6429/51341/4928/55234/6651/708/10914/3312/3167/10284/54715/58517/10772/55147/170506/146713/4686/6434/984/54623/9513/7536/728642/3190/6432/79810/6830/9646/29896/27339/1655/4691/79066/1153/6428/6427/10657/79577/904/56853/8087/10521/8683/9810/6294/2332/60680/22938/123169/55677/4116/125950/3191/10181/4858/84530/135295/5725/83989/9667/26528/8241/5936/11338/79869/10921/6733/1660/22916/3192/…
BP	GO:1900180	regulation of protein localization to nucleus	136	-0.468272	-1.4934	0.00224467	0.0358772	0.0267024	9851	tags=54%, list=29%, signal=39%	9258/6612/6950/51684/8841/5594/7040/55929/10204/23607/2932/6714/8692/6794/26272/64771/10542/51715/29775/201163/56957/56257/55696/10694/10574/9201/284/652/55612/5300/51366/4869/1495/11143/7016/5901/23636/10576/1736/7175/84445/10155/10575/84455/142/22948/80279/5580/8882/3985/705/23400/6608/4000/63928/4771/3326/10445/4931/5296/908/135644/347/7203/51208/7037/57506/25885/84662/9478/1894/5347/983/7015
MF	GO:0016779	nucleotidyltransferase activity	127	-0.483502	-1.5268	0.00228571	0.0364654	0.0271402	10035	tags=70%, list=29%, signal=50%	84172/10914/167153/51455/5434/5432/51426/5423/5428/5438/349565/7014/57804/5435/27304/132001/27297/11044/1791/64852/201973/23318/171568/5130/8790/51082/9412/55149/221830/8760/661/348180/5431/64895/5433/11164/5426/55718/7013/169966/5441/54108/27343/5833/11128/80347/29926/5439/10622/5437/64852/87178/54187/54107/51095/5442/10728/25/9533/26015/23057/353497/9061/5429/1736/30834/90353/29925/11153/10623/…
MF	GO:0004519	endonuclease activity	124	-0.491201	-1.54672	0.00229358	0.0365231	0.0271831	8679	tags=50%, list=25%, signal=37%	6035/84083/5932/58511/10111/348654/27044/7247/2067/11284/79042/10557/6188/79008/7257/51163/6419/10556/10248/328/4361/9692/201164/10775/51367/5395/80746/126549/548593/27301/10940/80198/57109/23351/81887/80153/29102/200558/4968/51692/246243/10799/84464/197342/5889/64421/9941/79897/7515/27161/1773/1763/8091/7517/55345/2237/10535/1775/137902/146956/55247/9156
BP	GO:0036503	ERAD pathway	107	-0.479617	-1.49266	0.00230947	0.0367082	0.0273209	14005	tags=73%, list=41%, signal=43%	29978/51136/55768/7844/7327/11236/54788/54557/51009/8975/118424/10277/29979/5706/91304/92305/115290/51528/80267/55432/26270/83590/23197/57003/55829/342897/84447/10299/125972/23392/79139/6048/57414/857/10273/10869/10952/7184/7415/550/55741/111089941/337867/55298/80020/201595/202052/811/126433/51035/9097/7917/51608/6449/821/79089/3300/258010/27248/55757/11253/9024/91147/10134/3309/54431/56886/81502…
BP	GO:0042471	ear morphogenesis	115	-0.475171	-1.4843	0.00232019	0.0368105	0.027397	5803	tags=36%, list=17%, signal=30%	51057/130497/124590/2487/219736/2048/11078/286262/6169/2637/51761/5595/79955/8323/161497/80184/80736/5754/10804/1856/7849/7020/259236/579/23513/8557/25861/1750/1301/89780/4487/525/5396/1749/116039/1280/10736/115908/51804/6495/5013
BP	GO:0033108	mitochondrial respiratory chain complex assembly	87	-0.53263	-1.60972	0.00238095	0.0374241	0.0278538	12514	tags=71%, list=36%, signal=46%	7386/4711/29078/4706/29090/4716/54949/4722/493753/374291/51079/4704/4708/54539/4713/55101/84334/126328/28976/25915/10063/55471/84233/51287/790955/55863/4720/55245/644096/83943/4696/4695/4724/4710/4712/79072/116228/28958/135154/4709/55967/617/5018/100131801/100303755/284184/84275/4728/25813/4702/4715/137682/4700/4694/91942/55744/79133/131474/90639/728568/84300/6901
CC	GO:0070469	respirasome	87	-0.513454	-1.55177	0.00238095	0.0374241	0.0278538	12538	tags=68%, list=36%, signal=43%	56964/7386/4711/4706/10975/1327/4716/4722/374291/51079/4704/4708/647087/54539/27089/4713/1329/9377/126328/9167/6391/192286/4720/1337/1350/29796/1351/4696/4695/4724/4710/4712/4709/55967/55969/617/1347/1340/1349/4728/4701/4702/4715/4700/4694/440567/4697/4726/7388/7381/125965/1345/1537/54205/388753/84419/56901/84701/170712
BP	GO:0032543	mitochondrial translation	76	-0.53602	-1.59204	0.00238949	0.0374241	0.0278538	10942	tags=67%, list=32%, signal=46%	84340/84545/60488/63899/54931/283459/219402/64963/51335/124454/51069/51021/55699/118487/55278/65993/28973/26164/10352/10128/23107/3035/285367/3396/6150/51081/79072/81554/57129/28958/4528/51067/63931/64951/80222/51258/55168/115416/51373/122704/92170/4701/51654/84273/6183/2617/54460/57505/84300/55157/84769
BP	GO:0071426	ribonucleoprotein complex export from nucleus	76	-0.530603	-1.57595	0.00238949	0.0374241	0.0278538	10963	tags=74%, list=32%, signal=50%	84946/2733/6830/29072/6428/23279/26019/55781/55795/5433/55677/8888/3181/643136/3267/55341/8106/8021/80145/9877/10482/161424/6209/56943/3692/9984/6741/84321/5976/11260/79228/84271/7514/29890/84324/79902/57187/4869/65083/5901/8480/7175/9887/55746/9688/26097/57122/8563/26993/9631/7919/10189/7248/23212/23381/10212
BP	GO:0006405	RNA export from nucleus	83	-0.531848	-1.59701	0.00239521	0.0374241	0.0278538	10900	tags=73%, list=32%, signal=50%	2733/6830/9972/29072/6428/10657/23279/9883/26019/55795/5433/55677/8888/3181/51808/643136/3267/8106/8021/80145/9877/10482/56943/100101267/9984/6741/1660/22916/84321/5976/11260/79228/29107/23511/84271/29890/84324/79902/57187/4869/65083/5901/23636/8480/7175/3178/9887/55746/9688/11052/26097/57122/8563/26993/9631/7919/10189/7248/57510/23381/10212
BP	GO:0071166	ribonucleoprotein complex localization	77	-0.532711	-1.58388	0.00239521	0.0374241	0.0278538	10963	tags=74%, list=32%, signal=51%	84946/2733/6830/29072/6428/23279/26019/55781/55795/5433/55677/8888/3181/643136/3267/55341/8106/8021/80145/9877/10482/161424/6209/56943/3692/9984/6741/26121/84321/5976/11260/79228/84271/7514/29890/84324/79902/57187/4869/65083/5901/8480/7175/9887/55746/9688/26097/57122/8563/26993/9631/7919/10189/7248/23212/23381/10212
MF	GO:0004527	exonuclease activity	79	-0.533633	-1.59204	0.00239808	0.0374241	0.0278538	12623	tags=77%, list=37%, signal=49%	57455/23646/5428/9937/112479/114034/3669/9924/201626/154197/25996/90459/4848/9337/255967/22803/22909/5073/23357/5394/55775/1653/5426/23016/10111/54840/167227/57472/64789/64782/54932/23404/51010/87178/129563/90806/328/4361/5168/79033/27301/54512/57109/92667/200558/5810/51692/81875/83940/56915/1797/64858/5393/11219/64421/9941/5883/5424/81691/2237/9156
CC	GO:0045171	intercellular bridge	75	-0.550994	-1.63249	0.00240096	0.0374241	0.0278538	7439	tags=47%, list=22%, signal=37%	22981/11021/79622/30846/1639/64780/63935/10011/2101/84861/200942/11188/9094/79441/10848/284252/252839/29781/9657/10297/9585/65263/26471/60509/8625/22974/22994/8317/947/81610/80263/55165/55143/9055/990/10112
CC	GO:0098803	respiratory chain complex	78	-0.5196	-1.54697	0.00240096	0.0374241	0.0278538	12538	tags=71%, list=36%, signal=45%	56964/7386/4711/4706/10975/1327/4716/4722/374291/51079/4704/4708/54539/27089/4713/1329/9377/126328/9167/6391/4720/1337/1350/29796/1351/4696/4695/4724/4710/4712/4709/55967/617/1347/1340/1349/4728/4701/4702/4715/4700/4694/440567/4697/4726/7388/7381/125965/1345/1537/388753/84419/56901/84701/170712
BP	GO:0045739	positive regulation of DNA repair	73	-0.546008	-1.61051	0.00240674	0.0374241	0.0278538	8122	tags=63%, list=24%, signal=48%	79184/57599/55183/196528/7334/2138/83933/11284/55135/10459/6188/29086/55693/84142/6419/1660/1054/9577/51720/84250/23201/54929/5591/64210/10155/51149/322/55719/142/4862/112441434/2521/149840/9025/672/8914/7515/5111/57332/1663/3014/84501/84787/2187/10635/2305
CC	GO:1904949	ATPase complex	73	-0.547016	-1.61348	0.00240674	0.0374241	0.0278538	9949	tags=71%, list=29%, signal=51%	10524/9219/6603/53615/27443/9112/55929/3065/125476/2186/64431/6601/7415/54108/3066/6604/6605/8295/29844/81611/83444/1108/5928/6598/93973/54107/10042/124944/51377/29998/10856/57634/10847/1457/5931/86/6599/4798/8607/5977/57459/65980/79913/10902/1107/51412/6602/283899/57504/10445/6597/8193
BP	GO:0006513	protein monoubiquitination	67	-0.552038	-1.60832	0.00241838	0.0374256	0.0278549	10897	tags=63%, list=32%, signal=43%	54880/9646/7320/79577/867/9810/57599/55120/51322/123169/6045/7324/10075/90850/55658/10336/7251/6500/25827/1642/90025/6015/9978/8450/10016/84861/56254/648/79596/7703/4591/63893/56970/57697/84759/59349/23327/56852/7706/29128/29089/51514
MF	GO:0008173	RNA methyltransferase activity	64	-0.544001	-1.58068	0.00241838	0.0374256	0.0278549	10467	tags=69%, list=30%, signal=48%	63899/54931/387338/79066/152992/54482/64216/10436/55006/55798/51531/8731/27292/91893/96764/29063/25917/23070/64863/51093/56257/79979/63935/27037/114049/158234/115708/339175/55039/80745/4234/29960/29081/117246/24140/79922/4839/2091/56339/55621/10785/131965/55695/6894
BP	GO:0006368	transcription elongation from RNA polymerase II promoter	65	-0.550202	-1.59839	0.00242131	0.0374256	0.0278549	12816	tags=75%, list=37%, signal=48%	84337/23476/5438/8289/26610/54623/85403/1499/11047/23168/6830/9646/8621/29072/9150/79577/23160/8861/80349/125050/9792/57178/6923/51755/123169/55795/56943/51497/2963/2071/2962/6827/55840/3192/6829/11198/51224/25920/7469/10915/83637/6602/9025/9400/80237/55038/7936/1111/2146
CC	GO:0070603	SWI/SNF superfamily-type complex	72	-0.544863	-1.60015	0.00242424	0.0374256	0.0278549	9949	tags=71%, list=29%, signal=51%	10524/9219/6603/53615/27443/9112/55929/3065/125476/2186/64431/6601/54108/3066/6604/6605/8295/29844/81611/83444/1108/5928/6598/93973/54107/10042/124944/51377/29998/10856/57634/10847/1457/5931/86/6599/4798/8607/5977/57459/65980/79913/10902/1107/51412/6602/283899/57504/10445/6597/8193
CC	GO:0032153	cell division site	71	-0.566225	-1.65811	0.00243309	0.0374949	0.0279064	10456	tags=65%, list=30%, signal=45%	27229/84942/3359/3688/5662/10844/9727/989/54434/114791/3384/387/4627/256158/84936/10296/10617/4221/9600/124404/11258/6840/5898/85378/23157/5501/55200/10801/5585/389/54820/90120/84930/23176/113026/4771/84501/5413/84440/55964/10733/1894/29127/55165/10112/54443
MF	GO:0016278	lysine N-methyltransferase activity	59	-0.556365	-1.59124	0.00246002	0.0378421	0.0281649	11656	tags=75%, list=34%, signal=49%	80335/79813/79609/79823/83852/387893/4297/23067/65990/29072/134145/30827/55209/25895/150572/9739/29104/151194/6419/9757/5929/55870/751071/11091/8726/8085/64324/56950/84444/9869/196483/2145/54093/10322/79723/2122/6839/56979/7468/10919/64754/84787/11105/2146
MF	GO:0016279	protein-lysine N-methyltransferase activity	58	-0.560735	-1.59832	0.00246609	0.0378677	0.0281839	11656	tags=76%, list=34%, signal=50%	80335/79813/79609/79823/83852/387893/4297/23067/65990/29072/134145/30827/55209/25895/150572/9739/29104/151194/6419/9757/5929/55870/751071/11091/8726/8085/64324/56950/84444/9869/196483/2145/54093/10322/79723/2122/6839/56979/7468/10919/64754/84787/11105/2146
BP	GO:0032784	regulation of DNA-templated transcription, elongation	53	-0.550199	-1.55199	0.00248447	0.038082	0.0283434	11307	tags=68%, list=33%, signal=46%	1499/57805/905/6830/8621/79577/904/23160/8861/125050/55209/51755/123169/9984/51497/27336/2962/6827/55840/3192/6829/11198/51224/25920/11143/7469/3150/10915/8563/9025/7919/9400/10189/80237/7936/2146
BP	GO:0038202	TORC1 signaling	50	-0.548352	-1.53753	0.0025	0.0382316	0.0284548	8090	tags=76%, list=23%, signal=58%	8444/83667/55593/9681/81929/23334/158376/1497/64121/51322/8131/2475/6794/55011/10542/11133/201163/64223/154743/64798/6396/84861/652968/55846/10325/140775/9894/23367/23274/56834/57521/51520/90809/58528/1609/283554/352954/729438
BP	GO:0043039	tRNA aminoacylation	44	-0.568802	-1.56411	0.00250313	0.0382316	0.0284548	13094	tags=84%, list=38%, signal=52%	833/6897/7453/57038/1615/6301/79587/16/283459/57176/124454/55699/55278/4677/10352/8565/3035/92935/2193/10667/5917/51067/80222/55152/25973/10056/5859/23438/4141/2617/51520/2058/7407/3376/57505/80755/55157
BP	GO:0000387	spliceosomal snRNP assembly	49	-0.546704	-1.52573	0.00251256	0.0382399	0.0284609	13146	tags=74%, list=38%, signal=46%	7375/1207/10772/54496/6606/6607/6606/100151683/27339/54960/25980/6634/25929/11171/96764/135295/9733/24148/6636/26121/9092/8487/79760/79833/11218/8161/6637/10419/10421/6633/6632/6631/57819/9129/25804/6635/6628
BP	GO:0043628	ncRNA 3'-end processing	49	-0.549465	-1.53344	0.00251256	0.0382399	0.0284609	13246	tags=68%, list=38%, signal=42%	57117/79650/55511/102723631/60528/80789/112479/114034/90459/54931/64852/5073/5394/23016/57508/23404/541466/6741/51010/64852/11340/51095/6227/79033/54512/1736/25896/51728/2091/56915/26173/5393/55656/26024
BP	GO:0007019	microtubule depolymerization	46	-0.567279	-1.56468	0.00252207	0.0382617	0.0284772	5089	tags=48%, list=15%, signal=41%	9793/55201/3796/10300/23271/4130/9181/4131/10297/126731/89795/57159/25876/2258/26586/22974/3925/347240/401236/81930/11004/146909
BP	GO:0009954	proximal/distal pattern formation	32	-0.619056	-1.60858	0.00253165	0.0382617	0.0284772	5614	tags=50%, list=16%, signal=42%	130497/2019/1746/5089/2735/221833/3205/1745/388585/3225/3207/3219/79191/3206/3236/3235
CC	GO:0042788	polysomal ribosome	32	-0.625292	-1.62478	0.00253165	0.0382617	0.0284772	9760	tags=81%, list=28%, signal=58%	6171/6160/689/6141/6130/6152/6161/6143/25873/6228/6234/6142/4736/6128/87178/6170/1660/8667/6227/23185/6156/6169/23367/6173/6132/190
BP	GO:2000780	negative regulation of double-strand break repair	34	-0.63361	-1.66044	0.00253807	0.0382617	0.0284772	9163	tags=65%, list=27%, signal=48%	55183/24144/55611/10459/7158/84309/51366/78996/79000/4968/112441434/149840/3297/55086/9400/56893/8091/78990/116028/2187/55010/10721
BP	GO:2000781	positive regulation of double-strand break repair	40	-0.584874	-1.5751	0.00255102	0.0382617	0.0284772	9230	tags=60%, list=27%, signal=44%	57599/55183/196528/11284/55135/10459/55693/6419/84250/5591/64210/51149/55719/142/112441434/2521/149840/8914/1663/84501/84787/2187/10635/2305
MF	GO:0061733	peptide-lysine-N-acetyltransferase activity	41	-0.575506	-1.55293	0.00255755	0.0382617	0.0284772	13370	tags=78%, list=39%, signal=48%	1387/8648/138474/2033/9329/8202/9575/80314/6872/10474/10524/1386/84148/80218/10943/8888/114799/6871/79903/6880/57325/8520/9913/10847/11143/6881/9862/23326/79969/79829/2648/675
BP	GO:0045738	negative regulation of DNA repair	36	-0.626364	-1.66138	0.00256082	0.0382617	0.0284772	7091	tags=64%, list=21%, signal=51%	55183/24144/55611/10459/6188/7158/84309/51366/78996/79000/4968/112441434/149840/3297/55086/9400/56893/8091/78990/116028/2187/55010/10721
CC	GO:0097431	mitotic spindle pole	36	-0.621585	-1.64871	0.00256082	0.0382617	0.0284772	10838	tags=81%, list=31%, signal=55%	79768/8874/11064/56647/51115/4926/84140/8658/51646/8379/9126/8243/79677/3550/8480/23005/54627/51199/3297/55755/9585/28964/10615/29899/81610/6790/9212/5347/259266
BP	GO:0000460	maturation of 5.8S rRNA	35	-0.621837	-1.63478	0.00256739	0.0382617	0.0284772	8854	tags=77%, list=26%, signal=57%	5394/23016/10412/23517/161424/10200/3692/23404/29777/9875/51010/11340/55759/23481/27340/6227/79033/5591/54512/65095/81887/51018/117246/10799/5393/23212/23246
CC	GO:0030686	90S preribosome	29	-0.624836	-1.58947	0.00256739	0.0382617	0.0284772	11520	tags=83%, list=33%, signal=55%	84916/26155/9790/102724159/85395/92856/26156/10199/10607/153443/161424/55759/79050/23481/51096/27340/27341/55813/65083/65095/88745/55127/91695/23246
BP	GO:0060236	regulation of mitotic spindle organization	35	-0.637318	-1.67548	0.00256739	0.0382617	0.0284772	8989	tags=74%, list=26%, signal=55%	4926/2770/5119/128866/1213/27243/1639/1778/3192/4733/79598/92421/23636/8480/7175/3304/3303/5310/126731/79866/29899/84722/22974/10460/5347/56992
BP	GO:2001032	regulation of double-strand break repair via nonhomologous end joining	29	-0.628349	-1.59841	0.00256739	0.0382617	0.0284772	10459	tags=76%, list=30%, signal=53%	23347/25913/55183/24144/11284/55135/10459/84309/55693/6419/7913/5591/78996/79000/51149/112441434/149840/3297/51547/8091/7468/84787
BP	GO:0000470	maturation of LSU-rRNA	28	-0.628231	-1.58462	0.00258732	0.0384255	0.0285991	12397	tags=93%, list=36%, signal=60%	79707/8886/54680/80135/26156/285855/84154/11224/10412/6130/3692/84365/4736/9875/4809/55759/23481/6129/9326/81887/51018/23560/117246/4839/55651/23246
CC	GO:0005689	U12-type spliceosomal complex	28	-0.632429	-1.59521	0.00258732	0.0384255	0.0285991	11845	tags=89%, list=34%, signal=59%	8233/23450/154007/23451/11066/6634/85437/1665/83443/10081/10992/79622/6636/51639/55285/84844/6637/51690/55954/6633/6632/55599/10262/6635/6628
BP	GO:0018027	peptidyl-lysine dimethylation	26	-0.658333	-1.63093	0.00261438	0.0387604	0.0288483	7394	tags=65%, list=21%, signal=51%	9739/55011/6419/6598/9757/55818/55870/751071/8085/56950/54093/79723/6839/56979/59335/10919/84787
BP	GO:0090169	regulation of spindle assembly	25	-0.665467	-1.62882	0.00262812	0.0388971	0.02895	7996	tags=68%, list=23%, signal=52%	5119/128866/27243/1778/6047/3192/4733/79598/92421/7175/3304/3303/126731/10615/29899/5347/56992
CC	GO:0005697	telomerase holoenzyme complex	22	-0.715652	-1.70167	0.00265252	0.0391908	0.0291686	9117	tags=86%, list=26%, signal=64%	55505/6634/54433/55135/3183/54552/3192/65057/10728/55226/1736/9887/55651/4931/134353/6635/6628/23381/7015
BP	GO:0097150	neuronal stem cell population maintenance	20	-0.693526	-1.61857	0.00265957	0.0392276	0.029196	1509	tags=25%, list=4%, signal=24%	6657/388585/5396/259266/10642
MF	GO:0008301	DNA binding, bending	18	-0.719284	-1.64243	0.00267738	0.0394225	0.0293411	6127	tags=61%, list=18%, signal=50%	1054/2296/3149/2297/2300/79685/8091/3148/2298/51176/7153
MF	GO:0003688	DNA replication origin binding	16	-0.738156	-1.6516	0.00269906	0.0396738	0.0295281	7649	tags=88%, list=22%, signal=68%	83743/5001/4999/23595/1660/11143/5422/1663/4174/4171/4998/55388/8318/990
BP	GO:0000212	meiotic spindle organization	14	-0.759204	-1.64564	0.0027248	0.0398478	0.0296576	3558	tags=50%, list=10%, signal=45%	9897/27175/7283/9700/6790/9133/259266
BP	GO:0035563	positive regulation of chromatin binding	14	-0.772729	-1.67496	0.0027248	0.0398478	0.0296576	1574	tags=50%, list=5%, signal=48%	81857/114991/90780/1663/51053/81620/64641
CC	GO:1990023	mitotic spindle midzone	14	-0.756087	-1.63888	0.0027248	0.0398478	0.0296576	5937	tags=71%, list=17%, signal=59%	3192/2017/54627/55920/9585/1062/81930/9212/9055/146909
BP	GO:0006268	DNA unwinding involved in DNA replication	15	-0.795914	-1.75147	0.00274348	0.03985	0.0296593	2720	tags=67%, list=8%, signal=61%	56652/9400/3159/4176/4173/4175/641/5888/9401/4171
BP	GO:0006271	DNA strand elongation involved in DNA replication	15	-0.794823	-1.74907	0.00274348	0.03985	0.0296593	3638	tags=80%, list=11%, signal=72%	3980/10714/5422/3978/1763/5111/5983/4176/4173/4172/5984/9837
BP	GO:0051315	attachment of mitotic spindle microtubules to kinetochore	15	-0.805311	-1.77215	0.00274348	0.03985	0.0296593	172	tags=47%, list=0%, signal=46%	91272/1062/10403/9212/81620/11004/83540
BP	GO:0051988	regulation of attachment of spindle microtubules to kinetochore	13	-0.781653	-1.66579	0.00274348	0.03985	0.0296593	3434	tags=62%, list=10%, signal=55%	55920/90417/10615/1894/29127/891/9212/4751
BP	GO:0044771	meiotic cell cycle phase transition	11	-0.812615	-1.67529	0.00276625	0.040113	0.029855	524	tags=45%, list=2%, signal=45%	994/993/9133/7272/995
MF	GO:0043139	5'-3' DNA helicase activity	10	-0.83179	-1.6648	0.00278164	0.0402006	0.0299202	5759	tags=90%, list=17%, signal=75%	10856/3508/2068/8607/56652/1763/1663/83990/80119
BP	GO:1904668	positive regulation of ubiquitin protein ligase activity	10	-0.829363	-1.65994	0.00278164	0.0402006	0.0299202	1213	tags=50%, list=4%, signal=48%	166979/27338/5347/991/11065
BP	GO:0006914	autophagy	520	-0.375362	-1.29846	0.00302725	0.0436035	0.0324529	13767	tags=63%, list=40%, signal=38%	9550/5868/81603/155066/23208/60592/257397/706/11331/11345/64127/27131/493856/10287/83460/25978/137492/7855/4233/23677/3312/27074/115992/29110/2033/29108/26073/112936/2773/90678/10475/5663/8975/92196/7405/55054/5286/9637/57103/83667/27183/738/10254/9681/89866/111240474/3146/5049/10018/9842/79142/81876/387104/29979/9895/1982/81846/9517/148022/115201/5899/9342/55847/22933/57617/9682/22930/8678/53840…
BP	GO:0061919	process utilizing autophagic mechanism	520	-0.375362	-1.29846	0.00302725	0.0436035	0.0324529	13767	tags=63%, list=40%, signal=38%	9550/5868/81603/155066/23208/60592/257397/706/11331/11345/64127/27131/493856/10287/83460/25978/137492/7855/4233/23677/3312/27074/115992/29110/2033/29108/26073/112936/2773/90678/10475/5663/8975/92196/7405/55054/5286/9637/57103/83667/27183/738/10254/9681/89866/111240474/3146/5049/10018/9842/79142/81876/387104/29979/9895/1982/81846/9517/148022/115201/5899/9342/55847/22933/57617/9682/22930/8678/53840…
MF	GO:0003729	mRNA binding	505	-0.375611	-1.29822	0.00303337	0.0436186	0.0324641	13007	tags=42%, list=38%, signal=26%	23013/4904/10492/9716/54715/58517/5094/55544/170506/146713/60678/1656/100126317/406943/55133/10146/1973/7073/4686/6434/100500826/66037/407002/131870/8761/3184/9271/406997/1982/6231/55802/9513/7536/3190/5511/79048/4670/56919/23369/26065/6207/406969/26156/23451/1655/4691/1153/6428/100847054/10657/64852/2107/64963/11066/54915/6171/406903/56853/23424/6426/8087/5093/51247/9810/693175/6189/5073/2332/60…
BP	GO:0048568	embryonic organ development	426	-0.383108	-1.31956	0.0030426	0.0436783	0.0325085	5903	tags=33%, list=17%, signal=28%	27042/347733/2296/3221/585/51057/9742/130497/124590/2019/2068/2487/54903/26259/79728/388591/652/1746/5089/10049/648/5914/26005/8928/219736/8195/8521/123872/348093/2048/11078/50814/286262/51294/9775/54345/7703/79879/10155/6169/4254/6909/29985/9968/100506013/26160/7289/7005/27173/2637/10848/51761/8563/3204/2735/5595/79955/1954/8323/1050/161497/80184/2020/80736/6608/113026/5310/6262/5754/1942/51098/…
BP	GO:0042176	regulation of protein catabolic process	388	-0.398235	-1.36704	0.00305499	0.0437831	0.0325866	11658	tags=56%, list=34%, signal=38%	150684/3416/5706/7874/55070/29116/22933/23450/26263/91304/2316/57805/11060/2876/324/5970/84961/54971/1459/8754/51079/5371/4088/6872/7474/122809/7336/161582/114881/55743/5720/9686/4898/55212/2043/57531/4946/10193/10399/54467/6811/51582/51684/64321/5886/9810/165324/3077/23287/2332/51322/5601/5721/6923/9604/85407/28996/51667/6125/857/10273/5707/10869/10075/55737/51343/2932/5702/7415/65992/868/29934/…
BP	GO:0051098	regulation of binding	363	-0.393321	-1.34106	0.00308325	0.0441146	0.0328333	7581	tags=37%, list=22%, signal=29%	3066/5909/6604/4087/285381/165904/5499/80011/64771/10498/5334/10542/57326/10459/5792/4043/8189/7046/10211/3646/22927/54552/55693/6788/6717/56257/2962/23394/488/177/4221/1660/1054/8487/22919/2011/2296/8904/3300/8767/64710/57761/2068/284/65057/652/1460/5300/5914/25/5468/9026/8664/129531/2280/5901/1636/84062/100507027/9775/6588/2622/26206/6881/9532/7023/10155/81857/142/23560/5580/64324/23129/84525/8…
MF	GO:0044389	ubiquitin-like protein ligase binding	314	-0.40608	-1.37516	0.0030896	0.044132	0.0328462	12513	tags=58%, list=36%, signal=37%	5080/409/91/9063/10188/92714/118424/4055/6773/51619/5684/143384/8737/9470/5899/7874/8451/55070/4101/9682/7520/79899/8678/57763/324/5970/51528/3329/8313/5371/339745/4088/55432/7320/9618/23197/23598/573/9258/6612/26043/527/6950/7332/9810/3313/79139/29882/10152/55120/10128/266740/6923/8924/8405/6125/637/10273/5707/4090/10869/8883/7334/2932/7167/4720/55611/6714/7415/65992/5576/550/7311/203068/2821/72…
BP	GO:0016197	endosomal transport	228	-0.420557	-1.39759	0.0031348	0.0446293	0.0332164	10833	tags=52%, list=31%, signal=36%	400/57706/9765/10043/22836/150368/51510/79778/757/143187/254122/91056/6811/55207/9559/10079/64145/56850/144717/51699/163486/79735/9727/51272/5872/9784/9495/55737/55317/2647/9779/5119/7415/392/55658/23585/253725/29934/25963/128866/9581/11021/1213/27243/8729/51542/57533/8027/8674/30846/6293/1639/8934/79643/404636/93343/9905/22853/123745/10890/84661/9201/23258/23339/85377/26088/5987/51652/8943/38768…
BP	GO:1903829	positive regulation of cellular protein localization	275	-0.420975	-1.41254	0.0031348	0.0446293	0.0332164	10074	tags=51%, list=29%, signal=36%	3688/79778/54471/10399/51024/9475/2181/6950/7332/8841/5594/7040/391/65267/4926/163/55929/4641/2770/54434/10204/4038/23607/9495/10075/6809/3799/2932/27032/6714/65992/125170/5584/9777/8692/6794/7251/9860/55135/9847/54543/9520/4836/10542/56947/1201/9776/3208/27429/3305/29775/10425/245812/54552/56257/55696/10694/493/59286/164153/89781/8314/81926/10574/26354/2931/57602/51366/4869/5170/11143/55072/7016…
CC	GO:0032838	plasma membrane bounded cell projection cytoplasm	225	-0.423327	-1.40304	0.00316456	0.0449786	0.0334763	10826	tags=53%, list=31%, signal=37%	92104/26146/83544/84100/26985/57662/10564/55212/80258/158297/127933/257236/55207/6421/1176/5594/158067/4747/23287/23291/2332/57539/283726/989/200162/55860/387885/118491/3799/2647/6683/6787/5576/22906/150737/22863/55112/63915/881/6792/8936/83450/9371/10533/3208/55626/100/5905/1778/821/56623/3192/51057/9742/7345/582/55330/112942/51626/22920/8943/23322/4134/9026/9576/84062/123872/196385/221421/22832…
BP	GO:0009060	aerobic respiration	174	-0.456169	-1.48511	0.00322234	0.0457243	0.0340313	11948	tags=61%, list=35%, signal=40%	10975/515/8802/1327/3416/4716/201626/54949/4722/5162/539/374291/1352/89/4704/4708/65990/2271/27089/80025/1716/5160/4713/10632/1329/9377/509/506/134145/521/9167/51085/6391/79085/637/9650/790955/4190/2647/4720/1337/1350/387/7415/130752/29796/1351/4696/538/30968/3421/4695/4724/4710/4712/1737/4191/10476/4709/55967/3420/514/1347/5018/51142/50/1340/79736/92014/84275/1349/158/4728/4701/4702/4715/4700/49…
BP	GO:0030705	cytoskeleton-dependent intracellular transport	192	-0.447226	-1.46458	0.00322928	0.0457472	0.0340484	10826	tags=55%, list=31%, signal=38%	92104/26146/26985/9531/57662/63971/6103/80173/7846/55207/6421/1176/4747/23287/79809/23291/57584/10128/57539/5861/79989/4641/55288/1781/57728/403/11158/55860/90410/6845/79443/55686/3799/2647/6683/8409/22906/166379/150737/203068/22820/6794/55112/63915/4644/8936/79929/1201/9371/22858/81/118426/1778/89941/3192/9742/7345/84790/55330/51626/54874/8636/22920/8943/117178/55201/283446/84062/3064/26958/5166…
BP	GO:0051302	regulation of cell division	177	-0.459959	-1.4976	0.00323974	0.04582	0.0341025	5815	tags=32%, list=17%, signal=26%	585/2248/27152/10755/6840/51652/5300/9903/92421/23636/79848/54627/23503/25909/6423/5228/1069/994/79816/7564/10322/9585/114327/126520/9270/28964/5933/5155/80179/63977/3619/5460/675/5154/387755/84440/10733/641/1894/29127/6790/23594/9493/9928/9212/2810/144455/9055/5347/4192/990/10112/259266/146909/79733/7060
BP	GO:0007338	single fertilization	153	-0.456286	-1.47275	0.00327154	0.0461937	0.0343807	7857	tags=37%, list=23%, signal=29%	93185/6812/10343/119710/4627/153218/6677/3305/7417/494551/55231/57113/10694/4809/256710/10574/22917/148229/3074/4179/10765/8372/55870/10576/54742/26206/10007/10575/84812/22948/440093/8747/8546/4240/27120/10497/164684/3205/9898/7203/226/53340/10361/1047/5864/284359/7784/23236/3207/7225/5047/23627/6690/3206/3236/983/3235
BP	GO:0016241	regulation of macroautophagy	141	-0.456525	-1.46428	0.00334076	0.0470691	0.0350322	12876	tags=65%, list=37%, signal=41%	26073/112936/2773/90678/7405/9637/57103/83667/5049/79142/29979/9517/5899/22930/8678/55613/23256/345611/10558/836/51382/9531/8992/9114/254122/9559/527/23545/51322/523/6885/149371/55763/55737/79443/84749/9711/2475/534/8408/128866/7416/10392/823/4943/1201/60412/292/25782/10133/55254/535/7249/8767/7345/79837/6829/826/57602/51606/533/23265/8517/3064/140775/529/2597/8396/6009/23367/23274/5595/4864/528/…
MF	GO:0045182	translation regulator activity	138	-0.461685	-1.47907	0.00334448	0.0470691	0.0350322	13648	tags=71%, list=40%, signal=43%	8661/10102/1938/9567/7284/1978/9617/10289/8637/60678/2935/9451/1973/1964/79631/66037/51386/5610/1979/8669/1982/9470/6203/9513/7458/8668/23191/1937/80325/255308/16/8891/9811/1153/1968/2107/219402/8663/10209/56853/27102/10605/8087/51247/1974/8893/2332/1933/29904/10480/9669/8665/56648/6208/83939/326/54505/2475/8672/3396/6134/84285/91574/3692/4528/23/3646/8562/8894/1936/28985/8666/8892/27335/8890/866…
BP	GO:0006352	DNA-templated transcription, initiation	128	-0.477583	-1.51141	0.00341297	0.0479544	0.0356912	13494	tags=73%, list=39%, signal=45%	129685/1482/9282/11036/284119/138474/9969/9329/10025/170506/10629/5438/55832/56998/55814/3146/9519/9439/9013/5706/1385/404672/8364/27297/4286/6722/1810/6872/51616/9440/6883/8493/171568/6908/26036/90390/55729/2975/2958/221830/2972/6873/653390/6879/9441/5433/64216/2067/2966/6874/5469/7343/55011/55290/8359/2963/2071/2962/6598/6880/8360/9328/1022/9443/10923/6927/8366/9014/22976/11176/6877/8363/57106/…
BP	GO:0051053	negative regulation of DNA metabolic process	122	-0.472975	-1.48942	0.00342075	0.0479854	0.0357142	8854	tags=54%, list=26%, signal=41%	5394/26277/79991/24144/8658/1676/84083/10111/7013/81931/55611/6714/167227/2067/51750/3183/10459/6188/4292/9984/79008/7158/51025/54552/84309/4221/3192/10923/2697/27000/65057/51366/55226/126549/548593/94/7644/78996/3007/3178/79000/10155/2956/142/4968/112441434/149840/3297/55086/84464/3006/3005/9400/56893/7515/3009/8091/10715/3008/4436/78990/116028/641/80119/2187/55010/10721
CC	GO:0140534	endoplasmic reticulum protein-containing complex	124	-0.471699	-1.48531	0.00344037	0.0481588	0.0358433	10848	tags=65%, list=31%, signal=44%	23478/10558/2132/6184/5277/5283/51016/23197/199857/7485/5034/55829/84447/26043/3105/10299/2923/79139/57414/9789/90701/51234/6748/10952/9183/56851/7184/6726/7415/550/93380/100128731/5589/5479/201595/28972/94101/11124/10328/811/171546/819/51035/10130/55831/6891/60561/58477/1603/1650/3703/51594/6185/3309/54431/6890/2280/746/81502/91319/29927/94005/10525/93183/9694/23480/29095/7353/23753/8818/51604/4…
BP	GO:0006413	translational initiation	118	-0.480281	-1.50473	0.00344432	0.0481588	0.0358433	13030	tags=74%, list=38%, signal=46%	4690/1978/123263/10289/8637/9451/10959/1973/1964/4686/66037/51386/5610/1979/8669/1982/9470/7458/8668/468/255308/56919/2733/8891/9811/6218/10657/1968/219402/127933/54915/8663/10209/27102/10605/51247/1974/8893/6189/2332/10480/9669/8665/5433/1653/6199/23521/6198/83939/54505/2475/8672/5499/84285/6188/3692/4528/8440/3646/22927/8562/8872/8894/5936/28985/8666/22916/8892/27335/8890/8667/1967/4869/10987/8…
BP	GO:0002887	negative regulation of myeloid leukocyte mediated immunity	10	0.901684	1.9918	0.00353357	0.0490083	0.0364756	3287	tags=90%, list=10%, signal=81%	3598/2213/2294/3162/11314/729230/1524/6688/8832
BP	GO:0006547	histidine metabolic process	10	0.925146	2.04363	0.00353357	0.0490083	0.0364756	1728	tags=70%, list=5%, signal=67%	131669/10841/3034/4522/441024/144193/3067
MF	GO:0018455	alcohol dehydrogenase [NAD(P)+] activity	10	0.922388	2.03754	0.00353357	0.0490083	0.0364756	863	tags=60%, list=2%, signal=59%	127/126/125/124/131/130
MF	GO:0032396	inhibitory MHC class I receptor activity	10	0.919616	2.03141	0.00353357	0.0490083	0.0364756	2450	tags=90%, list=7%, signal=84%	353514/10990/11027/11024/10859/23547/10288/79168/3811
BP	GO:0035747	natural killer cell chemotaxis	10	0.890893	1.96797	0.00353357	0.0490083	0.0364756	3778	tags=100%, list=11%, signal=89%	6347/6348/6351/22914/100528032/6352/5293/5294/6375/6354
BP	GO:0001867	complement activation, lectin pathway	11	0.922926	2.1016	0.00358423	0.0492345	0.0366439	2013	tags=91%, list=6%, signal=86%	2220/8547/4239/4153/78989/2219/5648/710/2/10747
BP	GO:0002604	regulation of dendritic cell antigen processing and presentation	11	0.850947	1.93769	0.00358423	0.0492345	0.0366439	2058	tags=64%, list=6%, signal=60%	6366/6363/2213/7057/10875/968/1236
BP	GO:0033539	fatty acid beta-oxidation using acyl-CoA dehydrogenase	11	0.857615	1.95287	0.00358423	0.0492345	0.0366439	2627	tags=64%, list=8%, signal=59%	33/84129/35/2110/2639/34/3712
BP	GO:0097048	dendritic cell apoptotic process	11	0.909168	2.07027	0.00358423	0.0492345	0.0366439	2058	tags=64%, list=6%, signal=60%	6366/6363/6387/640/10859/558/1236
BP	GO:1904729	regulation of intestinal lipid absorption	11	0.861806	1.96242	0.00358423	0.0492345	0.0366439	4202	tags=82%, list=12%, signal=72%	1582/337/116519/335/64241/64240/339221/118471/3952
BP	GO:2000668	regulation of dendritic cell apoptotic process	11	0.909168	2.07027	0.00358423	0.0492345	0.0366439	2058	tags=64%, list=6%, signal=60%	6366/6363/6387/640/10859/558/1236
MF	GO:0008186	ATP-dependent activity, acting on RNA	77	-0.515622	-1.53307	0.00359281	0.0492737	0.0366731	12909	tags=77%, list=37%, signal=48%	9716/54456/170506/1656/10146/9785/1973/6832/8886/51202/56919/79009/79665/1655/91646/54514/10521/1974/1653/1665/23517/4343/54505/23020/11056/9879/11325/9416/79039/64794/55661/1660/5976/8449/6499/54606/22907/11218/1659/3508/57696/60625/317781/83479/9775/1662/51428/57647/57697/90957/7919/54555/9704/10212/1663/83990/25788/80119/168400
BP	GO:0043967	histone H4 acetylation	67	-0.536059	-1.56177	0.00362757	0.0496711	0.0369689	9877	tags=69%, list=29%, signal=49%	1386/84148/9767/1487/10269/51230/80218/55929/6879/10943/55677/51147/8089/9643/79903/8295/55011/54934/284058/339287/6598/8520/10856/55683/84289/57634/11143/86/11091/8607/8473/322/23338/10902/23326/3054/51412/672/10445/151507/79829/57673/2648/675/51176/10626
CC	GO:0015935	small ribosomal subunit	71	-0.534881	-1.56632	0.00364964	0.0498146	0.0370757	11754	tags=83%, list=34%, signal=55%	6231/6203/64960/6235/60488/6207/6230/6218/6229/64965/6210/64969/64963/6206/10399/51021/51650/65993/28973/6189/28977/23107/6208/83939/6191/54505/6205/7311/64949/6194/55173/6187/6209/6202/51081/6228/6234/6192/6188/63931/64951/6224/55168/6233/51373/6222/6217/6223/6227/4869/6232/6201/6193/6204/3921/6183/7818/54460/93144
BP	GO:0043301	negative regulation of leukocyte degranulation	12	0.858053	1.9763	0.00364964	0.0498146	0.0370757	3287	tags=75%, list=10%, signal=68%	3598/2213/2294/3162/11314/729230/3071/6688/8832
BP	GO:1904478	regulation of intestinal absorption	13	0.846696	2.02107	0.003663	0.0499179	0.0371525	3599	tags=69%, list=10%, signal=62%	57817/1582/337/116519/335/64241/64240/339221/118471
BP	GO:0051205	protein insertion into membrane	57	-0.546175	-1.55533	0.00369004	0.0502067	0.0373675	11876	tags=77%, list=34%, signal=51%	23065/344892/132112/51398/51079/51016/55750/7485/9868/57003/26521/29928/1678/23471/56993/51234/56851/93380/3320/4836/10328/617/26515/819/55831/90580/7917/26519/5018/51608/6449/26517/26520/25813/116444/140823/3308/9694/8266/581/439/9141/27113/133022
BP	GO:0010273	detoxification of copper ion	14	0.92402	2.23723	0.00373134	0.0503702	0.0374892	989	tags=71%, list=3%, signal=69%	4496/4495/4499/4494/4493/4501/4502/4490/4489/645745
CC	GO:0031089	platelet dense granule lumen	14	0.851169	2.06085	0.00373134	0.0503702	0.0374892	2793	tags=64%, list=8%, signal=59%	1893/6694/5267/7123/350/55664/6414/3959/1521
MF	GO:0032393	MHC class I receptor activity	14	0.868797	2.10353	0.00373134	0.0503702	0.0374892	2450	tags=79%, list=7%, signal=73%	353514/10990/11027/11024/51348/11126/10859/23547/10288/79168/3811
BP	GO:0042415	norepinephrine metabolic process	14	0.863363	2.09037	0.00373134	0.0503702	0.0374892	1017	tags=50%, list=3%, signal=49%	1621/9464/4061/7054/340595/285671/2625
BP	GO:1990169	stress response to copper ion	14	0.92402	2.23723	0.00373134	0.0503702	0.0374892	989	tags=71%, list=3%, signal=69%	4496/4495/4499/4494/4493/4501/4502/4490/4489/645745
BP	GO:0072599	establishment of protein localization to endoplasmic reticulum	43	-0.563497	-1.54406	0.00376884	0.0507967	0.0378066	9037	tags=56%, list=26%, signal=41%	23471/9789/6731/10952/6728/6726/128866/130617/28972/6727/90637/6449/25782/6730/58477/10890/6747/100507582/3309/29927/23480/439/6262/133022
BP	GO:0045684	positive regulation of epidermis development	32	-0.611704	-1.58948	0.00379747	0.050987	0.0379483	8989	tags=56%, list=26%, signal=42%	4926/474/5469/3858/2296/652/7421/5467/9555/4831/1594/84283/79413/2118/247/6424/10626/2810
MF	GO:0050135	NAD(P)+ nucleosidase activity	16	0.839966	2.09806	0.00383142	0.050987	0.0379483	3438	tags=81%, list=10%, signal=73%	26280/9173/8809/3556/952/8807/8808/7097/7099/81793/683/7096/3554
MF	GO:0061809	NAD+ nucleotidase, cyclic ADP-ribose generating	16	0.839966	2.09806	0.00383142	0.050987	0.0379483	3438	tags=81%, list=10%, signal=73%	26280/9173/8809/3556/952/8807/8808/7097/7099/81793/683/7096/3554
MF	GO:0042162	telomeric DNA binding	36	-0.602233	-1.59738	0.00384123	0.050987	0.0379483	10196	tags=67%, list=30%, signal=47%	4691/25913/26019/26277/79991/6117/10111/3181/7013/6118/7158/5976/328/2547/65057/65110/9894/3178/9887/79035/23381/641/80119/7015
BP	GO:0045652	regulation of megakaryocyte differentiation	36	-0.595529	-1.57959	0.00384123	0.050987	0.0379483	7071	tags=53%, list=20%, signal=42%	3692/8359/3276/8360/8366/54997/338382/8363/7564/8294/121504/26013/4015/85477/3148/8370/8362/8367/8365
CC	GO:1990391	DNA repair complex	36	-0.589021	-1.56233	0.00384123	0.050987	0.0379483	8756	tags=64%, list=25%, signal=48%	91419/23028/286257/2067/4292/1161/7158/2071/7518/2547/27030/51317/5395/5378/5591/5379/2956/1069/64421/7515/5424/5387/4436
BP	GO:0000462	maturation of SSU-rRNA from tricistronic rRNA transcript (SSU-rRNA, 5.8S rRNA, LSU-rRNA)	37	-0.602757	-1.60288	0.00384615	0.050987	0.0379483	11520	tags=84%, list=33%, signal=56%	84916/404672/9790/102724159/85395/64963/90121/6208/10607/161424/6202/25983/29777/27042/2068/6217/6223/27340/84294/6227/55813/79954/65095/88745/9277/705/57647/10799/55127/25879/23212
BP	GO:0051294	establishment of spindle orientation	37	-0.616597	-1.63968	0.00384615	0.050987	0.0379483	6570	tags=57%, list=19%, signal=46%	55968/1639/3993/2697/4134/3064/137886/54820/126353/55755/162282/3996/10615/29899/387755/54908/89958/4085/10403/5347/1058
BP	GO:0051567	histone H3-K9 methylation	37	-0.599995	-1.59554	0.00384615	0.050987	0.0379483	9163	tags=68%, list=27%, signal=50%	55183/55209/57343/23028/55011/4204/3720/55693/6598/55818/55870/4602/9869/672/4000/79723/2122/6839/1786/3009/56979/59335/57673/10919/1789
BP	GO:1904358	positive regulation of telomere maintenance via telomere lengthening	37	-0.579385	-1.54073	0.00384615	0.050987	0.0379483	10149	tags=70%, list=29%, signal=50%	25913/6950/5594/5073/140609/8658/3181/5609/11284/26272/51750/8550/10694/10574/545/65057/10576/1736/3178/10575/22948/5595/908/7203/9212/4751
BP	GO:0040001	establishment of mitotic spindle localization	35	-0.609339	-1.60192	0.00385109	0.050987	0.0379483	6570	tags=57%, list=19%, signal=46%	55968/1639/2697/3837/3064/137886/54820/126353/55755/162282/9700/29899/387755/54908/89958/51203/4085/10403/5347/1058
MF	GO:0003899	DNA-directed 5'-3' RNA polymerase activity	39	-0.592452	-1.59041	0.003861	0.050987	0.0379483	9979	tags=85%, list=29%, signal=60%	5434/5432/5438/5435/27297/201973/171568/51082/9412/221830/661/5431/5433/55718/5441/11128/5439/10622/5437/5442/9533/26015/30834/10623/51728/5436/10621/9477/548644/10849/5440/25885/5557
CC	GO:0032040	small-subunit processome	39	-0.597085	-1.60285	0.003861	0.050987	0.0379483	11520	tags=74%, list=33%, signal=50%	84916/7520/102724159/51118/92856/10199/10436/10607/25983/4809/27042/79050/51602/51096/27340/84294/55813/79954/65083/5591/6201/22984/10813/9277/2091/10528/55127/25879/9136
BP	GO:0007007	inner mitochondrial membrane organization	38	-0.586449	-1.56456	0.00386598	0.050987	0.0379483	10143	tags=74%, list=29%, signal=52%	51079/8834/55750/9868/26521/29928/3313/1678/440574/790955/10989/10651/125988/26515/90580/26519/26517/26520/25813/140823/84303/57143/79135/3954/54927/345778/4580/6901
CC	GO:0044665	MLL1/2 complex	28	-0.624437	-1.57505	0.00388098	0.0509903	0.0379507	9553	tags=82%, list=28%, signal=59%	84148/51230/6879/6045/125476/54881/27043/6874/284058/26168/57680/26121/6880/124944/10856/5929/1876/11091/81887/8607/3054/10445/6878
CC	GO:0071339	MLL1 complex	28	-0.624437	-1.57505	0.00388098	0.0509903	0.0379507	9553	tags=82%, list=28%, signal=59%	84148/51230/6879/6045/125476/54881/27043/6874/284058/26168/57680/26121/6880/124944/10856/5929/1876/11091/81887/8607/3054/10445/6878
BP	GO:0006957	complement activation, alternative pathway	18	0.877278	2.2367	0.00392157	0.0509903	0.0379507	3637	tags=78%, list=11%, signal=70%	735/5199/730/1378/11326/731/732/1675/81494/1380/718/727/629/3075
BP	GO:0032695	negative regulation of interleukin-12 production	18	0.760023	1.93775	0.00392157	0.0509903	0.0379507	2485	tags=56%, list=7%, signal=52%	353514/7057/3586/10859/51311/4210/11213/1236/201633/1240
CC	GO:0033176	proton-transporting V-type ATPase complex	26	-0.637787	-1.58003	0.00392157	0.0509903	0.0379507	10770	tags=81%, list=31%, signal=56%	51382/8992/9114/527/23545/127124/10159/523/10312/534/535/51606/533/529/147007/9296/537/528/245973/525/245972
BP	GO:0035743	CD4-positive, alpha-beta T cell cytokine production	18	0.813411	2.07387	0.00392157	0.0509903	0.0379507	3623	tags=72%, list=10%, signal=65%	3553/8809/2625/3569/383/114548/975/30009/91543/5590/3606/3554/6375
MF	GO:0045236	CXCR chemokine receptor binding	18	0.859511	2.1914	0.00392157	0.0509903	0.0379507	1393	tags=67%, list=4%, signal=64%	6372/6387/7032/5473/2919/5197/2920/5196/10563/6374/2921/3576
BP	GO:0097501	stress response to metal ion	18	0.86778	2.21249	0.00392157	0.0509903	0.0379507	989	tags=56%, list=3%, signal=54%	4496/4495/4499/4494/4493/4501/4502/4490/4489/645745
MF	GO:0008392	arachidonic acid epoxygenase activity	17	0.901145	2.26875	0.00393701	0.0509903	0.0379507	2702	tags=94%, list=8%, signal=87%	1571/1558/1557/1548/1549/1579/1555/1559/8529/1553/1573/29785/66002/22952/1562/199974
BP	GO:0061687	detoxification of inorganic compound	17	0.895802	2.2553	0.00393701	0.0509903	0.0379507	989	tags=59%, list=3%, signal=57%	4496/4495/4499/4494/4493/4501/4502/4490/4489/645745
BP	GO:0051204	protein insertion into mitochondrial membrane	25	-0.650321	-1.59175	0.00394218	0.0509903	0.0379507	10896	tags=80%, list=32%, signal=55%	51079/55750/9868/26521/29928/1678/56993/3320/4836/26515/90580/26519/26517/26520/25813/140823/3308/581/9141/27113
CC	GO:0098799	outer mitochondrial membrane protein complex	23	-0.68114	-1.63555	0.00396825	0.0509903	0.0379507	9975	tags=87%, list=29%, signal=62%	9868/3313/440574/56993/55669/10989/54543/10651/125988/401505/25813/84303/79135/54927/387990/345778/9804/4580/10452/84134
BP	GO:1904666	regulation of ubiquitin protein ligase activity	23	-0.673389	-1.61694	0.00396825	0.0509903	0.0379507	8529	tags=74%, list=25%, signal=56%	6125/51343/6500/6209/10459/6167/9349/6224/6201/9532/10059/166979/27338/4085/5347/991/11065
CC	GO:0005742	mitochondrial outer membrane translocase complex	22	-0.68	-1.6169	0.00397878	0.0509903	0.0379507	9975	tags=86%, list=29%, signal=61%	9868/3313/440574/56993/10989/54543/10651/125988/401505/25813/84303/79135/54927/387990/345778/9804/4580/10452/84134
BP	GO:0019373	epoxygenase P450 pathway	19	0.89081	2.33041	0.00398406	0.0509903	0.0379507	2643	tags=89%, list=8%, signal=83%	1544/1571/1558/1557/1548/1543/1549/1579/1555/1559/8529/1553/1573/29785/66002/22952/1562
BP	GO:0032026	response to magnesium ion	19	0.78776	2.06082	0.00398406	0.0509903	0.0379507	2373	tags=63%, list=7%, signal=59%	8074/55512/4982/6569/7057/288/2203/929/654/6622/595/3747
BP	GO:0009713	catechol-containing compound biosynthetic process	20	0.748657	1.99378	0.004	0.0509903	0.0379507	3751	tags=65%, list=11%, signal=58%	1621/9464/7054/2625/4929/2643/6622/3067/1610/5053/1644/2861/26002
BP	GO:0042423	catecholamine biosynthetic process	20	0.748657	1.99378	0.004	0.0509903	0.0379507	3751	tags=65%, list=11%, signal=58%	1621/9464/7054/2625/4929/2643/6622/3067/1610/5053/1644/2861/26002
CC	GO:0089717	spanning component of membrane	20	0.731627	1.94843	0.004	0.0509903	0.0379507	4267	tags=60%, list=12%, signal=53%	54825/55966/29881/8671/57419/22829/6564/57502/123041/53841/25769/57555
BP	GO:0051782	negative regulation of cell division	18	-0.711326	-1.62426	0.00401606	0.0509903	0.0379507	455	tags=33%, list=1%, signal=33%	641/23594/9212/144455/259266/79733
BP	GO:1904872	regulation of telomerase RNA localization to Cajal body	18	-0.708655	-1.61816	0.00401606	0.0509903	0.0379507	9625	tags=94%, list=28%, signal=68%	6950/55505/5073/5394/167227/55164/10694/10574/10856/10576/1736/8607/10575/22948/55651/908/7203
MF	GO:0005537	mannose binding	22	0.791954	2.17104	0.00403226	0.0509903	0.0379507	1344	tags=41%, list=4%, signal=39%	10332/339390/10584/50489/4153/78989/338339/4360/388512
BP	GO:0006067	ethanol metabolic process	21	0.796237	2.14819	0.00403226	0.0509903	0.0379507	2278	tags=62%, list=7%, signal=58%	127/126/125/124/6783/131/130/27284/217/6822/6799/219/6817
MF	GO:0008391	arachidonic acid monooxygenase activity	21	0.898827	2.42497	0.00403226	0.0509903	0.0379507	2702	tags=90%, list=8%, signal=83%	1571/1558/1557/1548/1543/1549/284541/1579/1555/1559/8529/1553/1573/29785/66002/22952/4051/1562/199974
MF	GO:0019865	immunoglobulin binding	22	0.720723	1.97577	0.00403226	0.0509903	0.0379507	3326	tags=73%, list=10%, signal=66%	3512/2213/11027/2204/931/3273/2215/2206/2214/933/2205/2208/2207/2217/2210/259
MF	GO:0033691	sialic acid binding	22	0.8495	2.32879	0.00403226	0.0509903	0.0379507	2576	tags=68%, list=7%, signal=63%	114132/6401/6403/4099/27036/51046/27180/400709/27181/2219/946/100049587/933/89790/945
BP	GO:0051412	response to corticosterone	22	0.729423	1.99961	0.00403226	0.0509903	0.0379507	2558	tags=41%, list=7%, signal=38%	2354/2353/552/7054/4916/3283/3284/595/8061
BP	GO:1903306	negative regulation of regulated secretory pathway	22	0.726233	1.99087	0.00403226	0.0509903	0.0379507	3287	tags=50%, list=10%, signal=45%	3598/2213/2294/3162/11314/729230/6860/3071/6688/150/8832
MF	GO:0035173	histone kinase activity	16	-0.718221	-1.607	0.00404858	0.0511215	0.0380484	2412	tags=56%, list=7%, signal=52%	5585/5578/5563/7443/1111/83903/6790/9212/983
MF	GO:0016493	C-C chemokine receptor activity	23	0.712505	1.96312	0.00406504	0.051179	0.0380912	2737	tags=57%, list=8%, signal=52%	3577/3579/2829/10803/1230/729230/1233/10663/1236/51554/1524/643/1234
BP	GO:0071294	cellular response to zinc ion	23	0.832303	2.29319	0.00406504	0.051179	0.0380912	989	tags=48%, list=3%, signal=46%	4496/4495/4499/4494/4493/4501/4502/4490/4489/3777/645745
BP	GO:0022412	cellular process involved in reproduction in multicellular organism	382	-0.383093	-1.31289	0.0040858	0.0512073	0.0381122	5879	tags=26%, list=17%, signal=22%	2296/585/255101/27030/11218/147912/9425/201164/100125288/652/3074/5914/55342/54852/116369/8195/128637/90522/147872/84071/7589/6954/440093/8085/84223/9897/6732/25981/8655/994/56339/341567/581/203523/57082/2661/10522/11251/9025/29781/5889/50511/6901/79925/25809/2175/55779/63979/10361/286207/79173/4603/402381/90780/117155/6305/23762/1788/3148/10919/23139/80217/284359/7784/11144/245711/84501/83983/34…
MF	GO:0019957	C-C chemokine binding	24	0.71935	2.00295	0.00409836	0.0512073	0.0381122	2737	tags=58%, list=8%, signal=54%	3577/3579/2829/10803/1230/7538/729230/1233/10663/1236/51554/1524/643/1234
MF	GO:0070330	aromatase activity	24	0.79022	2.20028	0.00409836	0.0512073	0.0381122	2702	tags=67%, list=8%, signal=61%	1544/1576/1571/1558/1557/1543/1549/1579/64816/1559/8529/1553/66002/4051/1562/199974
MF	GO:0046982	protein heterodimerization activity	324	-0.403473	-1.36863	0.004111	0.0512073	0.0381122	9274	tags=45%, list=27%, signal=33%	23051/6493/6945/2332/3021/2958/4802/51085/6879/255626/157724/405/11244/857/8883/7171/599/8354/6654/8334/9217/10054/83700/3020/54108/6874/6386/81890/51504/5245/3592/9126/23658/4801/221613/22926/8243/8345/6717/3858/378708/8359/6827/6880/54107/7168/8360/79691/5518/347733/7533/94239/9913/6829/3656/80152/84895/4861/8366/114049/1104/57148/55766/10419/9026/10589/3092/8517/5901/8363/653604/476/8350/10300…
BP	GO:0001886	endothelial cell morphogenesis	13	-0.765203	-1.63074	0.00411523	0.0512073	0.0381122	1657	tags=38%, list=5%, signal=37%	8985/6781/169044/1306/3209
CC	GO:0030894	replisome	15	-0.715909	-1.57541	0.00411523	0.0512073	0.0381122	8584	tags=87%, list=25%, signal=65%	5425/6117/6118/6119/10714/5422/29980/5111/5424/5557/5558/23649/4172
MF	GO:0043138	3'-5' DNA helicase activity	15	-0.717659	-1.57926	0.00411523	0.0512073	0.0381122	7769	tags=73%, list=22%, signal=57%	10973/2071/5965/1660/57697/9400/4174/4175/641/9401/4171
BP	GO:0045836	positive regulation of meiotic nuclear division	15	-0.727766	-1.6015	0.00411523	0.0512073	0.0381122	1671	tags=47%, list=5%, signal=44%	10361/56979/23236/4487/11105/346673/10635
BP	GO:0051255	spindle midzone assembly	12	-0.80239	-1.68884	0.00412088	0.0512073	0.0381122	4288	tags=67%, list=12%, signal=58%	54627/84445/3619/29127/9493/9212/9055/24137
BP	GO:0031647	regulation of protein stability	294	-0.40463	-1.36615	0.00413223	0.0512743	0.038162	10914	tags=53%, list=32%, signal=37%	23032/283514/10437/5587/3329/345611/836/9531/4088/6872/51616/7320/10474/55743/650/7485/573/2043/79577/158297/84447/10169/9919/6950/64321/84334/8841/80155/5594/79612/5886/55278/79139/285282/55729/6048/23291/55230/6125/10273/728489/10869/55737/54840/11235/6714/65992/825/6812/25764/84327/91949/79155/55869/26272/56926/54344/3320/9960/54543/5245/2934/5479/10491/811/10211/54552/6788/483/819/9349/10408/…
CC	GO:0099568	cytoplasmic region	270	-0.405266	-1.35864	0.00417537	0.0517348	0.0385048	10826	tags=53%, list=31%, signal=37%	92104/26146/83544/84100/26985/57662/103910/10564/55212/80258/158297/127933/257236/55207/6421/1176/5594/1212/158067/23122/1487/4747/23287/23291/2332/57539/4926/283726/989/200162/2770/55860/387885/118491/3799/2647/10121/6683/6787/5576/22906/150737/51332/22863/2023/55112/63915/881/6792/8936/83450/9371/10533/3208/1639/55626/100/5905/1778/821/56623/3192/51057/9742/7345/582/55330/112942/51626/9699/2292…
BP	GO:0001562	response to protozoan	26	0.682879	1.92828	0.00421941	0.0519809	0.038688	3274	tags=46%, list=9%, signal=42%	79679/3662/3586/5196/3394/388646/64581/383/4615/958/163351/115361
BP	GO:0002710	negative regulation of T cell mediated immunity	26	0.738363	2.08495	0.00421941	0.0519809	0.038688	3623	tags=58%, list=10%, signal=52%	339390/2213/3575/10859/3824/53833/5788/383/3071/30009/3821/4092/196/11006/6375
MF	GO:0038187	pattern recognition receptor activity	26	0.673411	1.90154	0.00421941	0.0519809	0.038688	1843	tags=42%, list=5%, signal=40%	8685/8993/338339/929/2219/114770/51311/7097/7099/64581/26253
BP	GO:0042537	benzene-containing compound metabolic process	26	0.726418	2.05122	0.00421941	0.0519809	0.038688	2908	tags=58%, list=8%, signal=53%	1571/169355/7054/51166/6999/54658/64577/8564/2053/5446/8942/30/23498/2806/2184
BP	GO:0002675	positive regulation of acute inflammatory response	27	0.688173	1.9501	0.00431035	0.052874	0.0393526	3777	tags=67%, list=11%, signal=59%	5743/4889/8600/3553/2867/388125/3569/7124/1236/9180/695/6863/84699/241/718/5008/5294/3572
CC	GO:0034364	high-density lipoprotein particle	27	0.818791	2.32023	0.00431035	0.052874	0.0393526	2584	tags=70%, list=7%, signal=65%	319/6289/1071/6288/337/3931/6291/3990/116519/335/3250/5444/8542/5360/350/345/1191/346/55937
BP	GO:0071280	cellular response to copper ion	27	0.8589	2.43389	0.00431035	0.052874	0.0393526	1823	tags=56%, list=5%, signal=53%	1544/4496/4495/4499/4494/4493/4501/4502/1543/4490/4489/645745/26/6622/5621
BP	GO:0072331	signal transduction by p53 class mediator	162	-0.455315	-1.47502	0.0043431	0.0531787	0.0395795	13055	tags=62%, list=38%, signal=39%	1027/2033/29108/57646/23368/27063/4646/51246/8444/83787/3094/204851/83667/4683/754/546/387893/7874/3190/4101/133746/5371/6872/51616/29965/23378/1655/84154/50484/10524/8493/6591/55702/10269/22938/266740/28996/23028/6125/51147/112858/10514/2475/6794/6209/79073/8550/64782/147746/54541/6167/9349/6224/7917/6880/8805/80196/545/22976/10419/4869/8445/4282/6201/55003/23612/7023/6659/80279/7159/56950/55367…
BP	GO:0018393	internal peptidyl-lysine acetylation	158	-0.45401	-1.46961	0.0043573	0.0531787	0.0395795	10877	tags=59%, list=31%, signal=41%	1810/9575/80314/6872/10474/80764/10524/1386/6883/53615/84148/9767/8861/1487/26036/10269/51230/27097/80218/55209/55929/6879/10943/6418/6885/55677/29117/8888/51147/8089/112869/9643/6871/79903/8295/55011/4204/57326/117143/54934/284058/201163/7917/339287/6598/51105/6880/51471/54107/57325/8520/10856/55683/84289/7862/27154/9913/57634/648/22976/8986/10847/11143/86/11091/6881/7703/8607/8473/55257/322/986…
MF	GO:0003953	NAD+ nucleosidase activity	28	0.75929	2.18479	0.00436681	0.0531787	0.0395795	3438	tags=68%, list=10%, signal=61%	26280/9173/8809/3556/952/8807/51311/8808/7097/7099/7098/55024/81793/683/59307/7096/4615/118788/3554
BP	GO:0043484	regulation of RNA splicing	147	-0.461957	-1.48645	0.00438597	0.0531787	0.0395795	14065	tags=74%, list=41%, signal=44%	57703/84081/6429/51341/4928/1195/55234/676/6651/708/3312/57396/3167/10284/54715/58517/10772/55147/55544/146713/4686/6434/3188/6231/9513/7536/3190/6432/1198/79026/3189/6207/29896/27339/1655/4691/79066/1153/6428/6427/10657/56853/6426/8087/10521/8683/23076/2332/60680/22938/10137/51755/92906/4116/125950/3191/10181/4858/84530/8227/135295/5725/83989/26528/8241/22927/64863/5936/11338/9991/55696/10921/67…
MF	GO:0016712	oxidoreductase activity, acting on paired donors, with incorporation or reduction of molecular oxygen, reduced flavin or flavoprotein as one donor, and incorporation of one atom of oxygen	39	0.740429	2.35841	0.00444444	0.0531787	0.0395795	2702	tags=62%, list=8%, signal=57%	1544/1576/1571/1558/1557/1548/51302/1543/1549/1579/1555/64816/1559/8529/3162/1553/1573/29785/66002/22952/4051/1562/1565/199974
MF	GO:0019825	oxygen binding	39	0.663614	2.11374	0.00444444	0.0531787	0.0395795	964	tags=36%, list=3%, signal=35%	1592/1576/1571/1557/7054/1543/1549/1582/6999/213/3040/3039/3043/3045
CC	GO:0032994	protein-lipid complex	39	0.703477	2.24071	0.00444444	0.0531787	0.0395795	3264	tags=59%, list=9%, signal=53%	319/6289/1071/6288/337/4018/3931/6291/3990/116519/335/3250/5444/8542/5360/350/345/1191/346/55937/4481/3949/8504
BP	GO:0046688	response to copper ion	39	0.73699	2.34745	0.00444444	0.0531787	0.0395795	1823	tags=38%, list=5%, signal=36%	1544/4496/4495/4499/4494/4493/4501/4502/1543/4490/4489/645745/26/6622/5621
BP	GO:0055069	zinc ion homeostasis	39	0.699734	2.22879	0.00444444	0.0531787	0.0395795	1331	tags=38%, list=4%, signal=37%	4496/4495/4499/4494/4493/4501/4502/4490/6279/4489/283375/6505/645745/6280/23516
BP	GO:0071276	cellular response to cadmium ion	39	0.738846	2.35337	0.00444444	0.0531787	0.0395795	1889	tags=38%, list=5%, signal=36%	1544/4496/4495/4499/4494/4493/4501/2353/4502/4490/4489/645745/3162/1536/653361
BP	GO:0042759	long-chain fatty acid biosynthetic process	29	0.657952	1.90983	0.00448431	0.0531787	0.0395795	604	tags=24%, list=2%, signal=24%	1544/1576/1571/5354/1558/1543/1559
BP	GO:0043032	positive regulation of macrophage activation	29	0.651986	1.89251	0.00448431	0.0531787	0.0395795	3465	tags=45%, list=10%, signal=40%	57817/9173/90865/7057/3586/6348/5321/7099/4317/26228/120892/84630/3929
BP	GO:0051873	killing by host of symbiont cells	29	0.717849	2.08369	0.00448431	0.0531787	0.0395795	2936	tags=50%, list=8%, signal=46%	6372/1511/5196/3273/820/54210/8542/171389/383/1991/566/81494/3078/2147/4615
BP	GO:0051883	killing of cells in other organism involved in symbiotic interaction	29	0.717849	2.08369	0.00448431	0.0531787	0.0395795	2936	tags=50%, list=8%, signal=46%	6372/1511/5196/3273/820/54210/8542/171389/383/1991/566/81494/3078/2147/4615
BP	GO:0006882	cellular zinc ion homeostasis	37	0.71282	2.22588	0.0045045	0.0531787	0.0395795	1331	tags=41%, list=4%, signal=39%	4496/4495/4499/4494/4493/4501/4502/4490/6279/4489/283375/6505/645745/6280/23516
BP	GO:0008210	estrogen metabolic process	37	0.628774	1.96344	0.0045045	0.0531787	0.0395795	2672	tags=43%, list=8%, signal=40%	1544/1576/1558/1543/5156/7364/1559/54658/6783/7367/7366/3283/3294/6817/1312/1565
MF	GO:0008395	steroid hydroxylase activity	37	0.707499	2.20926	0.0045045	0.0531787	0.0395795	3154	tags=59%, list=9%, signal=54%	1544/1576/1571/1558/1557/1548/51302/1543/1549/1582/1555/64816/1559/9023/1553/1573/29785/22952/1562/1565/9420/1593
BP	GO:0007202	activation of phospholipase C activity	30	0.740493	2.172	0.00452489	0.0531787	0.0395795	3352	tags=57%, list=10%, signal=51%	148/552/64805/6401/1902/10316/283/3702/3356/5330/115727/3357/942/7294/728/9290/8698
BP	GO:0009072	aromatic amino acid family metabolic process	30	0.660901	1.93854	0.00452489	0.0531787	0.0395795	3028	tags=53%, list=9%, signal=49%	169355/143941/7054/6999/2954/3242/6898/389434/8564/8942/2639/121278/23498/5053/2184/5860
CC	GO:0034358	plasma lipoprotein particle	36	0.724431	2.2398	0.00452489	0.0531787	0.0395795	3069	tags=61%, list=9%, signal=56%	319/6289/1071/6288/337/4018/3931/6291/3990/116519/335/3250/5444/8542/5360/350/345/1191/346/55937/4481/3949
BP	GO:0034368	protein-lipid complex remodeling	30	0.643311	1.88695	0.00452489	0.0531787	0.0395795	2584	tags=50%, list=7%, signal=46%	1071/337/3931/4353/5320/3990/116519/335/5360/185/4547/345/9388/5322/55937
BP	GO:0034369	plasma lipoprotein particle remodeling	30	0.643311	1.88695	0.00452489	0.0531787	0.0395795	2584	tags=50%, list=7%, signal=46%	1071/337/3931/4353/5320/3990/116519/335/5360/185/4547/345/9388/5322/55937
BP	GO:0042119	neutrophil activation	36	0.692797	2.142	0.00452489	0.0531787	0.0395795	3518	tags=56%, list=10%, signal=50%	6372/1776/3579/2213/11027/306/84106/5320/8807/11314/3576/6352/2207/6688/7305/4615/5724/3689/3606/6850
BP	GO:0042178	xenobiotic catabolic process	36	0.819103	2.53251	0.00452489	0.0531787	0.0395795	2672	tags=61%, list=8%, signal=56%	1544/1576/1571/1558/1557/1548/1543/1549/1555/1559/54658/2180/4842/1553/8856/5446/30/1573/29785/22952/1562/1565
BP	GO:0051385	response to mineralocorticoid	36	0.624969	1.93229	0.00452489	0.0531787	0.0395795	2669	tags=33%, list=8%, signal=31%	2354/2353/552/7054/4916/1536/3283/3284/595/8061/1490/1906
CC	GO:1990777	lipoprotein particle	36	0.724431	2.2398	0.00452489	0.0531787	0.0395795	3069	tags=61%, list=9%, signal=56%	319/6289/1071/6288/337/4018/3931/6291/3990/116519/335/3250/5444/8542/5360/350/345/1191/346/55937/4481/3949
BP	GO:0014742	positive regulation of muscle hypertrophy	33	0.624774	1.8995	0.00454546	0.0531787	0.0395795	932	tags=18%, list=3%, signal=18%	57817/27302/148/9464/3479/8013
MF	GO:0019956	chemokine binding	33	0.613265	1.86451	0.00454546	0.0531787	0.0395795	3972	tags=58%, list=11%, signal=51%	3577/3579/2829/10803/1230/7538/729230/1233/2/10663/1236/51554/1524/643/1234/3676/10630/2247/1235
BP	GO:0032689	negative regulation of interferon-gamma production	41	0.614326	1.96775	0.00454546	0.0531787	0.0395795	4346	tags=57%, list=13%, signal=50%	9173/1378/3586/8993/80380/2625/10859/114770/558/3624/7099/53833/171389/5621/29126/654346/11006/10225/6375/80149/26525/84868/6504/9971
BP	GO:0036336	dendritic cell migration	33	0.64432	1.95893	0.00454546	0.0531787	0.0395795	2737	tags=42%, list=8%, signal=39%	6366/6363/3577/3579/1230/729230/6352/1880/81704/1236/91662/6688/240/1234
BP	GO:0042573	retinoic acid metabolic process	33	0.735992	2.23763	0.00454546	0.0531787	0.0395795	2643	tags=55%, list=8%, signal=50%	1592/1576/83875/1558/126/1543/125/54658/124/5947/64577/131/130/220/56603/29785/54600/1562
BP	GO:0050901	leukocyte tethering or rolling	33	0.656101	1.99474	0.00454546	0.0531787	0.0395795	3122	tags=45%, list=9%, signal=41%	10164/6366/6387/6401/6403/7124/6402/729230/1991/2529/1524/6693/3676/6404/5724
BP	GO:0099174	regulation of presynapse organization	33	0.620438	1.88632	0.00454546	0.0531787	0.0395795	1723	tags=33%, list=5%, signal=32%	22865/84189/26280/4916/347730/84631/147381/5789/7476/3556/6622
BP	GO:1905606	regulation of presynapse assembly	33	0.620438	1.88632	0.00454546	0.0531787	0.0395795	1723	tags=33%, list=5%, signal=32%	22865/84189/26280/4916/347730/84631/147381/5789/7476/3556/6622
BP	GO:0031929	TOR signaling	126	-0.459403	-1.45015	0.00457666	0.0534484	0.0397802	8485	tags=48%, list=25%, signal=36%	6199/6198/8131/23251/9675/84219/2475/6794/6194/8550/10641/55011/10542/11133/201163/64223/54541/26268/154743/84335/64798/6396/79109/28956/10016/153129/7249/2931/84861/652968/55846/10325/55004/140775/9894/2768/6009/23367/389541/261726/23274/56834/55704/6098/57521/51520/90809/51256/107080638/5563/58528/7248/121268/1609/283554/2629/54209/352954/729438/81610
BP	GO:0010863	positive regulation of phospholipase C activity	40	0.664173	2.12628	0.00458716	0.0534484	0.0397802	3352	tags=52%, list=10%, signal=47%	148/2099/552/5156/64805/6401/1902/10316/283/3702/3356/5330/115727/3357/2260/942/7294/728/5724/9290/8698
BP	GO:0032892	positive regulation of organic acid transport	40	0.654849	2.09643	0.00458716	0.0534484	0.0397802	2669	tags=45%, list=8%, signal=42%	552/57393/8600/1579/3553/5020/2180/8529/8564/18/5321/22925/2170/885/59272/51703/4923/1906
BP	GO:0002446	neutrophil mediated immunity	34	0.598262	1.81361	0.0046729	0.054227	0.0403597	3518	tags=50%, list=10%, signal=45%	6372/1776/1511/306/84106/3569/54210/171389/383/1991/566/6688/2147/4615/5724/3689/6850
BP	GO:0050869	negative regulation of B cell activation	34	0.63147	1.91428	0.0046729	0.054227	0.0403597	2766	tags=41%, list=8%, signal=38%	6422/1378/2213/640/3586/23495/11314/3624/64092/55024/4332/3398/695/7305
BP	GO:1900274	regulation of phospholipase C activity	42	0.626098	1.98616	0.0046729	0.054227	0.0403597	3352	tags=50%, list=10%, signal=45%	148/2099/552/5156/64805/6401/1902/10316/283/3702/3356/5330/115727/3357/2260/942/7294/728/5724/9290/8698
BP	GO:0048024	regulation of mRNA splicing, via spliceosome	101	-0.476319	-1.46698	0.00471142	0.0545179	0.0405762	14065	tags=80%, list=41%, signal=48%	5940/246744/91746/10658/9588/57703/84081/6429/51341/4928/55234/6651/708/3312/3167/10284/54715/58517/10772/55147/146713/4686/6434/9513/7536/3190/6432/29896/27339/1655/4691/79066/1153/6428/6427/10657/56853/8087/10521/8683/2332/60680/22938/4116/125950/3191/10181/4858/84530/135295/5725/83989/26528/8241/5936/11338/10921/6733/3192/9584/7072/23543/29890/4869/55225/23210/27316/79171/9939/3178/84872/10656…
BP	GO:0010613	positive regulation of cardiac muscle hypertrophy	32	0.627359	1.88959	0.00471698	0.0545179	0.0405762	932	tags=19%, list=3%, signal=18%	57817/27302/148/9464/3479/8013
BP	GO:0019835	cytolysis	32	0.667401	2.01019	0.00471698	0.0545179	0.0405762	3465	tags=56%, list=10%, signal=51%	735/730/1378/731/729/5320/3273/732/8542/3004/81494/3078/5551/2147/2999/3001/727/3929
CC	GO:1902911	protein kinase complex	95	-0.480001	-1.47137	0.00473373	0.054638	0.0406656	10590	tags=57%, list=31%, signal=40%	8621/2967/900/5218/894/904/5261/56647/4331/2965/51755/901/5576/8408/2966/728340/27013/9821/9776/1017/7046/1032/53632/2071/1022/5564/2068/79935/645121/5571/728340/8517/140775/81887/64210/2968/1019/5260/85417/5565/1020/135644/8851/5111/1163/1164/3645/9134/899/10309/898/891/890/983/9133
BP	GO:0031294	lymphocyte costimulation	46	0.615773	2.00182	0.00478469	0.0551423	0.0410409	3396	tags=50%, list=10%, signal=45%	6366/6363/1949/80380/11126/22914/100528032/10288/1236/29126/975/916/942/941/2534/126259/10673/7409/11006/3932/959/84433/921
CC	GO:0005746	mitochondrial respirasome	79	-0.506343	-1.51063	0.00479616	0.0551423	0.0410409	12538	tags=68%, list=36%, signal=44%	56964/7386/4711/4706/10975/1327/4716/4722/374291/51079/4704/4708/647087/54539/27089/4713/1329/9377/126328/9167/6391/4720/1337/1350/29796/1351/4696/4695/4724/4710/4712/4709/55967/55969/617/1347/1349/4728/4701/4702/4715/4700/4694/440567/4697/4726/7388/7381/1345/1537/84419/56901/84701/170712
MF	GO:0043022	ribosome binding	66	-0.529144	-1.54002	0.00483676	0.0551423	0.0410409	10017	tags=67%, list=29%, signal=47%	2107/219402/57003/10399/54915/8663/80155/79612/2332/25875/6731/84305/23107/137994/25929/56648/10952/6728/83939/60558/90850/8225/2475/56926/3692/7917/5018/6730/27335/3508/27000/6185/3309/23420/3954/29789/29927/10985/3921/54499/10430/408050/8260/10196
CC	GO:1905369	endopeptidase complex	66	-0.532894	-1.55094	0.00483676	0.0551423	0.0410409	14033	tags=80%, list=41%, signal=48%	10026/5887/5718/5700/5713/5686/9491/5684/29979/3416/5706/5685/23198/5695/11047/9861/5720/9690/5886/23392/5721/5688/5719/5715/5707/80227/5702/7415/5682/5701/5714/5705/5687/5717/5709/5691/27429/9097/90637/5693/51377/5708/94005/5704/10213/5692/10197/51604/5716/5710/128869/8733/3315
BP	GO:0002673	regulation of acute inflammatory response	47	0.679329	2.21761	0.00485437	0.0551423	0.0410409	3480	tags=60%, list=10%, signal=54%	1776/5743/4889/8600/2213/3553/26279/325/2867/388125/116/3569/3818/1910/7124/53833/2161/114548/1236/2529/9180/695/6863/84699/241/718/5008/5294
BP	GO:0006775	fat-soluble vitamin metabolic process	43	0.653099	2.08192	0.00485437	0.0551423	0.0410409	2268	tags=44%, list=7%, signal=41%	1592/1576/9227/8074/1543/54657/5947/4036/8529/53630/7274/56603/7124/5360/3458/2638/6615/66002/4051
BP	GO:0006953	acute-phase response	49	0.707913	2.34754	0.00485437	0.0551423	0.0410409	3184	tags=59%, list=9%, signal=54%	57817/6289/5743/6288/8600/3240/6291/3553/2056/1401/54658/4153/9332/197/325/5004/445/5005/3569/1910/7124/5345/2157/5265/59307/2147/5359/7036/12
MF	GO:0008009	chemokine activity	49	0.684206	2.26893	0.00485437	0.0551423	0.0410409	3126	tags=57%, list=9%, signal=52%	9547/6372/6366/6363/6387/6368/5473/2919/5197/2920/5196/6358/6347/10563/6374/6348/6351/2921/3576/6367/6352/388372/6360/6846/6349/414062/6369/727
MF	GO:0016709	oxidoreductase activity, acting on paired donors, with incorporation or reduction of molecular oxygen, NAD(P)H as one donor, and incorporation of one atom of oxygen	43	0.622643	1.98483	0.00485437	0.0551423	0.0410409	3154	tags=53%, list=9%, signal=49%	1592/1576/1571/1557/1543/6718/1582/284541/1555/1559/8529/2328/8564/2327/4842/9023/56603/1109/10826/1565/2330/9420/1593
BP	GO:0036230	granulocyte activation	43	0.66601	2.12308	0.00485437	0.0551423	0.0410409	3518	tags=53%, list=10%, signal=48%	6372/1776/3579/2213/11027/306/84106/6348/5320/8807/11314/3576/729230/6352/5169/2207/6688/7305/4615/5724/3689/3606/6850
BP	GO:0050832	defense response to fungus	49	0.664703	2.20425	0.00485437	0.0551423	0.0410409	3289	tags=39%, list=10%, signal=35%	57817/6279/6283/1511/1668/4353/6280/338339/3273/64581/383/26253/1991/5322/1524/23406/6688/10578/1669
BP	GO:1903793	positive regulation of anion transport	43	0.706779	2.25304	0.00485437	0.0551423	0.0410409	3401	tags=47%, list=10%, signal=42%	1080/552/57393/8600/1579/3553/5020/6569/8647/8529/8564/18/5321/22925/885/59272/4923/1906/5724/5243
BP	GO:0031295	T cell costimulation	44	0.643807	2.06295	0.00492611	0.0558834	0.0415925	3396	tags=52%, list=10%, signal=47%	6366/6363/1949/80380/11126/22914/100528032/10288/1236/29126/975/916/942/941/2534/126259/10673/7409/11006/3932/959/84433/921
BP	GO:0042572	retinol metabolic process	50	0.620639	2.07012	0.0049505	0.0560122	0.0416884	1098	tags=32%, list=3%, signal=31%	1544/1576/127/9227/1558/126/1543/8608/125/124/131/130/220/7276/53630/5959
BP	GO:0090342	regulation of cell aging	54	-0.535589	-1.51499	0.0049505	0.0560122	0.0416884	12264	tags=56%, list=36%, signal=36%	406/7014/657/26271/4215/26156/3135/22846/83719/55532/11179/693175/10269/51343/6787/384/87178/25/5591/4282/9521/4000/5933/9891/8091/3159/80317/2305/1029/7015
BP	GO:0006383	transcription by RNA polymerase III	46	-0.549974	-1.51695	0.00504414	0.0569967	0.0424211	9908	tags=74%, list=29%, signal=53%	6621/171568/84265/6908/2975/2972/6738/661/25850/10625/25824/5441/2475/6619/23379/112495/10622/55290/57680/9328/9330/9533/7702/84232/7629/2976/10623/51728/6618/10621/57521/1050/84524/5440
BP	GO:0002707	negative regulation of lymphocyte mediated immunity	53	0.620938	2.11268	0.00507614	0.0572081	0.0425784	3623	tags=42%, list=10%, signal=37%	339390/1378/2213/1379/3575/10859/3824/53833/5788/383/722/5272/387837/3071/30009/1380/3821/4092/196/11006/10225/6375
BP	GO:0006968	cellular defense response	53	0.679693	2.31259	0.00507614	0.0572081	0.0425784	3465	tags=55%, list=10%, signal=49%	922/3579/90865/10803/9437/50852/4068/8808/3702/729230/653361/10288/4332/10871/9214/3812/1524/6693/8061/5551/23601/1234/3959/3823/7305/728/10219/10578/3929
MF	GO:0030170	pyridoxal phosphate binding	55	0.606992	2.09433	0.00510204	0.0573412	0.0426775	3441	tags=51%, list=10%, signal=46%	51166/213/64902/10993/4942/6898/18/212/29968/1491/8942/3067/6470/51380/2875/84706/189/211/2731/11212/2806/55304/1644/54996/102724560/875/23464/2805
BP	GO:1901976	regulation of cell cycle checkpoint	33	-0.596582	-1.54955	0.00511509	0.0573412	0.0426775	8797	tags=67%, list=25%, signal=50%	55795/51143/348654/26272/6118/9984/9587/55159/54465/79621/7175/8563/51451/55755/7919/11200/7517/79968/4085/891/10403/81620
BP	GO:0000132	establishment of mitotic spindle orientation	30	-0.602372	-1.54088	0.00512164	0.0573412	0.0426775	6570	tags=57%, list=19%, signal=46%	55968/1639/2697/3064/137886/54820/126353/55755/162282/29899/387755/54908/89958/4085/10403/5347/1058
BP	GO:0002823	negative regulation of adaptive immune response based on somatic recombination of immune receptors built from immunoglobulin superfamily domains	54	0.587783	2.00867	0.00515464	0.0573412	0.0426775	3161	tags=35%, list=9%, signal=32%	339390/9173/1378/2213/1379/3575/10859/3824/53833/5788/383/722/3071/30009/1380/3821/4092/196/11006
BP	GO:0002886	regulation of myeloid leukocyte mediated immunity	56	0.569368	1.96833	0.00515464	0.0573412	0.0426775	3518	tags=45%, list=10%, signal=40%	6372/1776/3598/2213/640/2294/84106/3162/11314/2268/383/729230/26228/1524/30817/6688/2242/695/7305/201294/5724/718/8832/3689/6850
BP	GO:0006584	catecholamine metabolic process	54	0.585409	2.00055	0.00515464	0.0573412	0.0426775	3324	tags=41%, list=10%, signal=37%	1621/9464/4061/7054/340595/285671/6505/2625/18/4929/2643/6622/3067/6799/1610/1812/6817/1312/5053/1644/2861/3689
BP	GO:0009712	catechol-containing compound metabolic process	54	0.585409	2.00055	0.00515464	0.0573412	0.0426775	3324	tags=41%, list=10%, signal=37%	1621/9464/4061/7054/340595/285671/6505/2625/18/4929/2643/6622/3067/6799/1610/1812/6817/1312/5053/1644/2861/3689
BP	GO:0010518	positive regulation of phospholipase activity	56	0.602457	2.08272	0.00515464	0.0573412	0.0426775	3352	tags=48%, list=10%, signal=44%	148/2099/552/5156/64805/6401/1902/3491/2263/10316/283/185/3702/3356/6352/5330/115727/3357/2260/5322/942/7294/728/5590/5724/9290/8698
BP	GO:0046456	icosanoid biosynthetic process	56	0.581347	2.00974	0.00515464	0.0573412	0.0426775	2826	tags=38%, list=8%, signal=34%	1558/552/5740/5743/284541/124975/1579/3553/5730/1559/2687/1907/5321/2678/5742/5322/6916/27306/240/1906/241
MF	GO:0070279	vitamin B6 binding	56	0.59832	2.06842	0.00515464	0.0573412	0.0426775	3441	tags=50%, list=10%, signal=45%	51166/213/64902/10993/4942/6898/18/212/29968/1491/8942/3067/6470/51380/2875/84706/189/211/2731/11212/2806/55304/1644/54996/102724560/875/23464/2805
BP	GO:0051258	protein polymerization	293	-0.399872	-1.34909	0.00517063	0.0574448	0.0427546	11277	tags=56%, list=33%, signal=38%	29767/10096/10097/133746/11135/10787/10048/51019/84100/829/395/57662/8874/6708/81873/100506658/2879/27229/2801/6710/118/5756/79822/55845/79778/57580/7408/136319/23122/10093/4747/10152/9463/56203/79585/10844/58526/4926/10109/2288/4641/403/54434/54942/114791/2885/23580/55142/2314/387/54961/6904/343578/125170/51332/5879/253725/2475/348110/128866/2764/10565/3320/2934/8936/27243/4204/6188/643338/274/9…
BP	GO:0009620	response to fungus	60	0.637893	2.22931	0.00520833	0.0576402	0.0429	3518	tags=40%, list=10%, signal=36%	57817/6279/6283/1511/1668/4353/388325/6280/338339/3273/7099/64581/383/26253/1991/5322/1524/23406/6688/695/4615/10578/1669/6850
BP	GO:0043030	regulation of macrophage activation	60	0.57163	1.99774	0.00520833	0.0576402	0.0429	4161	tags=45%, list=12%, signal=40%	57817/9173/2213/90865/11326/7057/671/3586/6348/3569/5321/7099/8530/5788/6622/4317/26228/6095/120892/84630/3949/8832/3929/23729/80149/84868/9572
BP	GO:0051965	positive regulation of synapse assembly	60	0.61084	2.13477	0.00520833	0.0576402	0.0429	2203	tags=37%, list=6%, signal=34%	22865/84189/54674/57633/577/9378/5020/84631/147381/64084/5789/7476/2047/4915/23768/3556/23316/4914/7162/23767/2049/158038
BP	GO:0019369	arachidonic acid metabolic process	58	0.655372	2.28098	0.0052356	0.0578675	0.0430692	2702	tags=50%, list=8%, signal=46%	1544/1571/1558/1557/1548/1543/5740/1549/5743/284541/1579/5730/1555/1559/8529/5321/1553/5742/1573/29785/66002/22952/4051/57406/6916/240/1562/1565/199974
BP	GO:0031167	rRNA methylation	25	-0.646961	-1.58353	0.00525624	0.0579619	0.0431395	11152	tags=88%, list=32%, signal=60%	196074/63899/387338/79066/64216/10436/55006/27292/91893/51504/29063/51093/114049/29960/29081/117246/79922/4839/2091/55695/155400/260294
BP	GO:0048705	skeletal system morphogenesis	219	-0.421227	-1.39684	0.00525762	0.0579619	0.0431395	4076	tags=29%, list=12%, signal=26%	7703/1277/6423/7067/3636/29985/4146/9968/7059/4209/7289/27173/54475/3204/57560/1954/5310/3205/4323/79925/871/7020/389058/3203/23314/4188/579/1044/3340/2303/6474/3217/9496/3200/6781/25902/1301/1311/3225/4487/3207/6664/6424/3219/144347/100533183/3218/4613/5396/1749/10265/3232/28982/6939/116039/1280/10736/3233/642658/51804/3236/6495/3234/3235
BP	GO:0002820	negative regulation of adaptive immune response	59	0.575723	2.01055	0.005291	0.0581808	0.0433023	3161	tags=36%, list=9%, signal=32%	339390/9173/1378/2213/1379/3575/11126/10859/3824/53833/64092/5788/383/722/3071/30009/1380/3821/4092/196/11006
BP	GO:0010043	response to zinc ion	57	0.684666	2.36476	0.005291	0.0581808	0.0433023	1767	tags=33%, list=5%, signal=32%	4496/57817/4495/4499/4494/4493/4501/4502/7054/4490/6279/4489/3777/645745/5009/760/445/1373/383
BP	GO:0050994	regulation of lipid catabolic process	61	0.520639	1.83863	0.00531915	0.0584155	0.0434771	3673	tags=39%, list=11%, signal=35%	84879/337/3553/8647/2168/338442/116519/7124/335/6653/27329/13/345/32/23417/150/5140/2822/85329/3949/339221/5294/83752/6343
MF	GO:0000400	four-way junction DNA binding	17	-0.711642	-1.60424	0.00534759	0.0585947	0.0436104	6904	tags=82%, list=20%, signal=66%	348654/5890/4221/3149/25/5892/2956/57697/5889/3148/4436/7517/641/7516
BP	GO:0002548	monocyte chemotaxis	70	0.503648	1.83574	0.00537634	0.0585947	0.0436104	2900	tags=37%, list=8%, signal=34%	6366/6363/6387/2358/8600/6368/6283/6358/6347/6348/5054/6351/1230/3569/6367/1843/729230/6352/388372/6360/1524/6846/199/6349/414062/6369
MF	GO:0008022	protein C-terminus binding	189	-0.44286	-1.44914	0.00537634	0.0585947	0.0436104	9283	tags=44%, list=27%, signal=32%	1487/4747/9463/58526/4926/2192/6455/4641/8844/7529/23607/6494/9784/8089/3339/6714/5213/51332/160/2067/6386/51588/5245/4059/10971/6311/24139/2071/7518/10133/85358/4361/22919/1613/1022/23215/2547/8161/5190/2068/8815/132320/10612/28988/25/5468/30851/11267/7016/5501/9656/50944/26986/9968/57409/10055/481/84759/11073/51098/114327/6721/10963/3265/23421/23119/27161/11190/5111/10401/5864/4435/3767/675/443…
CC	GO:0030669	clathrin-coated endocytic vesicle membrane	70	0.488027	1.7788	0.00537634	0.0585947	0.0436104	4032	tags=37%, list=12%, signal=32%	143425/1129/1080/50489/7039/4036/3575/920/3117/3118/6456/2069/374/3120/917/3117/154/7018/3949/2210/3113/3122/338/3115/1839/685
BP	GO:0032722	positive regulation of chemokine production	70	0.500872	1.82562	0.00537634	0.0585947	0.0436104	3518	tags=40%, list=10%, signal=36%	9173/85480/59341/3553/90865/1958/2867/116/3569/3162/7124/7097/7099/3458/64581/7098/1436/566/199/27159/4615/255231/727/4938/8832/3606/3929/6850
BP	GO:0050818	regulation of coagulation	70	0.446423	1.62716	0.00537634	0.0585947	0.0436104	3815	tags=44%, list=11%, signal=39%	5156/114897/7057/6915/5340/5054/2244/3273/7056/18/3818/2243/2266/2152/5345/2160/5627/710/2161/350/1361/462/1906/2147/5624/5592/3848/5055/10855/84959/2155
BP	GO:0070200	establishment of protein localization to telomere	16	-0.706565	-1.58092	0.00539811	0.0586831	0.0436762	10149	tags=100%, list=29%, signal=71%	6950/7013/55135/10694/10574/65057/10576/1736/10575/22948/79035/908/7203/675/7015
BP	GO:1902570	protein localization to nucleolus	16	-0.711098	-1.59106	0.00539811	0.0586831	0.0436762	5903	tags=59%, list=17%, signal=49%	27042/4869/55035/5901/705/10445/4931/23212/25885/7015
BP	GO:0016482	cytosolic transport	167	-0.441306	-1.43073	0.00542888	0.0589431	0.0438698	14283	tags=67%, list=41%, signal=40%	9367/547/25938/84376/23230/7879/27236/5868/8411/27252/3916/27131/90196/9482/6643/57589/83874/112936/9980/8724/10772/9527/84067/23085/738/29911/7874/10749/8678/2316/4642/55275/10097/54497/400/22836/150368/143187/254122/55614/6811/55207/9559/10079/64145/144717/5594/51699/79585/79735/51272/55737/3799/64089/8898/9779/6714/55658/160/253725/29934/25963/23317/9581/1213/8729/51542/57533/1201/55297/6293/1…
BP	GO:0051494	negative regulation of cytoskeleton organization	158	-0.445511	-1.4421	0.00544662	0.0589447	0.0438709	10722	tags=53%, list=31%, signal=37%	829/395/57662/8874/6708/6710/118/5756/79822/7082/8500/136319/23122/9463/56203/58526/2288/54434/2314/54961/6904/51332/253725/348110/2764/4281/10565/57551/2934/79929/50848/56890/57731/24139/157922/85464/10432/85358/22919/642574/338657/11344/91147/116985/6840/27124/442721/4869/9026/8195/11078/50944/23370/10300/51571/23271/57175/5580/23075/10163/9181/9168/4591/6709/10382/4133/822/11013/4131/55755/672…
BP	GO:0051650	establishment of vesicle localization	159	-0.439888	-1.42406	0.00544662	0.0589447	0.0438709	13057	tags=64%, list=38%, signal=40%	66008/8773/4646/5537/553115/5663/9527/3800/10959/29058/9230/8976/282991/26286/8766/583/10749/9342/1499/4642/157769/84100/26985/63971/84364/55212/1176/23122/23291/5861/4641/10312/6845/57234/79443/55686/3799/6517/2647/54536/22906/83930/6794/63915/23233/4644/10053/8729/1201/9371/1785/81/118426/60412/375/1778/10948/10342/10016/585/55062/54732/55330/64149/54874/22920/84984/8943/8517/283446/8195/7016/8…
BP	GO:1904814	regulation of protein localization to chromosome, telomeric region	14	-0.721699	-1.56435	0.00544959	0.0589447	0.0438709	9625	tags=100%, list=28%, signal=72%	7013/55135/54552/10694/10574/26354/10576/1736/10575/22948/9555/908/7203
BP	GO:0090501	RNA phosphodiester bond hydrolysis	147	-0.450105	-1.44832	0.00548246	0.059133	0.0440111	12428	tags=62%, list=36%, signal=40%	5438/79707/112479/4686/53981/51110/131870/9271/54973/114034/5511/3669/9924/642843/201626/9790/154197/25996/90459/440400/4848/9337/255967/22803/64852/54059/5073/23357/5394/6035/23016/27044/81608/4343/167227/10607/57472/79042/1479/161424/10557/23404/29777/7257/51163/51010/64852/10556/87178/129563/79869/11340/10248/22916/90806/328/9692/10775/51367/27340/84294/6227/79033/80746/54512/10940/65095/88745…
BP	GO:0031343	positive regulation of cell killing	62	0.596053	2.10177	0.00549451	0.059133	0.0440111	3767	tags=50%, list=11%, signal=45%	922/10666/912/11126/911/913/563/3824/8807/22914/100528032/4068/3458/5788/114836/64581/383/259197/56253/2208/26228/6688/5551/7305/3902/7409/3594/6850/10125/6375/3122
BP	GO:0032623	interleukin-2 production	62	0.535572	1.88851	0.00549451	0.059133	0.0440111	4155	tags=53%, list=12%, signal=47%	79679/1378/3662/6441/3553/11326/2625/920/7538/53833/5788/64581/729230/5621/5588/5142/2633/30009/916/942/941/3902/4860/11006/7430/54440/84433/6375/5144/9455/9308/84868/5336
BP	GO:0032663	regulation of interleukin-2 production	62	0.535572	1.88851	0.00549451	0.059133	0.0440111	4155	tags=53%, list=12%, signal=47%	79679/1378/3662/6441/3553/11326/2625/920/7538/53833/5788/64581/729230/5621/5588/5142/2633/30009/916/942/941/3902/4860/11006/7430/54440/84433/6375/5144/9455/9308/84868/5336
BP	GO:0002704	negative regulation of leukocyte mediated immunity	63	0.677219	2.39424	0.00552486	0.0591973	0.0440589	3623	tags=49%, list=10%, signal=44%	339390/3598/1378/2213/1379/3575/2294/10859/3162/3824/11314/53833/5788/383/729230/722/5272/387837/3071/30009/1380/1524/6688/3821/684/4092/196/11006/8832/10225/6375
CC	GO:0042571	immunoglobulin complex, circulating	63	0.947452	3.34962	0.00552486	0.0591973	0.0440589	991	tags=86%, list=3%, signal=83%	3512/28420/3493/3507/3503/28392/28395/3501/28450/28467/28388/28442/28394/28444/28912/28439/28448/28408/28455/28434/28391/28468/3495/3514/28426/28410/100423062/102723169/3494/3538/28400/28423/3500/3539/28409/28412/28424/28461/3502/28457/28414/28449/28454/28385/28834/28464/28445/28401/102723168/28432/28452/28473/28466/5284
BP	GO:0007144	female meiosis I	11	-0.801265	-1.65189	0.0055325	0.0591973	0.0440589	3196	tags=55%, list=9%, signal=50%	994/79173/11077/6790/9319/9133
BP	GO:0035404	histone-serine phosphorylation	11	-0.800817	-1.65097	0.0055325	0.0591973	0.0440589	2280	tags=64%, list=7%, signal=59%	8986/5563/7443/8091/6790/891/9212
BP	GO:0002228	natural killer cell mediated immunity	71	0.446765	1.62893	0.00555556	0.0591973	0.0440589	3695	tags=39%, list=11%, signal=35%	10666/9437/11126/10859/3824/8807/22914/100528032/4068/117157/114836/57823/5272/387837/259197/56253/79465/3811/3821/3902/7409/201294/5873/116449/3606/10125/10225/11151
BP	GO:0002437	inflammatory response to antigenic stimulus	71	0.467995	1.70633	0.00555556	0.0591973	0.0440589	3527	tags=39%, list=10%, signal=35%	4889/3579/2213/26279/3586/2625/3568/3557/116/7124/53833/171389/2268/1991/3055/968/1236/975/2529/2534/695/462/718/23135/923/10769/6850/10125
BP	GO:0031640	killing of cells of other organism	68	0.552298	1.98754	0.00555556	0.0591973	0.0440589	3518	tags=40%, list=10%, signal=36%	57817/6372/6283/1511/1668/5196/8993/3273/820/54210/8542/3458/64581/171389/383/5272/1991/566/81494/2208/3078/5551/2147/4615/10578/1669/114771/6850
MF	GO:0048029	monosaccharide binding	71	0.507188	1.84923	0.00555556	0.0591973	0.0440589	3354	tags=34%, list=10%, signal=31%	10332/339390/10584/1621/6403/50489/3101/4153/55214/78989/2203/338339/4360/229/388512/2645/7360/2022/283208/64841/30835/282969/3998/6515
BP	GO:0031055	chromatin remodeling at centromere	10	-0.805805	-1.61279	0.00556328	0.0592063	0.0440656	3695	tags=90%, list=11%, signal=80%	4678/440093/23421/54069/401541/11339/3070/387103/55355
CC	GO:0001650	fibrillar center	140	-0.455799	-1.45998	0.00557414	0.0592484	0.044097	12460	tags=69%, list=36%, signal=44%	54496/8284/9937/5049/66037/51386/26091/5435/9221/84245/9013/6239/9743/84916/5356/9682/79840/92856/55339/26747/9618/85004/9825/55810/54862/26166/23160/9730/118487/114785/123169/79991/92140/23607/7013/221895/7334/23583/8731/54433/9879/26064/7343/10557/6150/4298/4794/22858/55269/9875/1936/6598/11340/177/6629/2101/1022/84280/26517/8161/51602/55536/5987/84135/4841/30851/10469/219736/27301/8480/1736/55…
BP	GO:0060193	positive regulation of lipase activity	69	0.574063	2.07915	0.00561798	0.0596407	0.044389	3352	tags=45%, list=10%, signal=41%	148/2099/552/5156/337/64805/6401/1902/3491/2263/116519/10316/335/283/185/3702/3356/6352/5330/350/115727/3357/2260/5322/942/7294/728/5590/5724/9290/8698
BP	GO:0032729	positive regulation of interferon-gamma production	72	0.46816	1.69678	0.00564972	0.0597049	0.0444367	4127	tags=47%, list=12%, signal=42%	3553/10666/8809/51744/3394/11126/929/10859/51311/7124/7099/114836/64581/7098/729230/5142/56253/916/10148/26191/7294/246778/3594/54440/282618/3606/3554/3595/3113/10125/5144/3115/84868/914
BP	GO:0032732	positive regulation of interleukin-1 production	72	0.514299	1.864	0.00564972	0.0597049	0.0444367	2936	tags=36%, list=8%, signal=33%	6363/3495/6288/1958/353514/11027/5004/6348/5005/3569/51311/9447/7124/7099/149628/3458/64581/115362/566/114548/4332/55655/91662/7305/3603/4615
MF	GO:0042379	chemokine receptor binding	72	0.644027	2.33418	0.00564972	0.0597049	0.0444367	2900	tags=42%, list=8%, signal=38%	9547/6372/6366/6363/6387/6368/7032/5473/2919/5197/2920/1672/5196/6358/6347/10563/6374/6348/6351/2921/3576/6367/729230/6352/388372/6360/1524/6846/6349/414062/6369
MF	GO:0034987	immunoglobulin receptor binding	65	0.935152	3.29261	0.00568182	0.0597049	0.0444367	923	tags=80%, list=3%, signal=78%	3512/28420/3493/3507/3503/28392/28395/3501/28450/28467/28388/28442/28394/28444/28439/28448/28408/28455/28434/28391/28468/3495/3514/28426/28410/100423062/102723169/3494/3538/28400/28423/3500/3539/28409/28412/28424/28461/3502/28457/28414/28449/28454/28385/28834/28464/28445/28401/102723168/28432/28452/28473/28466
BP	GO:2000514	regulation of CD4-positive, alpha-beta T cell activation	65	0.50577	1.78078	0.00568182	0.0597049	0.0444367	4157	tags=41%, list=12%, signal=36%	6363/3662/11126/2625/3458/5588/114548/864/29126/975/3071/30009/942/941/246778/4092/654346/5590/3594/54440/64332/3606/6375/3122/80149/9308/57045
BP	GO:0007187	G protein-coupled receptor signaling pathway, coupled to cyclic nucleotide second messenger	66	0.514885	1.8211	0.00571429	0.0597049	0.0444367	2569	tags=26%, list=7%, signal=24%	1129/7433/5745/4886/2829/6347/5739/1230/401973/6751/6752/3356/1269/3357/1812/7253/3363
BP	GO:0010517	regulation of phospholipase activity	67	0.616707	2.20178	0.00571429	0.0597049	0.0444367	3352	tags=49%, list=10%, signal=45%	148/2099/728113/552/5156/653145/64805/6401/1902/3491/2263/10316/22925/283/185/27329/3702/6622/3356/6352/5330/115727/3357/2260/5322/5997/942/7294/728/5590/5724/9290/8698
CC	GO:0031093	platelet alpha granule lumen	67	0.535653	1.9124	0.00571429	0.0597049	0.0444367	2471	tags=43%, list=7%, signal=40%	3082/3481/5473/213/3671/7057/3479/197/5196/5004/5340/5054/2244/1/3273/22915/5005/2243/2266/5345/5627/710/2157/1675/2/5552/5768/1191/5265
BP	GO:0032890	regulation of organic acid transport	67	0.570431	2.03657	0.00571429	0.0597049	0.0444367	2669	tags=36%, list=8%, signal=33%	552/57393/4889/8600/1579/3553/5020/7057/2180/8529/5999/8564/18/5321/22925/2170/6622/383/885/59272/51703/4923/5997/1906
BP	GO:0042130	negative regulation of T cell proliferation	67	0.499459	1.78318	0.00571429	0.0597049	0.0444367	4245	tags=38%, list=12%, signal=34%	339390/79679/1378/6441/26279/11326/3586/80380/10859/53833/383/5621/10288/56253/29126/942/941/6693/654346/11006/6469/6375/6385/84868/57045/23240
BP	GO:0042531	positive regulation of tyrosine phosphorylation of STAT protein	66	0.488346	1.72724	0.00571429	0.0597049	0.0444367	3777	tags=35%, list=11%, signal=31%	85480/2690/2056/3479/3263/3569/2322/2066/7124/1489/3458/1436/6352/3059/5753/2534/11009/958/5008/282618/3606/3280/3572
BP	GO:0046686	response to cadmium ion	66	0.556678	1.96892	0.00571429	0.0597049	0.0444367	2530	tags=33%, list=7%, signal=31%	1544/4496/4495/4499/4494/4493/4501/2353/4502/4490/4489/6569/645745/3162/1536/383/5621/653361/847/6652/23498/3725
BP	GO:0050766	positive regulation of phagocytosis	64	0.533526	1.87024	0.00571429	0.0597049	0.0444367	3381	tags=36%, list=10%, signal=32%	2358/2213/6441/3553/197/6347/10326/3560/7124/335/3458/5788/64581/566/3071/2207/26228/5322/1794/5873/718/140885/721
BP	GO:0001910	regulation of leukocyte mediated cytotoxicity	81	0.572873	2.10549	0.00581395	0.0601514	0.044769	4202	tags=51%, list=12%, signal=45%	6372/1776/2213/10666/912/3575/9437/11126/911/10859/913/563/3824/8807/22914/100528032/4068/5788/114836/383/5272/387837/259197/56253/3071/26228/1524/6688/3821/7305/3902/7409/3594/10125/11035/6375/3122/3383/567/84868/3952
CC	GO:0042470	melanosome	108	-0.45946	-1.42735	0.00581395	0.0601514	0.044769	11936	tags=65%, list=35%, signal=43%	23193/5862/10015/6513/5052/4948/9601/191/5869/8836/6184/1497/3688/5034/51393/1200/1509/2923/51151/10058/5861/7529/126321/55686/5878/7184/6809/27044/5879/1267/534/538/6386/6856/11021/3320/4644/1213/311/5479/10211/483/10130/4673/8934/813/9905/821/89781/967/535/7534/23385/3309/5901/84062/476/10575/6509/2315/822/302/80331/3326/84079/4323/682/7037/2194/7306
BP	GO:0046822	regulation of nucleocytoplasmic transport	106	-0.464891	-1.44146	0.00581395	0.0601514	0.044769	11927	tags=67%, list=35%, signal=44%	3728/54888/9818/9221/1432/948/51496/2316/10541/186/5587/6830/9972/9531/4088/3843/4659/29072/10657/127933/64328/51684/8841/5594/55781/7040/55929/10204/55677/2932/8692/8021/51715/5936/55696/5905/1660/22916/8086/284/2010/652/55612/7514/51366/5901/23636/7175/5501/10155/84455/11052/5580/8882/7295/26993/5784/6608/63928/3326/51547/10411/5296/1020/347/57506/580/9478/1894/2810/983
CC	GO:0048770	pigment granule	108	-0.45946	-1.42735	0.00581395	0.0601514	0.044769	11936	tags=65%, list=35%, signal=43%	23193/5862/10015/6513/5052/4948/9601/191/5869/8836/6184/1497/3688/5034/51393/1200/1509/2923/51151/10058/5861/7529/126321/55686/5878/7184/6809/27044/5879/1267/534/538/6386/6856/11021/3320/4644/1213/311/5479/10211/483/10130/4673/8934/813/9905/821/89781/967/535/7534/23385/3309/5901/84062/476/10575/6509/2315/822/302/80331/3326/84079/4323/682/7037/2194/7306
BP	GO:0000956	nuclear-transcribed mRNA catabolic process	112	-0.463698	-1.44183	0.00584795	0.0601514	0.044769	12638	tags=67%, list=37%, signal=43%	23112/170506/2935/10140/4686/55802/9924/79048/201626/11044/154197/9811/53918/4848/9337/255967/1655/26523/8559/22803/23644/2107/23318/26019/55149/5073/5394/55795/9652/84305/5433/23016/4116/167227/115024/57472/196513/4292/23404/51154/55181/3646/6741/51010/129563/11340/10921/22916/5976/6499/56478/51594/51690/65110/55110/4849/54512/9939/9775/9887/26986/80153/22794/5436/56915/55095/1797/5393/65109/560…
BP	GO:0002292	T cell differentiation involved in immune response	74	0.463365	1.67936	0.00584795	0.0601514	0.044769	3767	tags=39%, list=11%, signal=35%	6363/3662/5105/8809/2625/3569/8320/10875/3458/114836/4063/1880/114548/30009/2207/942/941/6693/5734/246778/6095/4092/5590/3594/282618/64332/3606/64218/3122
BP	GO:0006635	fatty acid beta-oxidation	74	0.506097	1.83423	0.00584795	0.0601514	0.044769	4398	tags=42%, list=13%, signal=37%	84879/8647/33/2168/10449/84129/35/2110/30/11001/38/1962/6342/8309/2639/34/32/1376/56898/23417/1892/3712/1891/83752/51/55268/3033/5825/3952/2108/1666
MF	GO:0015370	solute:sodium symporter activity	73	0.551757	2.00208	0.00584795	0.0601514	0.044769	2321	tags=34%, list=7%, signal=32%	6523/10568/6580/84879/64078/6554/54716/6569/9154/6505/64849/8671/284111/6539/6530/6540/57282/10246/6506/54407/6571/10786/60482/9058/159963
BP	GO:0043299	leukocyte degranulation	73	0.502158	1.8221	0.00584795	0.0601514	0.044769	3695	tags=42%, list=11%, signal=38%	3598/2213/5730/640/306/2294/8013/84106/6348/3162/11314/5729/2268/729230/3055/3071/5293/30817/6688/2242/695/201294/5873/5724/116449/8832/3689/5294/6850/10125/11151
BP	GO:0043367	CD4-positive, alpha-beta T cell differentiation	82	0.472883	1.74226	0.00584795	0.0601514	0.044769	3979	tags=40%, list=12%, signal=36%	6363/3662/26279/8809/2625/3569/3458/114836/4063/1880/114548/864/3071/30009/2529/91543/942/941/6693/5734/246778/6095/4092/5590/3594/54440/64332/9760/3606/64218/3122/80149/9308
BP	GO:0046470	phosphatidylcholine metabolic process	74	0.422902	1.53271	0.00584795	0.0601514	0.044769	3069	tags=34%, list=9%, signal=31%	84879/1071/337/3931/26279/5320/54979/5321/3990/375775/116519/335/5444/2170/23682/11145/57110/129642/10400/5322/5920/9468/2822/255043/3949
BP	GO:0051937	catecholamine transport	73	0.441317	1.60134	0.00584795	0.0601514	0.044769	2712	tags=32%, list=8%, signal=29%	143425/6580/1137/341359/6387/4061/64805/5020/57586/151/6530/18/7432/6622/3356/6571/6860/2668/1812/4986/3737/9066/150
BP	GO:0060395	SMAD protein signal transduction	82	0.433833	1.59838	0.00584795	0.0601514	0.044769	3024	tags=23%, list=9%, signal=21%	2658/27302/653/2353/8483/84913/392255/79674/64081/654/3624/3626/4091/3725/7018/58495/4092/7044/4093
BP	GO:0014068	positive regulation of phosphatidylinositol 3-kinase signaling	78	0.486072	1.77872	0.00591716	0.0602487	0.0448415	4327	tags=50%, list=13%, signal=44%	1634/5156/5649/3082/4916/6403/3479/4824/7010/4915/2322/2066/1440/7124/2268/4914/653361/6352/847/2260/3059/2534/3480/2147/5008/3606/118788/55615/23411/10870/2247/56034/4919/10507/3952/2688/3791/2852/2149
BP	GO:0043627	response to estrogen	75	0.450943	1.63693	0.00591716	0.0602487	0.0448415	2451	tags=28%, list=7%, signal=26%	1393/10568/2099/6422/3880/4982/2056/7476/7010/2625/760/3162/335/367/6715/5272/4091/595/1312/121278/4986
BP	GO:0045913	positive regulation of carbohydrate metabolic process	75	0.456468	1.65699	0.00591716	0.0602487	0.0448415	3617	tags=32%, list=10%, signal=29%	5745/4837/3481/3037/2819/3479/51744/8671/5366/2645/3458/6622/3356/2875/4923/84649/10891/9104/2822/957/5724/85414/4142/23411
BP	GO:1901616	organic hydroxy compound catabolic process	78	0.455626	1.6673	0.00591716	0.0602487	0.0448415	2315	tags=32%, list=7%, signal=30%	1576/127/1621/51302/8074/6718/1579/1735/6783/8529/27284/8630/217/54363/6822/197257/26007/6799/219/66002/4051/6817/6652/1312/4923
BP	GO:0007029	endoplasmic reticulum organization	87	-0.501373	-1.51526	0.00595238	0.0602487	0.0448415	13586	tags=73%, list=39%, signal=44%	57488/284361/23023/83460/9980/22872/9451/196996/80856/10959/55161/89866/111240474/23065/27348/57698/22930/64225/51398/89866/51016/7485/57003/118813/9919/163590/23471/51234/10313/81562/23344/56851/9217/662/84327/93380/25923/79041/10328/25956/10960/819/63932/53407/55831/2580/7917/51608/6449/25782/10890/64598/29927/55627/9694/8266/55151/80346/79816/439/83850/844/133022/51308
BP	GO:0061844	antimicrobial humoral immune response mediated by antimicrobial peptide	79	0.439099	1.61063	0.00595238	0.0602487	0.0448415	1913	tags=28%, list=6%, signal=26%	9547/6372/6283/5473/2919/5197/1668/2920/1672/5196/10563/8993/6374/6280/116842/3273/820/85569/2921/3576/283/1991
BP	GO:0030433	ubiquitin-dependent ERAD pathway	85	-0.492134	-1.48031	0.00597372	0.0602487	0.0448415	12238	tags=68%, list=35%, signal=44%	118424/10277/29979/5706/92305/115290/51528/80267/55432/26270/83590/23197/57003/55829/342897/84447/10299/125972/23392/79139/6048/57414/857/10273/10869/10952/7184/7415/550/55741/111089941/55298/80020/201595/202052/811/126433/9097/7917/6449/821/79089/3300/258010/27248/11253/91147/10134/3309/54431/91319/7353/93611/55139/55666/7466/7706/1047
CC	GO:0032592	integral component of mitochondrial membrane	85	-0.491098	-1.4772	0.00597372	0.0602487	0.0448415	10673	tags=59%, list=31%, signal=41%	55013/81855/101928527/8834/55750/51024/3313/10058/440574/55288/637/54332/55669/790955/65991/23456/119559/54968/10989/90550/63933/79714/56947/28958/10651/139341/125988/5250/5018/100131801/89941/10440/25813/84303/57143/79135/55744/54927/387990/1760/345778/25874/9804/10245/4580/10452/60386/1268/578/5498
BP	GO:0001523	retinoid metabolic process	80	0.611431	2.23984	0.00598802	0.0602487	0.0448415	2672	tags=39%, list=8%, signal=36%	1544/1592/1576/83875/127/9227/1558/126/1543/8608/125/54658/124/5947/4036/64577/131/130/220/7276/53630/5959/56603/285440/29785/1109/5950/54600/84649/1562/1565
BP	GO:0002709	regulation of T cell mediated immunity	83	0.556469	2.03826	0.00598802	0.0602487	0.0448415	3767	tags=46%, list=11%, signal=41%	339390/2213/3553/912/8809/3575/2625/911/10859/3569/913/563/3824/53833/5788/383/729230/114548/975/3071/30009/2529/91543/1178/3821/4092/5590/3594/196/11006/54440/3606/7133/3554/7454/11035/6375/3122
MF	GO:0038024	cargo receptor activity	77	0.551598	2.01029	0.00598802	0.0602487	0.0448415	3432	tags=44%, list=10%, signal=40%	8685/55576/922/286133/2358/84466/284297/4036/9332/10216/8492/4360/53353/84000/23166/6653/3426/286676/51554/2350/64699/7113/84439/4481/3959/5167/433/7036/3949/19/432/3689/921/923
BP	GO:0042310	vasoconstriction	83	0.45057	1.65037	0.00598802	0.0602487	0.0448415	2712	tags=34%, list=8%, signal=31%	148/1621/552/5743/846/1401/6915/151/147/1907/2244/6546/952/2243/1910/2266/185/80852/3356/59272/3357/5023/6916/3792/3363/133/1906/150
BP	GO:0046889	positive regulation of lipid biosynthetic process	80	0.501614	1.83755	0.00598802	0.0602487	0.0448415	3149	tags=32%, list=9%, signal=30%	84879/345275/552/5743/337/3553/3491/83643/654/116519/7124/335/3458/2170/23682/3356/2246/3357/57406/84649/10891/133/9104/2822/3949/85414
BP	GO:0050672	negative regulation of lymphocyte proliferation	83	0.520029	1.90479	0.00598802	0.0602487	0.0448415	3161	tags=33%, list=9%, signal=30%	339390/79679/1378/2213/6441/640/26279/11326/3586/80380/23495/10859/11314/53833/383/5621/7940/10288/56253/29126/4332/942/941/6693/695/7305/654346/11006
BP	GO:0050886	endocrine process	83	0.449916	1.64797	0.00598802	0.0602487	0.0448415	2849	tags=29%, list=8%, signal=26%	1393/55503/552/4311/114897/3553/1511/4824/338442/1907/2625/56670/1359/654/3624/1215/5345/185/59272/2028/4986/6863/1906/56729
BP	GO:0070664	negative regulation of leukocyte proliferation	90	0.537406	2.02309	0.00598802	0.0602487	0.0448415	3161	tags=34%, list=9%, signal=31%	339390/79679/1378/2213/6441/90865/1401/640/26279/11326/3586/80380/23495/10859/11314/53833/383/5621/7940/10288/5169/56253/29126/4332/942/941/6693/695/7305/654346/11006
BP	GO:0060968	regulation of gene silencing	78	-0.501824	-1.49405	0.0060024	0.0602487	0.0448415	6502	tags=44%, list=19%, signal=35%	51535/103/1660/1994/56478/283131/23272/652/5468/8994/9612/7175/8350/10155/22880/84872/5605/9869/10984/27161/57510/8356/1786/80312/5460/8353/8351/4613/8357/8355/389421/84944/131405/7015
BP	GO:0002275	myeloid cell activation involved in immune response	91	0.471222	1.77836	0.0060241	0.0602487	0.0448415	3527	tags=41%, list=10%, signal=37%	1776/3598/5730/640/11027/306/2294/8013/84106/6348/3162/56670/11314/5729/3458/2268/729230/5169/5293/2207/1524/1794/30817/6688/2242/695/7305/4615/201294/5724/116449/8832/3689/3929/5294/6850/10125
CC	GO:0031091	platelet alpha granule	91	0.484948	1.83016	0.0060241	0.0602487	0.0448415	3382	tags=42%, list=10%, signal=38%	3082/3481/6403/5473/213/3671/7057/3479/5099/197/5196/5004/5340/5054/2244/1/3273/22915/5005/2243/2266/5345/6622/5627/710/2157/1675/2/5552/5768/1191/5265/7044/3674/5104/12/7058/9749
BP	GO:0051952	regulation of amine transport	91	0.464344	1.75241	0.0060241	0.0602487	0.0448415	2712	tags=32%, list=8%, signal=29%	143425/1137/341359/6387/552/57393/4889/64805/5020/57586/151/5999/8564/18/7432/6622/3356/383/885/6860/2668/59272/1812/4923/5997/4986/3737/9066/150
BP	GO:0060191	regulation of lipase activity	91	0.564165	2.12912	0.0060241	0.0602487	0.0448415	3376	tags=45%, list=10%, signal=41%	148/2099/728113/552/5156/653145/337/64805/6401/1902/3491/2263/116519/10316/335/22925/283/185/27329/3702/6622/3356/6352/5330/350/345/115727/3357/2260/5322/5997/9734/942/7294/728/5590/5046/5724/9290/8698/51129
BP	GO:0072657	protein localization to membrane	567	-0.360159	-1.25035	0.0060423	0.0602487	0.0448415	10209	tags=45%, list=30%, signal=32%	51016/79683/129303/55750/7485/3688/808/57799/9868/57003/26521/54471/10399/10548/29993/55670/118813/51024/10266/22844/9475/2181/9919/29928/51130/56850/8500/23122/7040/340348/391/9463/1678/65267/51304/2262/23471/163/7871/4641/56288/653082/6731/57728/403/56993/54434/4038/1399/637/857/51234/90410/51735/5872/10791/9495/79844/10952/56851/84885/55737/102/6809/3799/161176/83955/6728/27032/1173/6726/12517…
BP	GO:0072089	stem cell proliferation	67	-0.51918	-1.5126	0.00604595	0.0602487	0.0448415	5436	tags=36%, list=16%, signal=30%	3192/2697/55612/11143/1636/54345/6423/4254/7482/4771/54894/2122/8091/10763/3148/2629/4435/374887/6664/947/10736/898/131405/7015
BP	GO:2000573	positive regulation of DNA biosynthetic process	66	-0.521028	-1.5164	0.00604595	0.0602487	0.0448415	9625	tags=68%, list=28%, signal=49%	6950/5594/64094/5073/140609/8658/6714/5609/2264/11284/55135/26272/3320/8550/10694/10574/28984/545/65057/10728/25865/10576/1736/3178/10575/22948/5982/5985/5595/7919/3326/25849/11232/4931/908/5159/7203/5155/5111/5983/63922/5984/79075/9212/4751
BP	GO:0010256	endomembrane system organization	531	-0.364692	-1.26267	0.00604839	0.0602487	0.0448415	13374	tags=59%, list=39%, signal=36%	23023/399979/101059918/83460/25978/137492/998/124626/81833/1130/23175/57048/727910/83548/8773/7075/9980/1182/8724/26092/928/22872/84067/2348/9381/9451/79628/196996/80856/6857/27183/738/10959/256979/10254/55161/89866/111240474/29911/9519/1289/54586/8976/282991/50487/23065/79591/389158/5862/8766/338440/27348/1385/10015/57698/2054/9342/22933/57617/643699/22930/5819/64225/389610/51398/653061/23399/51…
CC	GO:0000118	histone deacetylase complex	72	-0.517456	-1.51966	0.00606061	0.0602487	0.0448415	9949	tags=62%, list=29%, signal=45%	10524/9219/53615/8841/58516/9112/55929/3065/64431/83933/116092/3066/55869/8295/81611/283248/1108/5928/55818/57649/10856/51317/57634/51780/23309/51564/10847/1457/5931/8607/57459/79685/55758/9759/23468/10902/25855/79595/1107/10014/8819/57504/84215/23314/79885
MF	GO:0001618	virus receptor activity	76	0.428305	1.55172	0.00606061	0.0602487	0.0448415	3069	tags=32%, list=9%, signal=29%	10332/339390/6554/4684/1378/1949/1969/920/4360/558/3356/59272/2838/975/1380/55065/942/941/23601/1234/5359/30835/6404/3949
BP	GO:0009064	glutamine family amino acid metabolic process	76	0.413462	1.49794	0.00606061	0.0602487	0.0448415	3441	tags=38%, list=10%, signal=34%	131669/27165/51166/92292/58510/5009/4942/445/6898/10841/4842/3034/26227/1373/2678/420/9945/144193/383/2746/1610/8659/9056/79814/2806/2184/137872/7915/2805
BP	GO:1901606	alpha-amino acid catabolic process	85	0.641025	2.3593	0.00606061	0.0602487	0.0448415	3537	tags=58%, list=10%, signal=52%	169355/27165/51166/6999/112817/64902/2954/3242/64577/10993/443/58510/5009/4942/6898/4143/8564/4842/36/1757/8942/6470/383/2746/1610/38/1036/10157/51380/8659/10247/2875/84706/189/23498/51268/2731/2806/5053/2184/102724560/5860/875/137872/157739/23464/2805/89874/2653
MF	GO:0001540	amyloid-beta binding	84	0.426903	1.56337	0.00617284	0.0607256	0.0451964	2706	tags=24%, list=8%, signal=22%	8685/84570/2904/2358/4804/2213/2892/590/335/7097/712/7099/6653/10268/321/5621/10288/1191/154/4481
CC	GO:0005581	collagen trimer	87	0.445414	1.65294	0.00617284	0.0607256	0.0451964	2339	tags=30%, list=7%, signal=28%	8685/2220/10584/147372/8547/1634/84570/131873/114897/6441/4060/114905/4153/78989/7373/2219/11117/713/714/712/1296/340267/1310/136227/1286/389941
BP	GO:0006910	phagocytosis, recognition	86	0.874858	3.22439	0.00617284	0.0607256	0.0451964	1848	tags=71%, list=5%, signal=67%	2220/8547/28420/3493/3507/3503/28392/28395/3501/28450/28467/28388/28442/28394/28444/28439/28448/28408/28455/28434/28391/28468/3495/3514/28426/28410/100423062/102723169/3494/3538/28400/28423/3500/3539/28409/28412/28424/28461/3502/28457/28414/84466/28449/28454/28385/28834/28464/28445/1401/28401/102723168/4153/28432/28452/28473/28466/2219/28429/64581/3497/722
BP	GO:0015844	monoamine transport	84	0.4488	1.64356	0.00617284	0.0607256	0.0451964	2712	tags=31%, list=8%, signal=29%	143425/6580/1137/341359/6387/4061/64805/5020/57586/151/6530/10859/4842/18/7432/6622/3356/6571/6860/2668/1812/5023/4986/3737/9066/150
BP	GO:0016101	diterpenoid metabolic process	86	0.607098	2.23753	0.00617284	0.0607256	0.0451964	2672	tags=37%, list=8%, signal=34%	1544/1592/1576/83875/127/9227/1558/126/1543/8608/125/54658/124/5947/4036/64577/131/130/220/7276/53630/5959/56603/285440/6715/29785/1109/5950/54600/84649/1562/1565
BP	GO:0032370	positive regulation of lipid transport	84	0.483495	1.77062	0.00617284	0.0607256	0.0451964	3617	tags=40%, list=10%, signal=36%	9227/1071/1582/8600/114897/1579/3553/5020/10351/4824/2180/8529/654/5321/335/22925/5444/5360/2170/154664/6342/9388/51703/356/5244/4923/6863/1906/56729/1066/19/339221/118471/23411
BP	GO:0032945	negative regulation of mononuclear cell proliferation	84	0.531311	1.94573	0.00617284	0.0607256	0.0451964	3161	tags=34%, list=9%, signal=31%	339390/79679/1378/2213/6441/1401/640/26279/11326/3586/80380/23495/10859/11314/53833/383/5621/7940/10288/56253/29126/4332/942/941/6693/695/7305/654346/11006
MF	GO:0042562	hormone binding	86	0.485194	1.78823	0.00617284	0.0607256	0.0451964	2561	tags=25%, list=7%, signal=23%	1393/7433/269/9340/5745/552/2642/2690/4036/6462/59350/7434/220/7276/3624/1910/367/10148/4883/3953/1240/3480
BP	GO:0044070	regulation of anion transport	87	0.53564	1.98777	0.00617284	0.0607256	0.0451964	2347	tags=30%, list=7%, signal=28%	1080/552/8074/6554/57393/4889/8600/1579/3553/5020/6569/8647/8529/760/5999/8564/18/5321/22925/6622/383/5621/885/59272/4923/5997
MF	GO:0061659	ubiquitin-like protein ligase activity	314	-0.403739	-1.36723	0.0061792	0.0607256	0.0451964	9998	tags=44%, list=29%, signal=31%	57531/867/10193/89122/342897/9690/84447/54467/10299/330/9616/9412/166655/9921/55148/26036/90390/26145/55120/6048/8924/64320/9604/6045/51665/10273/51283/246330/89910/10075/8315/115426/84461/84246/23608/7322/378925/197370/90850/55658/868/51070/5469/26272/55298/51588/9870/64750/90025/80352/79102/126433/6015/56888/9978/55159/79872/10425/23609/7737/23759/64219/493829/146310/10296/8805/6992/113878/1537…
BP	GO:0050829	defense response to Gram-negative bacterium	88	0.453513	1.69068	0.00621118	0.060809	0.0452585	2020	tags=22%, list=6%, signal=21%	2220/6372/3507/6403/284297/1511/1668/671/1672/11126/5054/920/3569/820/85569/54210/7099/219972/1991/566
BP	GO:0070098	chemokine-mediated signaling pathway	88	0.592667	2.20944	0.00621118	0.060809	0.0452585	2900	tags=48%, list=8%, signal=44%	6372/6366/6363/6387/3577/3579/6368/7032/5473/2919/5197/2920/2829/5196/10803/6358/6347/10563/6374/6348/6351/1230/2921/3576/6367/729230/1233/6352/10663/1236/388372/51554/6360/1524/6846/1240/1906/643/1234/6349/414062/6369
BP	GO:0061647	histone H3-K9 modification	48	-0.53389	-1.4885	0.0062422	0.060809	0.0452585	9280	tags=60%, list=27%, signal=44%	26036/55183/55209/57343/23028/55011/4204/3720/55693/6598/55818/51548/55870/4602/200186/9869/672/4000/79723/2122/6839/1786/3009/56979/59335/57673/10919/1111/1789
MF	GO:0061980	regulatory RNA binding	44	-0.558376	-1.53544	0.00625782	0.060809	0.0452585	10941	tags=64%, list=32%, signal=44%	23369/29066/26523/23318/54106/9782/2332/51490/6895/3181/83989/4204/8241/5936/87178/1660/1994/283131/23567/3178/6659/84872/10984/9782/27161/6657/5460/400629/131405
BP	GO:0000959	mitochondrial RNA metabolic process	49	-0.529012	-1.47636	0.00628141	0.060809	0.0452585	13539	tags=82%, list=39%, signal=50%	2926/54938/22868/51250/130916/7978/60528/57570/6832/60493/201626/54931/54802/133522/124454/80298/81892/6182/10352/10128/79675/64216/55006/79072/51067/80222/64863/87178/51095/79736/84275/9692/5442/9238/51654/10922/80324/2617/56652/57505/55157
MF	GO:0005048	signal sequence binding	49	-0.530569	-1.4807	0.00628141	0.060809	0.0452585	11927	tags=71%, list=35%, signal=47%	9818/11014/9221/5824/5830/3842/9972/3843/10945/9868/3840/9883/29928/163/8315/1173/8021/100101267/6727/6730/9577/79711/11015/3837/30819/29927/387990/30000/9804/51555/57214/9478/3838/84134/402569
BP	GO:0002444	myeloid leukocyte mediated immunity	99	0.509546	1.95404	0.00628931	0.060809	0.0452585	3527	tags=43%, list=10%, signal=39%	6372/1776/3598/2213/5730/640/1511/306/2294/8013/84106/6348/3569/3162/54210/11314/5729/171389/2268/383/729230/5272/1991/566/5293/26228/1524/30817/6688/2242/695/2147/7305/4615/201294/5724/718/116449/8832/3689/5294/6850/10125
BP	GO:0006641	triglyceride metabolic process	99	0.504596	1.93506	0.00628931	0.060809	0.0452585	4058	tags=42%, list=12%, signal=38%	1571/84879/80168/7069/1071/5105/337/7148/10998/2180/3990/1373/116519/335/116255/4547/6653/5106/13/11145/350/847/345/9388/84649/150094/392636/9104/2822/84803/2538/3949/2710/718/11343/5294/9663/23411/51141/338/859/341
BP	GO:0015837	amine transport	99	0.474898	1.82117	0.00628931	0.060809	0.0452585	2712	tags=32%, list=8%, signal=30%	143425/1137/341359/6387/552/7054/57393/4889/64805/5020/57586/151/366/5999/8564/18/7432/6622/3356/383/885/6571/6860/2668/59272/1812/4923/5997/4986/3737/9066/150
BP	GO:0016073	snRNA metabolic process	46	-0.546493	-1.50735	0.00630517	0.060809	0.0452585	13246	tags=70%, list=38%, signal=43%	57117/79650/55511/102723631/80789/54973/114034/55596/79066/64852/55756/55505/5394/23016/23517/57508/23404/541466/64863/51010/56257/64852/11340/54512/1736/92105/65123/25896/56915/26173/55651/5393/55656
BP	GO:0043038	amino acid activation	45	-0.561563	-1.5439	0.00630517	0.060809	0.0452585	13094	tags=82%, list=38%, signal=51%	833/6897/7453/57038/1615/6301/79587/16/283459/57176/124454/55699/55278/4677/10352/8565/3035/92935/2193/10667/5917/51067/80222/55152/25973/10056/5859/23438/4141/2617/51520/2058/7407/3376/57505/80755/55157
CC	GO:0031514	motile cilium	212	-0.416739	-1.38189	0.00632245	0.060809	0.0452585	9473	tags=42%, list=27%, signal=30%	81892/480/158067/150483/283726/989/200162/5232/57728/259307/387885/90410/118491/57821/392509/5213/83894/347732/79740/83450/9368/11092/483/493/91978/585/124404/27152/255101/6869/112942/51626/8481/8372/8195/9576/23157/221421/476/79781/374407/2622/6954/348807/222235/84223/84229/117144/26160/9696/25981/1069/25790/11020/26140/85478/481/8878/8701/84902/5310/1769/51098/28981/164684/84288/26074/79925/667…
BP	GO:1903050	regulation of proteolysis involved in cellular protein catabolic process	218	-0.421168	-1.39593	0.00632245	0.060809	0.0452585	11658	tags=58%, list=34%, signal=38%	150684/5706/7874/55070/22933/26263/91304/57805/2876/1459/5371/6872/122809/7336/161582/114881/55743/5720/55212/2043/10399/54467/51684/5886/9810/3077/23287/2332/51322/5601/5721/6923/9604/28996/51667/6125/857/10273/10869/51343/2932/5702/7415/65992/5701/9817/6386/5705/80011/1017/9978/10425/8078/23640/819/51035/9349/9097/90637/7917/9655/6880/6449/6613/153769/11011/28951/51377/3300/258010/153090/2931/5…
BP	GO:0002367	cytokine production involved in immune response	98	0.492474	1.87425	0.00632911	0.060809	0.0452585	3623	tags=40%, list=10%, signal=36%	3553/10666/8809/3586/8013/388325/11126/2625/2867/10859/3569/3162/54210/7124/335/7099/64581/7098/383/729230/11213/114548/975/30009/91543/1178/695/684/4092/5590/11006/116449/54440/3606/7133/3554/10225/23411/6375
MF	GO:0005496	steroid binding	100	0.473217	1.8121	0.00632911	0.060809	0.0452585	2391	tags=29%, list=7%, signal=27%	1576/8842/2099/319/6718/1071/337/3290/2104/54658/6783/5375/6462/5241/150696/80765/54762/116519/335/2103/367/2638/1880/6342/345/975/4306/8435/10613
BP	GO:0009062	fatty acid catabolic process	100	0.494958	1.89536	0.00632911	0.060809	0.0452585	4229	tags=42%, list=12%, signal=37%	84879/5105/8647/33/2168/10449/84129/54363/35/2110/5106/30/11001/38/1962/6342/8309/2639/34/32/1376/56898/23417/1892/219970/3712/84696/11057/2166/1891/5095/83752/9663/51/283927/55268/3033/51390/5825/5264/3952/2108
BP	GO:0031341	regulation of cell killing	98	0.593003	2.25684	0.00632911	0.060809	0.0452585	4202	tags=51%, list=12%, signal=45%	922/6372/1776/2213/1379/10666/912/3575/9437/11126/911/10859/913/563/3824/8807/22914/100528032/4068/3458/5788/114836/64581/383/5272/387837/259197/56253/3071/2208/26228/1524/6688/3821/5551/7305/3902/7409/3594/6850/10125/11035/6375/3075/3122/3853/3383/567/84868/3952
BP	GO:0032677	regulation of interleukin-8 production	100	0.482448	1.84745	0.00632911	0.060809	0.0452585	2936	tags=28%, list=8%, signal=26%	2658/3553/1401/284297/11027/671/51744/3586/5054/2867/929/2219/3569/51311/7124/1116/7097/2152/7099/5788/64581/7098/9314/1991/26191/945/7096/4615
BP	GO:0035710	CD4-positive, alpha-beta T cell activation	100	0.466672	1.78704	0.00632911	0.060809	0.0452585	4251	tags=41%, list=12%, signal=36%	6363/3662/26279/8809/11126/2625/3569/3458/114836/5588/4063/1880/114548/864/29126/975/3071/30009/2529/91543/942/941/6693/5734/246778/6095/4092/654346/5590/3594/54440/64332/9760/3606/64218/6375/3122/80149/9308/57045/1514
BP	GO:0042102	positive regulation of T cell proliferation	100	0.511648	1.95927	0.00632911	0.060809	0.0452585	4416	tags=47%, list=13%, signal=41%	6363/79679/3481/3553/2056/3479/912/80380/3569/5788/729230/5588/6352/10288/29126/975/3071/916/10148/26191/942/941/160365/199/126259/10673/4860/30835/3594/54440/959/3606/7535/84433/6469/923/3113/6850/6375/3280/11151/3572/3115/84868/3952/6504/3485
CC	GO:0031519	PcG protein complex	34	-0.606251	-1.58875	0.00634518	0.0608953	0.0453227	7690	tags=62%, list=22%, signal=48%	10336/3066/3720/6015/5928/8314/55252/23512/648/5931/7703/171023/8535/8726/2145/84759/9898/10389/57332/2146/84733
BP	GO:0043648	dicarboxylic acid metabolic process	95	0.464073	1.7606	0.00636943	0.0609543	0.0453666	4079	tags=39%, list=12%, signal=34%	131669/27165/5105/51166/112817/443/58510/55753/4942/445/6898/10841/8564/3034/2678/4522/441024/8942/144193/5106/6470/2746/8659/10840/84706/23498/9380/2806/137872/8801/7915/2805/6390/130013/5264/197322/122970
BP	GO:0050764	regulation of phagocytosis	93	0.473423	1.79494	0.00636943	0.0609543	0.0453666	4155	tags=38%, list=12%, signal=33%	2358/2213/6441/3553/197/6347/10326/3560/11314/7124/335/7097/5657/3458/5788/64581/2268/3055/566/3071/2207/26228/5322/1794/9066/5359/5873/718/140885/721/6850/7052/3561/720/5336
BP	GO:0031111	negative regulation of microtubule polymerization or depolymerization	40	-0.562104	-1.51377	0.00637755	0.0609543	0.0453666	9306	tags=62%, list=27%, signal=46%	23122/58526/2288/6904/4281/57551/79929/24139/157922/22919/27124/10300/23271/9181/10382/4133/4131/10297/89795/57159/25876/2258/26586/22974/3925
MF	GO:0004812	aminoacyl-tRNA ligase activity	41	-0.570842	-1.54034	0.00639386	0.0609543	0.0453666	13094	tags=85%, list=38%, signal=53%	833/6897/7453/57038/1615/6301/79587/16/57176/124454/55699/4677/10352/8565/3035/92935/2193/10667/5917/51067/80222/55152/25973/10056/5859/23438/4141/2617/51520/2058/7407/3376/57505/80755/55157
BP	GO:0006418	tRNA aminoacylation for protein translation	41	-0.570842	-1.54034	0.00639386	0.0609543	0.0453666	13094	tags=85%, list=38%, signal=53%	833/6897/7453/57038/1615/6301/79587/16/57176/124454/55699/4677/10352/8565/3035/92935/2193/10667/5917/51067/80222/55152/25973/10056/5859/23438/4141/2617/51520/2058/7407/3376/57505/80755/55157
MF	GO:0016875	ligase activity, forming carbon-oxygen bonds	41	-0.570842	-1.54034	0.00639386	0.0609543	0.0453666	13094	tags=85%, list=38%, signal=53%	833/6897/7453/57038/1615/6301/79587/16/57176/124454/55699/4677/10352/8565/3035/92935/2193/10667/5917/51067/80222/55152/25973/10056/5859/23438/4141/2617/51520/2058/7407/3376/57505/80755/55157
BP	GO:0032205	negative regulation of telomere maintenance	35	-0.601865	-1.58228	0.00641848	0.0610235	0.0454181	8854	tags=61%, list=26%, signal=45%	5394/26277/79991/8658/10111/7013/6714/167227/2067/51750/3183/79008/54552/3192/65057/55226/548593/3178/142/84464/7515/80119
MF	GO:0004402	histone acetyltransferase activity	39	-0.57252	-1.5369	0.00643501	0.0610235	0.0454181	13370	tags=77%, list=39%, signal=47%	1387/8648/138474/2033/9329/8202/9575/80314/6872/10474/10524/1386/84148/80218/10943/8888/6871/79903/6880/57325/8520/9913/10847/11143/6881/9862/23326/79829/2648/675
MF	GO:0004896	cytokine receptor activity	97	0.646401	2.45405	0.00645161	0.0610235	0.0454181	3498	tags=46%, list=10%, signal=41%	1271/26280/3598/9173/3977/53832/3577/3579/2690/2674/8809/2829/10803/3575/3556/920/3568/3560/1230/2322/1441/8807/8808/2152/53833/729230/1233/50615/10663/3587/1236/51554/10148/3953/1524/9180/1240/643/1234/2676/2675/3594/3554/3595/1439
BP	GO:0032602	chemokine production	97	0.480421	1.82391	0.00645161	0.0610235	0.0454181	3518	tags=39%, list=10%, signal=35%	6372/9173/85480/59341/3553/90865/1958/3586/1969/2867/116/3569/3162/54210/7124/7097/7099/3458/64581/7098/4210/1436/9314/1991/566/199/59307/27159/4615/255231/727/11006/140885/4938/8832/3606/3929/6850
BP	GO:1990868	response to chemokine	97	0.561458	2.13157	0.00645161	0.0610235	0.0454181	2900	tags=46%, list=8%, signal=43%	6372/6366/6363/6387/3577/3579/6368/7032/5473/2919/5197/2920/2829/5196/10803/6358/6347/10563/6374/6348/6351/1230/2921/3576/6367/1843/729230/1233/6352/81704/10663/9750/1236/388372/51554/6360/1524/6846/1240/1906/643/1234/6349/414062/6369
BP	GO:1990869	cellular response to chemokine	97	0.561458	2.13157	0.00645161	0.0610235	0.0454181	2900	tags=46%, list=8%, signal=43%	6372/6366/6363/6387/3577/3579/6368/7032/5473/2919/5197/2920/2829/5196/10803/6358/6347/10563/6374/6348/6351/1230/2921/3576/6367/1843/729230/1233/6352/81704/10663/9750/1236/388372/51554/6360/1524/6846/1240/1906/643/1234/6349/414062/6369
BP	GO:0002718	regulation of cytokine production involved in immune response	96	0.484822	1.84291	0.00649351	0.0610235	0.0454181	3623	tags=40%, list=10%, signal=36%	3553/10666/8809/3586/8013/388325/11126/2625/2867/10859/3569/3162/7124/335/7099/64581/7098/383/729230/11213/114548/975/30009/91543/1178/695/684/4092/5590/11006/116449/54440/3606/7133/3554/10225/23411/6375
BP	GO:0006721	terpenoid metabolic process	96	0.592536	2.25235	0.00649351	0.0610235	0.0454181	2672	tags=36%, list=8%, signal=34%	1544/1592/1576/83875/1571/127/9227/1558/1557/126/1543/8608/125/1559/54658/124/5947/4036/64577/131/130/220/7276/53630/5959/56603/285440/6715/29785/1109/5950/54600/84649/1562/1565
BP	GO:0032642	regulation of chemokine production	96	0.473637	1.80039	0.00649351	0.0610235	0.0454181	3518	tags=39%, list=10%, signal=35%	6372/9173/85480/59341/3553/90865/1958/3586/1969/2867/116/3569/3162/7124/7097/7099/3458/64581/7098/4210/1436/9314/1991/566/199/59307/27159/4615/255231/727/11006/140885/4938/8832/3606/3929/6850
CC	GO:0070461	SAGA-type complex	27	-0.631377	-1.58007	0.00649351	0.0610235	0.0454181	10646	tags=81%, list=31%, signal=56%	51616/10474/6883/27097/6873/6879/112869/6871/6874/55578/8295/56943/117143/6880/9913/6877/6881/56970/23326/8464/6878/2648
MF	GO:0004497	monooxygenase activity	101	0.586852	2.23628	0.00653595	0.0610235	0.0454181	3009	tags=47%, list=9%, signal=43%	1544/1592/1576/1571/1621/1558/1557/1548/51302/7054/1543/6718/5740/1549/1582/284541/1579/1555/64816/1559/8529/2328/8564/3162/2327/4842/9023/56603/1553/285440/1573/29785/66002/22952/204801/1109/4051/10826/6916/121278/1562/392636/1565/199974/5053/2330/9420
BP	GO:0006576	cellular biogenic amine metabolic process	101	0.502777	1.9159	0.00653595	0.0610235	0.0454181	3324	tags=34%, list=10%, signal=31%	169355/1621/9464/4837/4061/7054/6999/340595/285671/6505/2625/27284/8564/18/29958/27163/4929/26/8942/2643/6622/3067/6799/1610/1812/2639/6817/1312/23498/79814/5053/1644/2861/3689
BP	GO:0006958	complement activation, classical pathway	94	0.900379	3.41516	0.00653595	0.0610235	0.0454181	2016	tags=79%, list=6%, signal=74%	735/28420/3493/3507/3503/28392/28395/3501/730/28450/28467/28388/28442/28394/28444/28439/28448/28408/28455/28434/28391/28468/3495/3514/28426/28410/100423062/102723169/3494/3538/28400/28423/3500/3539/28409/28412/28424/28461/3502/1378/28457/28414/28449/28454/28385/28834/28464/28445/1379/1401/28401/102723168/4153/731/28432/729/28452/28473/28466/325/715/732/51279/716/713/714/712/28429/3497/710/722/342…
BP	GO:0030593	neutrophil chemotaxis	101	0.507581	1.9342	0.00653595	0.0610235	0.0454181	3623	tags=51%, list=10%, signal=46%	6372/6366/6363/6288/3577/3579/6368/6279/6283/5473/2919/5197/2920/5196/6358/6347/10563/6374/6348/6280/1907/6351/1441/54210/2921/3576/6367/5142/6352/9750/1236/388372/3071/5293/2207/6360/6846/683/1906/6349/414062/6369/7409/728/719/3689/1908/9353/3929/5294/6850/6375
BP	GO:0032637	interleukin-8 production	101	0.494267	1.88347	0.00653595	0.0610235	0.0454181	2936	tags=29%, list=8%, signal=26%	2658/3553/64922/1401/284297/11027/671/51744/3586/5054/2867/929/2219/3569/51311/7124/1116/7097/2152/7099/5788/64581/7098/9314/1991/26191/945/7096/4615
BP	GO:0034308	primary alcohol metabolic process	102	0.554546	2.12032	0.00653595	0.0610235	0.0454181	2790	tags=36%, list=8%, signal=33%	1544/1576/653/127/9227/1558/126/1543/8608/125/2819/124/6783/3479/131/130/220/7276/53630/27284/5959/654/27163/217/54363/6822/6799/219/1109/5950/6817/84649/27010/1562/1565/84869/8912
BP	GO:0046634	regulation of alpha-beta T cell activation	102	0.443018	1.69389	0.00653595	0.0610235	0.0454181	3979	tags=38%, list=12%, signal=34%	6363/3662/11126/2625/10859/11314/3458/5788/729230/5588/114548/864/56253/29126/975/3071/30009/916/10148/26191/942/941/246778/4092/4860/654346/5590/3594/11006/54440/64332/3606/7535/6469/6850/6375/3122/80149/9308
BP	GO:0050830	defense response to Gram-positive bacterium	101	0.436872	1.66476	0.00653595	0.0610235	0.0454181	1815	tags=22%, list=5%, signal=21%	2220/55576/653808/1401/284297/4153/1511/1668/1672/3575/8993/388646/1969/5320/114770/3569/820/7124/7097/283/171389/2268/219972
BP	GO:0051963	regulation of synapse assembly	101	0.517339	1.97139	0.00653595	0.0610235	0.0454181	2598	tags=33%, list=8%, signal=30%	22865/84189/54674/26280/57633/577/9378/4916/347730/5020/84631/147381/5802/64084/5789/7476/2047/4915/23768/3556/4593/6092/2045/23316/7097/6622/4914/7162/23767/2049/158038/2239/23266
BP	GO:0007288	sperm axoneme assembly	25	-0.644191	-1.57675	0.0065703	0.0612113	0.0455579	6260	tags=56%, list=18%, signal=46%	91978/255101/90522/84071/84223/25981/79925/25809/55779/286207/80217/401024/55329/22994
BP	GO:0120316	sperm flagellum assembly	25	-0.644191	-1.57675	0.0065703	0.0612113	0.0455579	6260	tags=56%, list=18%, signal=46%	91978/255101/90522/84071/84223/25981/79925/25809/55779/286207/80217/401024/55329/22994
BP	GO:0007200	phospholipase C-activating G protein-coupled receptor signaling pathway	103	0.483991	1.84627	0.00662252	0.0614979	0.0457712	2931	tags=34%, list=8%, signal=31%	1129/148/2099/5745/2358/64805/3579/846/9630/1902/2357/147/27334/84636/8477/10316/1910/2151/185/7432/55107/3356/2841/3357/2850/2359/1812/4883/1524/4986/1240/1906/150/2147/728
BP	GO:0019233	sensory perception of pain	103	0.428151	1.63326	0.00662252	0.0614979	0.0457712	2669	tags=31%, list=8%, signal=29%	1137/6387/54463/4311/5743/5020/60675/3586/2047/55273/6347/6348/116/1910/5024/7432/23349/11280/55107/3356/729230/4914/885/1269/1312/4923/4986/3737/2534/6863/3751/1906
BP	GO:0019395	fatty acid oxidation	103	0.513387	1.9584	0.00662252	0.0614979	0.0457712	2640	tags=32%, list=8%, signal=30%	127/84879/51179/8647/33/2168/131/8013/10449/84129/54363/35/5166/2110/2170/285440/30/11001/38/1962/6342/8309/2639/34/32/1376/56898/23417/84649/1892/51422/3712/10891
BP	GO:2000042	negative regulation of double-strand break repair via homologous recombination	19	-0.691135	-1.59611	0.00665779	0.0617587	0.0459653	3429	tags=47%, list=10%, signal=43%	112441434/149840/55086/9400/56893/116028/2187/55010/10721
BP	GO:0008340	determination of adult lifespan	17	-0.70724	-1.59431	0.00668449	0.0619221	0.0460869	3947	tags=41%, list=11%, signal=36%	2956/29842/2629/4436/25788/2692/8438
BP	GO:0000712	resolution of meiotic recombination intermediates	18	-0.700863	-1.60037	0.00669344	0.0619221	0.0460869	7059	tags=67%, list=20%, signal=53%	4292/378708/80198/80010/201254/84464/57697/197342/4438/56159/146956/7153
BP	GO:0006766	vitamin metabolic process	104	0.483138	1.83533	0.00671141	0.0619221	0.0460869	2853	tags=30%, list=8%, signal=27%	1592/1576/9227/4837/8074/1543/54657/5947/4036/8529/8876/53630/80704/7274/56603/7124/29968/5360/441024/3458/6470/2638/6615/66002/4051/55065/55350/27010/166785/79001/9104
MF	GO:0015294	solute:cation symporter activity	104	0.454711	1.72734	0.00671141	0.0619221	0.0460869	3228	tags=32%, list=9%, signal=29%	6523/10568/6580/84879/64078/6554/54716/6569/9154/6505/64849/8671/284111/6539/6530/56606/6540/23516/57282/10246/6506/54407/6571/10786/60482/9058/159963/6564/9153/6526/85414/6568/6557
BP	GO:1901890	positive regulation of cell junction assembly	104	0.474457	1.80235	0.00671141	0.0619221	0.0460869	2598	tags=29%, list=8%, signal=27%	22865/84189/54674/6422/57633/577/9378/5020/84631/147381/64084/5789/7476/2047/7010/4915/23768/3556/1969/3273/23316/26047/4914/7162/23767/59272/2049/158038/10979/23266
BP	GO:0044106	cellular amine metabolic process	112	0.4695	1.82165	0.00680272	0.0626302	0.0466139	2959	tags=30%, list=9%, signal=28%	169355/1621/9464/4837/4061/7054/6999/340595/285671/6505/635/2625/27284/8564/18/29958/27163/4929/26/8942/2643/6622/3067/6799/1610/1812/2639/6817/1312/23498/9056/79814/5053/1644
BP	GO:0046916	cellular transition metal ion homeostasis	112	0.527358	2.04614	0.00680272	0.0626302	0.0466139	2209	tags=27%, list=6%, signal=25%	2658/4496/57817/4495/4499/4494/4493/286133/4501/4502/4490/79689/6279/4489/283375/6505/3263/645745/6280/3162/654/23516/212/1356/51310/3458/5621/4609/2395/79901
CC	GO:0001741	XY body	13	-0.752809	-1.60432	0.00685871	0.0630781	0.0469473	6379	tags=69%, list=18%, signal=56%	6598/23309/6599/7319/1788/3014/157570/10733/84944
BP	GO:0086067	AV node cell to bundle of His cell communication	12	-0.76945	-1.61951	0.00686813	0.0630973	0.0469616	3909	tags=67%, list=11%, signal=59%	54795/8913/775/6331/6262/2702/6330/10052
BP	GO:1903828	negative regulation of cellular protein localization	117	-0.46331	-1.45212	0.00688863	0.0632181	0.0470515	8222	tags=41%, list=24%, signal=31%	7013/2932/1173/64114/337867/26272/1213/64771/51715/201163/55968/56957/5905/56623/88455/81926/9201/258010/27248/284/23433/55612/30851/2664/1495/5525/91319/137886/23245/84445/4130/7295/9555/9270/1020/135644/23327/347/91461/51208/25885/580/88/9478/89958/4137/112609/81620
BP	GO:0002286	T cell activation involved in immune response	113	0.43863	1.69577	0.00694444	0.0632773	0.0470955	4102	tags=35%, list=12%, signal=31%	6363/3662/5105/2213/8809/2625/911/10859/3569/8320/10875/3458/114836/4063/1880/114548/975/3071/30009/2207/942/941/6693/5734/246778/6095/4092/5590/3594/5873/282618/64332/3606/54518/64218/3122/80149/3383/84868
BP	GO:0006911	phagocytosis, engulfment	113	0.808661	3.12632	0.00694444	0.0632773	0.0470955	923	tags=50%, list=3%, signal=48%	8685/28420/3493/3507/3503/28392/28395/3501/28450/28467/28388/28442/28394/28444/28439/28448/28408/28455/28434/28391/28468/3495/3514/28426/28410/100423062/102723169/3494/3538/28400/28423/3500/3539/28409/28412/28424/28461/3502/28457/28414/84466/28449/28454/28385/28834/28464/2213/28445/114786/28401/102723168/7057/28432/28452/28473/28466
BP	GO:2001022	positive regulation of response to DNA damage stimulus	105	-0.463705	-1.43682	0.00698487	0.0632773	0.0470955	9616	tags=55%, list=28%, signal=40%	8087/79184/57599/55183/2332/196528/7334/197370/2138/83933/11284/55135/51588/10459/6188/138151/29086/55693/84142/6419/1660/1054/9577/51720/84250/545/22976/23201/54929/126549/5591/64210/10155/51149/322/55719/142/5580/4862/112441434/9521/2521/149840/9025/672/8914/7515/5111/8091/57332/1663/3014/84501/84787/4487/2187/10635/2305
BP	GO:0001676	long-chain fatty acid metabolic process	111	0.555871	2.15428	0.00699301	0.0632773	0.0470955	2702	tags=38%, list=8%, signal=35%	1544/1576/1571/5354/1558/1557/1548/1543/5740/1549/5743/284541/1579/5730/10998/1555/1559/33/2180/8529/28965/5321/1553/5742/30/11001/6342/1573/29785/66002/51703/22952/4051/1376/57406/6916/10965/240/219970/1562/1565/199974
BP	GO:0002456	T cell mediated immunity	105	0.501362	1.91224	0.00699301	0.0632773	0.0470955	4073	tags=43%, list=12%, signal=38%	339390/2213/3553/912/8809/3575/2625/911/10859/3569/913/563/3824/925/53833/5788/383/729230/114548/3004/975/3071/30009/2529/91543/1178/3821/5551/4092/5590/3594/5873/196/11006/54440/3606/7133/3554/7454/11035/6375/3122/3383/567/64005
BP	GO:0002526	acute inflammatory response	111	0.667018	2.58503	0.00699301	0.0632773	0.0470955	3480	tags=56%, list=10%, signal=50%	57817/1776/6289/5743/6288/4889/8600/3240/3579/2213/6279/6291/3553/2056/1401/54658/26279/4153/9332/197/8876/325/5004/2625/2867/445/388125/116/5005/3569/54210/3818/1910/7124/3250/2152/53833/5345/171389/2157/2161/1991/114548/1236/2529/9180/5265/695/462/6863/84699/59307/2147/5359/241/7036/718/12/5008/923/3929/5294
BP	GO:0032609	interferon-gamma production	111	0.532816	2.06493	0.00699301	0.0632773	0.0470955	4127	tags=50%, list=12%, signal=44%	9173/1378/3553/10666/8809/51744/3586/3394/8993/80380/11126/2625/929/10859/114770/558/3624/51311/7124/7099/53833/114836/64581/171389/7098/729230/5621/5142/56253/1236/29126/916/10148/26191/7294/246778/654346/3594/11006/140885/54440/282618/3606/3554/3595/3113/10125/10225/11035/6375/5144/3115/80149/26525/84868/914
BP	GO:0032649	regulation of interferon-gamma production	111	0.532816	2.06493	0.00699301	0.0632773	0.0470955	4127	tags=50%, list=12%, signal=44%	9173/1378/3553/10666/8809/51744/3586/3394/8993/80380/11126/2625/929/10859/114770/558/3624/51311/7124/7099/53833/114836/64581/171389/7098/729230/5621/5142/56253/1236/29126/916/10148/26191/7294/246778/654346/3594/11006/140885/54440/282618/3606/3554/3595/3113/10125/10225/11035/6375/5144/3115/80149/26525/84868/914
BP	GO:0042116	macrophage activation	105	0.532809	2.03218	0.00699301	0.0632773	0.0470955	3518	tags=39%, list=10%, signal=35%	57817/9173/2358/2213/90865/11326/7057/671/3586/6348/1907/3569/56670/5321/7124/7097/712/7099/8530/3458/5788/7098/6622/4317/566/26228/1524/1191/199/7305/6095/7096/728/10135/120892/84630/3949/8832/3689/3929/6850
BP	GO:0046632	alpha-beta T cell differentiation	111	0.432119	1.67468	0.00699301	0.0632773	0.0470955	4023	tags=39%, list=12%, signal=34%	6363/3662/26279/8809/2625/3569/8320/3458/114836/3702/2841/4063/1880/114548/864/3071/30009/2529/64919/91543/942/941/6693/5734/246778/6095/4092/4860/5590/3594/11006/54440/64332/9760/3606/7535/6469/6850/64218/3122/80149/9308/944
BP	GO:0071347	cellular response to interleukin-1	111	0.471073	1.82565	0.00699301	0.0632773	0.0470955	3273	tags=39%, list=9%, signal=35%	6422/6366/6363/5740/5105/6368/3553/1958/3037/4824/9705/6358/6347/6348/2244/6351/3557/8564/3569/820/3576/6367/2266/1116/8808/11213/6352/2633/199713/388372/6360/6846/1906/81030/6095/6349/414062/6369/10365/4615/958/140885/9590
CC	GO:0005903	brush border	106	0.422691	1.61013	0.00704225	0.0632773	0.0470955	2733	tags=27%, list=8%, signal=25%	340024/6523/10568/55600/64078/5745/54825/4311/6519/6569/9154/4036/10083/81693/6514/9429/54407/4547/51181/59272/2028/10786/79901/8435/10400/4430/257629/1600/6564
BP	GO:0006805	xenobiotic metabolic process	108	0.606839	2.33436	0.00704225	0.0632773	0.0470955	2943	tags=44%, list=9%, signal=41%	1544/1592/1576/10/1571/1558/1557/1548/1543/1549/10249/6283/54657/1555/1559/54658/316/8647/2180/8529/2939/27284/7366/2327/4842/56603/1553/8856/5446/6822/30/6799/13/1573/348158/23491/29785/66002/22952/6817/9/54600/134147/1562/1565/79001/6095/2330
BP	GO:0009063	cellular amino acid catabolic process	108	0.676516	2.60239	0.00704225	0.0632773	0.0470955	3901	tags=60%, list=11%, signal=54%	169355/54511/131669/27165/51166/6999/112817/64902/2954/3242/64577/10993/443/58510/5009/4942/4329/6898/4143/10841/8564/4842/18/3034/36/1757/8942/144193/3067/6470/383/2746/1610/38/1036/594/10157/51380/8659/3155/10247/2875/84706/189/23498/51268/2731/1892/3712/2806/5053/2184/102724560/5860/875/137872/157739/7915/23464/2805/89874/2653/26275/23576/130013
BP	GO:0014066	regulation of phosphatidylinositol 3-kinase signaling	109	0.42384	1.63237	0.00704225	0.0632773	0.0470955	4327	tags=43%, list=13%, signal=38%	1634/5156/5649/3082/4916/6403/5783/3479/4824/7010/4915/5342/2322/2066/1440/7124/9314/2268/4914/653361/6352/847/2260/3059/2534/3480/2147/957/5008/3606/118788/55615/10125/23411/10870/197358/2247/56034/205428/4919/10507/8395/3952/2688/3791/2852/2149
BP	GO:0032611	interleukin-1 beta production	108	0.441245	1.69736	0.00704225	0.0632773	0.0470955	4138	tags=37%, list=12%, signal=33%	6363/1958/353514/11027/3479/5004/6348/5005/3569/51311/9447/7124/335/7099/149628/3458/64581/4210/115362/566/114548/1236/199713/4332/55655/91662/1524/54206/945/7305/4615/11006/140885/834/58484/2864/80149/2950/80772/54
BP	GO:0032651	regulation of interleukin-1 beta production	108	0.441245	1.69736	0.00704225	0.0632773	0.0470955	4138	tags=37%, list=12%, signal=33%	6363/1958/353514/11027/3479/5004/6348/5005/3569/51311/9447/7124/335/7099/149628/3458/64581/4210/115362/566/114548/1236/199713/4332/55655/91662/1524/54206/945/7305/4615/11006/140885/834/58484/2864/80149/2950/80772/54
BP	GO:0034440	lipid oxidation	108	0.486202	1.8703	0.00704225	0.0632773	0.0470955	2640	tags=31%, list=8%, signal=29%	127/84879/51179/8647/33/2168/131/8013/10449/84129/54363/35/5166/2110/2170/285440/30/11001/38/1962/6342/8309/2639/34/32/1376/56898/23417/84649/1892/51422/240/3712/10891
BP	GO:1903557	positive regulation of tumor necrosis factor superfamily cytokine production	106	0.421087	1.60402	0.00704225	0.0632773	0.0470955	4202	tags=41%, list=12%, signal=36%	6363/90865/353514/11027/7057/5196/5004/6348/929/5005/3569/7097/1536/7099/3458/5788/64581/7098/729230/4939/4317/566/942/1191/6693/7305/7096/4615/120892/5724/54440/9590/4938/8832/3929/6850/10125/1652/84868/914/5295/5336/3952
BP	GO:1905954	positive regulation of lipid localization	108	0.432131	1.6623	0.00704225	0.0632773	0.0470955	3170	tags=34%, list=9%, signal=31%	9227/1071/1582/8600/114897/1579/3553/5020/161247/10351/4824/2180/8529/654/5321/335/22925/123/5444/5360/2170/154664/6342/9388/51703/356/5244/4923/32/346/6863/1906/4481/56729/1066/718/19
BP	GO:0051493	regulation of cytoskeleton organization	519	-0.362316	-1.25306	0.00706357	0.0633024	0.0471143	9415	tags=45%, list=27%, signal=34%	7408/8500/396/136319/23122/10093/10152/391/9463/56203/58526/4926/55521/10109/6548/2288/4641/2770/403/54434/54942/23607/7226/2041/2885/23580/2314/2932/3611/6683/387/54961/5119/6904/5829/343578/51332/5879/83700/253725/2475/348110/128866/2764/60312/4281/10565/57551/1213/2934/10263/8936/27243/4204/79929/50848/6188/1201/643338/274/93663/2241/7046/8440/56890/57731/90952/64223/24139/1639/375/157922/2289…
BP	GO:0030300	regulation of intestinal cholesterol absorption	10	0.861112	1.90218	0.00706714	0.0633024	0.0471143	4202	tags=80%, list=12%, signal=70%	1582/337/116519/335/64241/64240/339221/3952
MF	GO:0071723	lipopeptide binding	10	0.845142	1.8669	0.00706714	0.0633024	0.0471143	3465	tags=70%, list=10%, signal=63%	912/911/929/913/7097/7096/3929
BP	GO:0009314	response to radiation	453	-0.37405	-1.2891	0.0070922	0.0634608	0.0472321	7777	tags=51%, list=23%, signal=40%	6121/26155/27020/477/57805/2876/79840/2986/58493/5970/4308/778/9575/3627/611/836/7287/5371/6872/7320/2767/2140/1497/1408/3364/1153/3688/400410/1407/15/894/201973/867/10524/25836/5603/8493/8533/79184/346007/23418/10269/3269/23596/8704/54850/2332/9112/6738/90313/23028/375757/2002/84083/90410/4212/90427/81832/2885/2868/5961/5609/2138/2475/2067/11284/2966/8692/6794/26272/55336/83759/5499/138162/3592/…
BP	GO:0006720	isoprenoid metabolic process	115	0.53772	2.0973	0.00714286	0.063548	0.047297	2672	tags=31%, list=8%, signal=29%	1544/1592/1576/83875/1571/127/9227/1558/1557/126/7054/1543/8608/125/1559/54658/124/5947/4036/64577/131/130/220/7276/53630/5959/56603/285440/6715/29785/1109/5950/54600/84649/1562/1565
BP	GO:0006956	complement activation	116	0.888652	3.47772	0.00714286	0.063548	0.047297	2187	tags=76%, list=6%, signal=71%	2220/8547/735/922/28420/3493/5199/3507/3503/28392/28395/3501/730/28450/28467/28388/4239/28442/28394/28444/28439/28448/28408/28455/28434/28391/28468/3495/3514/28426/28410/100423062/102723169/3494/3538/28400/28423/3500/3539/28409/28412/28424/28461/3502/1378/28457/28414/28449/28454/28385/28834/28464/28445/3553/1379/1401/28401/102723168/4153/11326/731/28432/729/28452/28473/78989/28466/325/715/732/221…
BP	GO:0051897	positive regulation of protein kinase B signaling	116	0.443051	1.73387	0.00714286	0.063548	0.047297	3918	tags=39%, list=11%, signal=35%	6366/6363/3084/5979/8600/64805/114897/3481/7057/4036/7010/6348/2625/558/1440/85453/7124/1116/642273/2152/10268/57091/7162/10253/1236/2260/5293/3059/1524/2651/10979/3480/23533/9037/2022/283120/65018/5008/3606/5294/10855/3375/2155/2247/1839
BP	GO:0071675	regulation of mononuclear cell migration	115	0.418684	1.63302	0.00714286	0.063548	0.047297	2931	tags=29%, list=8%, signal=26%	653/6366/1893/6387/2358/59341/7057/6347/10563/6348/5054/6351/1230/131450/22914/100528032/7124/1843/1436/729230/6352/81704/9750/1236/1524/6846/1240/6688/257144/6693/199/3676/728
CC	GO:0098573	intrinsic component of mitochondrial membrane	86	-0.489795	-1.47722	0.00714286	0.063548	0.047297	10673	tags=58%, list=31%, signal=40%	55013/81855/101928527/8834/55750/51024/3313/10058/440574/55288/637/54332/55669/790955/65991/23456/119559/54968/10989/90550/63933/79714/56947/28958/10651/139341/125988/5250/5018/100131801/89941/10440/25813/84303/57143/79135/55744/54927/387990/1760/345778/25874/9804/10245/4580/10452/60386/1268/578/5498
CC	GO:0015030	Cajal body	76	-0.5076	-1.50763	0.00716846	0.063548	0.047297	12177	tags=64%, list=35%, signal=41%	6606/6607/85403/9221/6606/114034/3669/100124536/677771/677763/677769/55505/2332/9128/23524/3181/51808/55341/54433/9879/23379/11325/55135/96764/9733/1017/22927/26121/102157402/9092/90806/8161/51602/79607/7514/25988/1736/9343/25888/8882/2091/677768/6631/55651/84524/9129/56899/11339/201299
CC	GO:0031838	haptoglobin-hemoglobin complex	11	0.821388	1.87038	0.00716846	0.063548	0.047297	964	tags=45%, list=3%, signal=44%	3240/3040/3039/3043/3045
BP	GO:0070944	neutrophil-mediated killing of bacterium	11	0.819748	1.86665	0.00716846	0.063548	0.047297	2936	tags=73%, list=8%, signal=67%	6372/1511/54210/171389/1991/566/2147/4615
BP	GO:1903238	positive regulation of leukocyte tethering or rolling	11	0.834873	1.90109	0.00716846	0.063548	0.047297	3122	tags=73%, list=9%, signal=66%	10164/6401/6403/729230/1991/2529/3676/5724
BP	GO:0002698	negative regulation of immune effector process	110	0.548963	2.11446	0.00719425	0.0636454	0.0473695	3623	tags=42%, list=10%, signal=38%	339390/3598/1378/2213/1379/11326/3586/3575/2294/8993/10859/114770/3162/115352/3824/11314/7124/335/10875/53833/5788/933/383/729230/11213/710/722/2/5272/387837/5169/3071/30009/1380/1524/6688/3821/684/4092/196/11006/8832/282618/10225/11221/6375
BP	GO:0015718	monocarboxylic acid transport	110	0.412218	1.58775	0.00719425	0.0636454	0.0473695	3042	tags=32%, list=9%, signal=29%	28234/6554/8600/846/9122/3553/5020/10998/26279/338821/8647/366/5320/6539/338821/6540/5321/51660/22925/9429/9194/6567/10599/9121/200931/1109/8431/5244/4923/5322/159963/1906/11309/133418/1066
MF	GO:0003724	RNA helicase activity	75	-0.507365	-1.50323	0.00720288	0.0636563	0.0473776	12909	tags=76%, list=37%, signal=48%	9716/54456/170506/1656/10146/9785/1973/6832/8886/51202/56919/79009/79665/1655/91646/54514/10521/1974/1653/1665/23517/4343/54505/23020/11056/9879/11325/9416/79039/64794/55661/1660/5976/8449/6499/54606/22907/11218/1659/3508/57696/60625/317781/83479/9775/1662/51428/57647/57697/90957/7919/54555/9704/10212/83990/25788/168400
BP	GO:0002430	complement receptor mediated signaling pathway	12	0.796059	1.83352	0.00729927	0.0640207	0.0476488	3291	tags=75%, list=10%, signal=68%	2358/1378/2357/2359/1380/1240/2822/728/719
BP	GO:0045916	negative regulation of complement activation	12	0.786163	1.81072	0.00729927	0.0640207	0.0476488	2187	tags=58%, list=6%, signal=55%	1378/1379/11326/710/722/2/1380
BP	GO:0070943	neutrophil-mediated killing of symbiont cell	12	0.82692	1.9046	0.00729927	0.0640207	0.0476488	2936	tags=75%, list=8%, signal=69%	6372/1511/54210/171389/383/1991/566/2147/4615
BP	GO:0006544	glycine metabolic process	15	0.784716	1.94442	0.00732601	0.0640207	0.0476488	3537	tags=60%, list=10%, signal=54%	10249/64902/26227/6470/10247/189/2731/23464/2653
BP	GO:0006570	tyrosine metabolic process	15	0.76172	1.88744	0.00732601	0.0640207	0.0476488	2908	tags=53%, list=8%, signal=49%	143941/7054/2954/3242/6898/389434/5053/2184
BP	GO:0034112	positive regulation of homotypic cell-cell adhesion	13	0.761457	1.8176	0.00732601	0.0640207	0.0476488	3777	tags=62%, list=11%, signal=55%	8600/288/51206/3569/6352/5329/10630/3572
BP	GO:0035745	T-helper 2 cell cytokine production	13	0.793877	1.89499	0.00732601	0.0640207	0.0476488	3623	tags=69%, list=10%, signal=62%	2625/3569/383/114548/975/30009/91543/5590/6375
CC	GO:0044214	spanning component of plasma membrane	13	0.750542	1.79155	0.00732601	0.0640207	0.0476488	3856	tags=62%, list=11%, signal=55%	54825/55966/29881/8671/57419/123041/53841/25769
BP	GO:0060670	branching involved in labyrinthine layer morphogenesis	13	0.780707	1.86355	0.00732601	0.0640207	0.0476488	2645	tags=62%, list=8%, signal=57%	84870/79977/9021/3586/2263/10653/6692/133
BP	GO:0070486	leukocyte aggregation	13	0.759977	1.81407	0.00732601	0.0640207	0.0476488	4498	tags=69%, list=13%, signal=60%	6279/3553/3037/8013/6280/7535/5880/10507/960
BP	GO:2000551	regulation of T-helper 2 cell cytokine production	13	0.793877	1.89499	0.00732601	0.0640207	0.0476488	3623	tags=69%, list=10%, signal=62%	2625/3569/383/114548/975/30009/91543/5590/6375
BP	GO:0002455	humoral immune response mediated by circulating immunoglobulin	107	0.865903	3.30644	0.00735294	0.0641257	0.047727	2187	tags=76%, list=6%, signal=71%	735/28420/3493/3507/3503/28392/28395/3501/730/28450/28467/28388/28442/28394/28444/28439/28448/28408/28455/28434/28391/28468/3495/3514/28426/28410/100423062/102723169/3494/3538/28400/28423/3500/3539/28409/28412/28424/28461/3502/1378/28457/28414/28449/28454/28385/28834/28464/2213/28445/1379/1401/28401/102723168/4153/731/28432/729/28452/28473/28466/325/3263/715/732/51279/716/7124/713/714/712/5788/28…
BP	GO:0032526	response to retinoic acid	107	0.424101	1.61942	0.00735294	0.0641257	0.047727	2301	tags=25%, list=7%, signal=24%	1592/7472/9227/5979/5105/4916/7483/7477/5020/57795/1620/4058/2263/952/7481/654/2042/56603/6096/360/1843/2707/9314/2706/3294/5950/5753
BP	GO:0006289	nucleotide-excision repair	59	-0.528072	-1.51032	0.00738007	0.0642971	0.0478546	12693	tags=73%, list=37%, signal=46%	51426/5438/7507/3146/150684/7874/8451/404672/2967/3364/22909/10463/5886/4331/2965/5426/6117/2067/11284/27343/2966/728340/135458/1642/6118/1161/2071/56949/5893/6119/2068/728340/11143/64210/2968/4968/3150/1069/10714/57654/84464/5424/83990/675
CC	GO:0000502	proteasome complex	60	-0.52783	-1.51321	0.00740741	0.0643397	0.0478863	15687	tags=90%, list=45%, signal=49%	7337/5696/5694/5698/5689/5690/9352/5887/5718/5700/5713/5686/9491/5684/29979/3416/5706/5685/23198/5695/11047/9861/5720/9690/5886/23392/5721/5688/5719/5715/5707/80227/5702/7415/5682/5701/5714/5705/5687/5717/5709/5691/9097/90637/5693/51377/5708/5704/10213/5692/10197/5716/5710/3315
BP	GO:0033559	unsaturated fatty acid metabolic process	114	0.523658	2.02283	0.00740741	0.0643397	0.0478863	2746	tags=35%, list=8%, signal=32%	1544/1571/1558/1557/552/1548/1543/5740/1549/5743/3248/284541/1579/3553/5730/1555/1559/8529/1907/5321/79966/1553/5742/30/6342/1573/29785/66002/22952/1109/4051/57406/6916/27306/240/1562/1906/1565/199974/22949
BP	GO:0050853	B cell receptor signaling pathway	114	0.851551	3.28945	0.00740741	0.0643397	0.0478863	2556	tags=68%, list=7%, signal=63%	28420/3493/3507/3503/28392/28395/3501/28450/28467/28388/28442/28394/28444/28439/28448/28408/28455/28434/28391/28468/3495/3514/28426/28410/100423062/102723169/3494/3538/28400/28423/3500/3539/28409/28412/28424/28461/3502/28457/28414/28449/28454/28385/28834/28464/2213/28445/640/28401/102723168/28432/28452/28473/931/973/28466/5579/150372/115352/952/11314/5788/28429/3702/933/3497/660/930/3542/55024/43…
BP	GO:0002468	dendritic cell antigen processing and presentation	14	0.815592	1.97471	0.00746269	0.064624	0.0480979	2058	tags=50%, list=6%, signal=47%	6366/6363/2213/7057/10875/968/1236
BP	GO:0009071	serine family amino acid catabolic process	14	0.770502	1.86554	0.00746269	0.064624	0.0480979	3537	tags=71%, list=10%, signal=64%	10993/6470/1610/1036/51380/189/2731/102724560/875/2653
BP	GO:0070942	neutrophil mediated cytotoxicity	14	0.769633	1.86343	0.00746269	0.064624	0.0480979	2936	tags=71%, list=8%, signal=65%	6372/1776/1511/54210/171389/383/1991/566/2147/4615
MF	GO:0003714	transcription corepressor activity	187	-0.428388	-1.40058	0.0075431	0.0652547	0.0485673	11012	tags=55%, list=32%, signal=37%	1428/54361/54880/84962/84875/51616/7089/3337/5204/161882/6427/9541/115950/9219/163126/286205/51684/8841/1487/26036/26145/55729/9994/22938/7290/9112/55929/28996/3065/29117/5932/3068/221895/150572/8409/10514/7251/5469/51588/79039/5245/4204/57326/84864/23613/7088/283248/57727/51567/2874/29995/57649/328/3192/54531/10856/55749/9425/1822/23543/57761/359948/10766/23309/51564/10765/10419/10589/51548/5036…
BP	GO:0051648	vesicle localization	175	-0.434322	-1.41238	0.00755124	0.0652594	0.0485708	9116	tags=47%, list=26%, signal=34%	23291/5861/4641/10312/6845/57234/79443/55686/3799/6517/2647/54536/22906/26276/83930/6794/63915/23233/4644/10053/8729/1201/9371/1785/81/118426/60412/375/1778/91978/10948/10342/10016/585/9024/55062/54732/55330/64149/54874/22920/84984/8943/8517/283446/8195/7016/84062/3064/1453/11127/10113/5871/80128/6854/3985/54820/10540/8546/4133/23557/65082/55930/3798/59349/388552/10947/1020/10652/1201/254263/4648…
MF	GO:0030515	snoRNA binding	32	-0.585517	-1.52143	0.00759494	0.0655711	0.0488028	12054	tags=78%, list=35%, signal=51%	131870/9221/3669/7520/9790/92856/26747/55505/11164/10607/54433/84309/4809/27042/51602/55813/5591/1736/705/57647/10528/55651/55127/9136/4521
BP	GO:0032212	positive regulation of telomere maintenance via telomerase	34	-0.585221	-1.53363	0.00761421	0.0655835	0.048812	10149	tags=76%, list=29%, signal=54%	7520/1499/25913/6950/5594/5073/140609/8658/5609/11284/26272/8550/10694/10574/545/65057/10576/1736/3178/10575/22948/5595/908/7203/9212/4751
BP	GO:0009308	amine metabolic process	117	0.473009	1.84628	0.00763359	0.0655835	0.048812	3387	tags=33%, list=10%, signal=30%	169355/1621/9464/4837/11185/4061/7054/1543/6999/340595/285671/6505/635/2625/27284/8564/18/29958/27163/4929/26/8942/2643/6622/3067/6799/1610/1812/2639/6817/1312/23498/9056/79814/5053/1644/2861/3689/8639
BP	GO:0072676	lymphocyte migration	117	0.494021	1.9283	0.00763359	0.0655835	0.048812	4073	tags=44%, list=12%, signal=39%	6366/6363/1893/6387/5979/6288/6368/7499/6358/6347/10563/6348/2625/6351/9023/131450/22914/100528032/6367/729230/6352/1880/81704/9750/56253/1236/388372/2838/30009/5293/124976/2529/6360/6846/257144/6693/199/3676/6349/414062/6369/9420/7535/5294/11035/6375/3695/6354/1235/3383/6356/64005
BP	GO:0006458	'de novo' protein folding	40	-0.55733	-1.50092	0.00765306	0.0655835	0.048812	13755	tags=85%, list=40%, signal=51%	30001/54788/9403/3312/2281/27348/3306/3329/3337/573/3313/27433/3336/6388/7266/6782/202052/3305/3310/2580/27000/10728/3309/56886/2280/10576/374407/25822/51182/131474/3304/23753/10808/3303
BP	GO:0009074	aromatic amino acid family catabolic process	16	0.798517	1.99453	0.00766283	0.0655835	0.048812	3028	tags=69%, list=9%, signal=63%	169355/6999/2954/3242/6898/8564/8942/23498/5053/2184/5860
BP	GO:0006301	postreplication repair	31	-0.587762	-1.51073	0.00767263	0.0655835	0.048812	10668	tags=71%, list=31%, signal=49%	84875/199990/7336/7320/55339/201973/7335/7334/7415/197370/83932/353497/5429/7319/672/56852/5111/5424/4436/5427/9768/51514
MF	GO:0034061	DNA polymerase activity	31	-0.595906	-1.53166	0.00767263	0.0655835	0.048812	8527	tags=81%, list=25%, signal=61%	51455/51426/5423/5428/7014/57804/1791/201973/5426/7013/54108/27343/54107/10728/353497/5429/1736/10714/5422/27434/11232/5424/5427/10721/7015
MF	GO:0035198	miRNA binding	33	-0.585861	-1.5217	0.00767263	0.0655835	0.048812	10941	tags=71%, list=32%, signal=48%	23369/29066/26523/23318/9782/2332/51490/6895/3181/8241/5936/87178/1994/283131/23567/3178/6659/84872/10984/9782/27161/6657/5460/131405
BP	GO:0051443	positive regulation of ubiquitin-protein transferase activity	31	-0.591627	-1.52066	0.00767263	0.0655835	0.048812	8963	tags=61%, list=26%, signal=45%	7332/266740/10273/51343/7334/84259/6500/6187/55208/57761/648/5300/8312/166979/27338/5347/991/11065/51438
MF	GO:0140142	nucleocytoplasmic carrier activity	31	-0.590288	-1.51722	0.00767263	0.0655835	0.048812	11074	tags=74%, list=32%, signal=50%	3842/3843/10073/23534/3840/64328/51501/10204/8021/51194/23214/56478/79711/7514/3837/5901/1434/30000/11097/55705/57510/3838/402569
BP	GO:0000184	nuclear-transcribed mRNA catabolic process, nonsense-mediated decay	37	-0.566204	-1.50568	0.00769231	0.0656092	0.0488311	12547	tags=86%, list=36%, signal=55%	2935/4686/55802/79048/154197/9811/2107/26019/5073/5394/84305/4116/167227/196513/55181/3646/10921/22916/5976/6499/51594/65110/55110/9939/9775/9887/26986/22794/65109/56006/9704/23381
MF	GO:0016616	oxidoreductase activity, acting on the CH-OH group of donors, NAD or NADP as acceptor	124	0.411213	1.60631	0.00769231	0.0656092	0.0488311	3265	tags=33%, list=9%, signal=30%	127/345275/126/6718/6716/8608/3248/284541/125/3290/2819/124/22977/131/130/5959/8630/26227/3283/197257/51181/1962/201140/3284/3294/1109/6652/56898/3948/9380/622/92483/22949/93517/84869/137872/340811/1593/284273/2531/157739
CC	GO:0000791	euchromatin	38	-0.553687	-1.47715	0.00773196	0.0656092	0.0488311	6082	tags=74%, list=18%, signal=61%	1385/1499/1791/3024/6667/6908/27443/55209/6045/8805/26012/10856/388610/27316/150921/3007/10155/440093/11335/26287/3297/3006/3005/6929/3015/1788/84733/29128
MF	GO:0004520	endodeoxyribonuclease activity	38	-0.554742	-1.47997	0.00773196	0.0656092	0.0488311	8497	tags=68%, list=25%, signal=52%	84083/5932/58511/10111/348654/2067/6188/79008/6419/328/4361/548593/80198/200558/84464/5889/64421/9941/7515/1773/1763/7517/55345/2237/1775/9156
BP	GO:0031507	heterochromatin assembly	38	-0.56697	-1.51259	0.00773196	0.0656092	0.0488311	11653	tags=71%, list=34%, signal=47%	83852/22933/22893/23347/23378/53615/55729/57343/3065/83989/51535/54107/23272/11176/7175/10155/22880/440093/9869/2145/6839/1786/8091/57673/80312/1788/3070
BP	GO:0001909	leukocyte mediated cytotoxicity	121	0.521943	2.03318	0.00775194	0.0656092	0.0488311	4202	tags=47%, list=12%, signal=42%	6372/1776/2213/10666/1511/912/3575/9437/11126/911/10859/913/563/3824/54210/8807/22914/100528032/4068/5788/114836/171389/383/57823/5272/1991/387837/259197/566/56253/3004/3071/79465/26228/1524/3811/6688/3821/5551/2147/7305/3902/7409/4615/3594/201294/5873/3606/10125/11035/6375/11151/3122/3383/567/84868/3952
BP	GO:0002688	regulation of leukocyte chemotaxis	121	0.417603	1.62673	0.00775194	0.0656092	0.0488311	3972	tags=40%, list=11%, signal=35%	6366/6363/6387/2358/3579/59341/7057/5764/6347/10563/6348/1907/5054/6351/1230/3569/22914/100528032/3576/1843/1436/729230/2841/6352/9750/1236/3071/26228/1524/6846/1240/6688/199/683/1906/63940/728/727/719/1908/9353/3929/6375/6354/2155/5880/1435/1235
BP	GO:0003206	cardiac chamber morphogenesis	121	0.41894	1.63194	0.00775194	0.0656092	0.0488311	3462	tags=31%, list=10%, signal=28%	27302/653/7472/9464/3084/4061/79977/4889/57057/3491/4036/2263/7010/2294/2625/23414/6092/7481/9241/9510/57211/4634/2274/4624/4091/5318/5950/7049/10512/2022/187/58495/4092/4625/6899/2627/10370/9353
BP	GO:0019730	antimicrobial humoral response	121	0.502672	1.95811	0.00775194	0.0656092	0.0488311	2020	tags=29%, list=6%, signal=27%	9547/6372/3512/3493/3507/28912/3494/6441/6283/5473/2919/5197/1511/1668/2920/1672/78989/5196/10563/8993/6374/6280/116842/2244/3273/820/85569/10406/2921/3576/2243/5657/283/1991/566
BP	GO:0050868	negative regulation of T cell activation	121	0.455063	1.77265	0.00775194	0.0656092	0.0488311	3399	tags=31%, list=10%, signal=28%	339390/79679/1378/2213/6441/26279/11326/3586/1840/80380/2267/10859/11314/10875/53833/383/5621/10288/9750/864/56253/29126/3071/30009/201633/26191/79626/942/941/54900/6693/9306/3902/4092/654346/11006/282618/6469
BP	GO:0000027	ribosomal large subunit assembly	27	-0.624083	-1.56182	0.00779221	0.0658851	0.0490365	8529	tags=67%, list=25%, signal=50%	6125/6152/6134/51154/6128/6175/56342/22907/6147/84231/55299/220717/6169/4839/54475/23212/23246/140801
BP	GO:0071621	granulocyte chemotaxis	123	0.482999	1.87929	0.0078125	0.0659918	0.0491159	3518	tags=46%, list=10%, signal=41%	6372/6366/6363/6288/3577/3579/6368/6279/6283/5473/59341/2919/5197/7057/2920/5196/6358/6347/10563/6374/6348/6280/1907/6351/1441/54210/2921/3576/6367/1436/5142/6352/9750/1236/388372/3071/5293/2207/6360/6846/1240/30817/683/1906/6349/414062/6369/7409/728/719/3689/1908/9353/3929/5294/6850
BP	GO:0006639	acylglycerol metabolic process	127	0.417108	1.62354	0.00787402	0.066381	0.0494056	3813	tags=36%, list=11%, signal=32%	1571/84879/80168/7069/1071/5105/337/7148/10998/2180/5321/3990/1373/116519/335/116255/283/4547/6653/5106/13/11145/350/847/345/9388/57406/84649/150094/392636/9104/2822/84803/8526/2538/11057/3949/2710/718/11343/2166/5294/9663/23411/51141/338
BP	GO:1990266	neutrophil migration	120	0.494833	1.92415	0.00787402	0.066381	0.0494056	3518	tags=48%, list=10%, signal=44%	6372/6366/6363/6288/3577/3579/6368/6279/6283/5473/2919/5197/7499/2920/5196/6358/6347/10563/6374/6348/6280/1907/6351/1441/54210/2921/3576/6367/5657/5142/6352/9750/1236/388372/3071/5293/399/2529/2207/6360/6846/683/1906/6349/414062/6369/7409/728/4615/255231/719/3689/1908/3554/9353/3929/5294/6850
MF	GO:0070182	DNA polymerase binding	22	-0.673377	-1.60115	0.00795756	0.0669834	0.0498539	9097	tags=73%, list=26%, signal=54%	8099/286257/3320/51750/65057/10728/55226/3326/11232/79035/6597/5111/55215/5888/2177/81620
MF	GO:0004745	NAD-retinol dehydrogenase activity	19	0.762601	1.995	0.00796813	0.0669834	0.0498539	2029	tags=53%, list=6%, signal=50%	127/126/8608/125/124/131/130/5959/8630/201140
BP	GO:0006690	icosanoid metabolic process	122	0.54466	2.11078	0.008	0.0669834	0.0498539	3617	tags=41%, list=10%, signal=37%	1544/1571/1558/1557/552/1548/1543/5740/1549/5743/3248/284541/124975/1579/3553/5730/1555/1559/2687/8529/1907/5321/1553/2678/7097/5742/1573/29785/66002/22952/64174/1109/4051/5322/57406/6916/27306/240/1562/1906/1565/199974/22949/241/284273/8824/11343/2166/6850/51/23411
BP	GO:0032612	interleukin-1 production	125	0.457576	1.77225	0.008	0.0669834	0.0498539	4138	tags=36%, list=12%, signal=32%	6363/3495/6288/1958/353514/11027/3479/3586/5004/6348/5005/3569/51311/9447/7124/335/7099/149628/3458/64581/4210/115362/566/114548/1236/199713/4332/55655/91662/1524/54206/945/7305/3603/4615/11006/140885/834/58484/2864/80149/2950/84868/80772/54
BP	GO:0032652	regulation of interleukin-1 production	125	0.457576	1.77225	0.008	0.0669834	0.0498539	4138	tags=36%, list=12%, signal=32%	6363/3495/6288/1958/353514/11027/3479/3586/5004/6348/5005/3569/51311/9447/7124/335/7099/149628/3458/64581/4210/115362/566/114548/1236/199713/4332/55655/91662/1524/54206/945/7305/3603/4615/11006/140885/834/58484/2864/80149/2950/84868/80772/54
BP	GO:0072329	monocarboxylic acid catabolic process	122	0.579694	2.24656	0.008	0.0669834	0.0498539	3994	tags=45%, list=12%, signal=40%	1592/84879/6718/5105/1579/112817/64902/8647/33/2168/8529/10449/84129/56603/54363/35/5446/2110/6822/197257/5106/30/11001/38/1962/6342/8309/66002/414328/2639/34/4051/189/32/1376/56898/23417/1892/219970/3712/2184/84696/11057/2166/1891/5095/83752/9663/51/283927/55268/3033/51390/5825/5264
BP	GO:0099024	plasma membrane invagination	122	0.773654	2.99823	0.008	0.0669834	0.0498539	923	tags=46%, list=3%, signal=45%	8685/28420/3493/3507/3503/28392/28395/3501/28450/28467/28388/28442/28394/28444/28439/28448/28408/28455/28434/28391/28468/3495/3514/28426/28410/100423062/102723169/3494/3538/28400/28423/3500/3539/28409/28412/28424/28461/3502/28457/28414/84466/28449/28454/28385/28834/28464/2213/28445/114786/28401/102723168/7057/28432/28452/28473/28466
BP	GO:0006638	neutral lipid metabolic process	128	0.421667	1.64212	0.00813008	0.0679403	0.0505661	3813	tags=37%, list=11%, signal=33%	1571/84879/80168/7069/1071/5105/337/7148/10998/2180/5321/3990/1373/116519/335/116255/283/4547/6653/6622/5106/13/11145/350/847/345/9388/57406/84649/150094/392636/9104/2822/84803/8526/2538/11057/3949/2710/718/11343/2166/5294/9663/23411/51141/338
[truncated: 7,571 more rows]
