# Supplementary material for: Identifying and Exploring the Candidate Susceptibility Genes of Cirrhosis Using the Multi-Tissue Transcriptome-Wide Association Study
Source: Front Genet. 2022 May 13;13:878607. doi: 10.3389/fgene.2022.878607 (PMC9136150; doi:10.3389/fgene.2022.878607)
Supplement: Supplementary file 4 [file Table1.csv]

Supplementary Table 1: Genes significantly associated with risk of cirrhosis
PANEL	ID	CHR	P0	P1	HSQ	BEST.GWAS.ID	BEST.GWAS.Z	EQTL.ID	EQTL.R2	EQTL.Z	EQTL.GWAS.Z	NSNP	NWGT	MODEL	MODELCV.R2	MODELCV.PV	TWAS.Z	TWAS.P	Bonferroni
Liver	SKIV2L	6	31926888	31937532	0.161	rs17200740	-3.35	rs1144708	-0.00489	3.64	-2.48	222	222	blup	0.065	0.00087	-3.9944	6.49E-05	0.0112926
Liver	JPH4	14	24037283	24048009	0.3562	rs8017130	2.98	rs10149618	-0.006585	-3.68	0.968	445	445	blup	0.017	0.058	-3.7205	0.000199	0.018507
Pancreas	UQCC2	6	33663126	33679504	0.3094	rs626156	3.957	rs2296748	0.145	-6.62	-3.327	515	515	blup	0.23	2.30E-14	3.88417	0.000103	0.02678
Pancreas	RP11-91I8.3	18	6728820	6729167	0.468	rs333106	3.75	rs7506974	0.30233	-8.28	2.362	603	32	enet	0.3	4.50E-19	-3.4513	0.000558	0.040734
Pancreas	MAU2	19	19431654	19469563	0.0906	rs10401969	-4.09	rs1859287	0.072224	-4.21	-3.797	366	1	top1	0.072	3.30E-05	3.797	0.000146	0.047012
Spleen	ERAP1	5	96096521	96143803	0.4646	rs12109525	4	rs1057569	0.211	-6.3	-3.092	501	14	lasso	0.37	4.80E-16	3.884217	0.000103	0.019364
Spleen	PUS3	11	125763381	125773116	0.2174	rs599702	4.22	rs7124748	0.130146	4.44	3.96	559	1	top1	0.13	4.90E-06	3.96	7.49E-05	0.0184254
Thyroid	ZNF677	19	53731577	53758151	0.1788	rs16984664	-4.09	rs16984664	0.112	-6.85	-4.088	477	1	top1	0.11	4.10E-12	4.088	4.35E-05	0.029145
Thyroid	ARHGAP40	20	37230577	37279678	0.6866	rs1569707	-3.07	rs1883784	0.304	11.25	-2.966	482	16	lasso	0.45	2.80E-53	-3.96114	7.46E-05	0.0172326
Thyroid	SHANK3	22	51112843	51171726	0.1438	rs6010044	-3.95	rs8142140	0.0935	6.33	-3.878	235	1	top1	0.094	2.80E-10	-3.878	0.000105	0.02982
