# Supplementary material for: Identifying and Exploring the Candidate Susceptibility Genes of Cirrhosis Using the Multi-Tissue Transcriptome-Wide Association Study
Source: Front Genet. 2022 May 13;13:878607. doi: 10.3389/fgene.2022.878607 (PMC9136150; doi:10.3389/fgene.2022.878607)
Supplement: Supplementary file 5 [file Table5.xlsx]

## Sheet: Sheet1
Supplementary Table 5：KEGG PATHWAYS of GSEA analysis of differential genes in liver cancer tissue and adjacent tissue
ID	Description	setSize	enrichmentScore	NES	pvalue	p.adjust	qvalues	rank	leading_edge	core_enrichment
hsa05022	Pathways of neurodegeneration - multiple diseases	462	-0.403285	-1.39388	0.0010101	0.0267965	0.0177034	11683	tags=57%, list=34%, signal=38%	1327/1432/4716/5706/518/6263/5685/468/9896/27019/5695/1499/8678/673/3708/2876/11047/324/7419/5970/54361/1459/4722/778/9861/539/374291/51079/83544/836/4704/8313/7474/3831/4708/5894/7277/54539/27089/7846/808/4713/342371/2880/5603/1329/9377/509/2911/441925/7332/113457/5594/506/317/2882/126328/79139/4747/9167/1133/10023/5861/5601/5688/27123/5719/5715/5535/6391/55860/637/815/7473/55255/5707/8772/55669…
hsa05168	Herpes simplex virus 1 infection	493	-0.445999	-1.54281	0.00101112	0.0267965	0.0177034	11507	tags=59%, list=33%, signal=40%	4049/51276/5500/6892/147694/5819/6432/147687/219749/7773/5970/7571/81856/7771/339318/163227/3460/93134/836/8891/5371/7766/163081/162966/57786/7567/7730/55762/59348/6428/6427/55552/121274/7596/8717/3135/440515/51710/388559/7673/10172/342892/3105/84924/6426/27102/7770/115509/330/91120/7565/8683/2923/317/51135/285267/79088/7581/22869/163087/8893/27153/54106/163131/730051/342909/163049/199704/90592/5…
hsa05010	Alzheimer disease	370	-0.408128	-1.39887	0.00102459	0.0267965	0.0177034	12005	tags=61%, list=35%, signal=40%	5684/5532/5610/10975/515/1855/1327/3416/4716/5706/518/6263/5685/468/5695/1499/8678/673/3643/3708/11047/324/7419/5970/54361/1459/4722/778/9861/539/374291/51079/836/4704/8313/7474/3831/4708/5894/7277/54539/83464/27089/7846/808/4713/1329/9377/509/6868/441925/113457/5594/506/317/126328/9167/1133/10023/5601/5688/27123/5719/5715/55851/5535/6391/637/7473/5291/10313/5707/8772/8883/102/3799/2906/2932/2340…
hsa05014	Amyotrophic lateral sclerosis	351	-0.435358	-1.48713	0.00103093	0.0267965	0.0177034	12179	tags=63%, list=35%, signal=41%	4686/81929/4706/5684/5532/29979/10975/515/9818/1327/1432/4716/5706/518/10762/5685/468/9896/27019/144983/5695/8678/6432/2876/11047/4722/9861/539/374291/2733/51079/83544/836/4704/9972/3831/4708/7277/54539/27089/129401/6428/7846/4713/23279/2880/5603/1329/9377/9883/509/441925/113457/506/317/2882/126328/79139/4747/9167/9782/5861/5688/5719/5715/5535/6391/55860/637/55255/5707/3181/3799/2906/4720/10121/1…
hsa05016	Huntington disease	293	-0.459648	-1.55507	0.00105263	0.0267965	0.0177034	12131	tags=65%, list=35%, signal=43%	4706/9519/5684/10975/515/5435/1327/4716/5706/518/1385/5685/27019/5695/8678/3708/2876/11047/7419/4722/9861/539/374291/51079/83544/836/4704/3831/4708/7277/54539/27089/7846/4713/2880/6667/1329/9377/509/441925/113457/1212/6908/506/317/2882/126328/9167/5601/163/5688/5431/5719/5715/6391/55860/3065/5433/5707/627/3799/1173/4720/10121/1337/5702/1350/26100/5609/7280/10120/5441/160/10383/22863/5682/203068/2…
hsa05203	Viral carcinogenesis	202	-0.501428	-1.65244	0.0010661	0.0267965	0.0177034	12190	tags=64%, list=35%, signal=42%	54145/4055/9519/158983/5610/3134/1739/7874/3190/1385/468/8364/896/6722/3018/7419/5970/128312/836/2967/9114/3017/5902/894/8717/3135/1386/3105/1237/8841/5594/6908/3516/28973/2958/22938/2965/255626/7529/3065/5291/8379/2885/27044/55697/6714/387/83933/5829/5879/572/2966/728340/3066/55869/4893/1642/2934/10971/1017/8345/81/6502/841/8359/1108/7532/1232/10488/7187/8360/7533/7534/8366/4791/728340/51564/366…
hsa03010	Ribosome	154	-0.597141	-1.91856	0.00108814	0.0267965	0.0177034	11754	tags=73%, list=34%, signal=48%	6231/6203/51187/64960/6235/6144/6123/6124/11222/6207/6230/6138/2197/6218/6229/64965/6210/64969/64963/6206/6171/51069/51021/6160/6157/51318/29074/6182/6189/51073/65003/6159/6125/23521/11224/6208/6141/51264/6191/6130/6152/6205/7311/10573/29088/6161/51263/64979/6194/64928/55173/6168/6143/29093/6187/6176/6209/6134/25873/6202/6165/6150/51081/219927/6158/6228/6234/6192/6188/6142/63931/6133/4736/51121/9…
hsa03040	Spliceosome	147	-0.56788	-1.81459	0.00110742	0.0267965	0.0177034	13236	tags=82%, list=38%, signal=51%	55119/3312/56259/10523/9716/58517/10772/9785/101954264/101954268/4686/6434/10286/102724594/3190/5356/144983/23450/6432/4670/3306/10291/9410/29896/23451/27339/1655/10946/51503/25949/8559/6428/6427/55660/84950/6426/5093/8683/51729/22938/151903/9128/6634/1665/4116/11017/83443/22985/23020/10907/10992/9879/199746/11325/27258/9416/988/3183/23658/10569/9984/153527/220988/3305/24148/6636/26121/84991/3310…
hsa04110	Cell cycle	126	-0.651392	-2.04419	0.00111359	0.0267965	0.0177034	7581	tags=61%, list=22%, signal=48%	3066/4087/5001/6500/51433/9126/10971/10459/4999/23595/1017/9978/8243/1032/6502/494551/1874/7532/7709/1022/7533/7534/545/64682/25/5591/9184/8697/5885/29945/1019/51529/994/85417/1875/51434/10926/1871/5933/11200/5111/4176/4174/1111/4173/9700/4172/9134/4175/1030/8317/993/1031/4085/4171/23594/1870/898/4998/27127/891/2810/5347/8318/9088/990/9232/701/890/983/699/9133/991/7272/1869/1029/995
hsa00190	Oxidative phosphorylation	121	-0.528209	-1.65232	0.00111982	0.0267965	0.0177034	11948	tags=70%, list=35%, signal=46%	10975/515/5464/1327/4716/518/495/4722/539/374291/51079/1352/51382/4704/4708/8992/9114/54539/27089/4713/10632/1329/9377/509/527/506/23545/126328/127124/521/9167/10063/523/10312/6391/4720/1337/1350/534/29796/1351/4696/4695/4724/4710/4712/10476/4709/55967/514/517/1347/1340/535/1349/4728/51606/4701/533/4702/4715/4700/4694/440567/4697/529/4726/7388/7381/125965/9551/1345/9296/537/1537/54205/516/528/245…
hsa03008	Ribosome biogenesis in eukaryotes	99	-0.521725	-1.59635	0.00113507	0.0267965	0.0177034	11008	tags=57%, list=32%, signal=39%	1459/9790/25996/92856/138716/22803/23160/55781/10199/55505/10436/55341/10607/54433/10482/166378/10557/84128/3692/54552/29889/10556/102157402/10248/4809/26354/29107/51602/10775/51096/51367/1460/7514/84135/27341/55813/55916/55226/1457/65083/5901/10940/1736/55131/83732/283106/29102/23560/10813/2091/10799/10528/55651/55127/4931/6949/81691
hsa03013	Nucleocytoplasmic transport	108	-0.532418	-1.64565	0.00113766	0.0267965	0.0177034	11074	tags=71%, list=32%, signal=49%	3842/2733/9972/3843/10073/23534/129401/5411/3840/23279/6612/9883/64328/26019/84305/51808/4116/22985/8021/80145/10482/51194/100101267/9984/5905/23214/10921/6396/7329/22916/6613/84321/5976/8086/91181/11260/79711/79228/29107/23511/65110/7514/79902/55110/55916/3837/57187/5901/1434/23636/8480/55706/9939/7175/9775/55746/23165/25909/9688/9670/348995/30000/57122/22794/8563/11097/23225/9631/55705/79023/79…
hsa03018	RNA degradation	79	-0.530483	-1.601	0.00116144	0.0267965	0.0177034	12609	tags=73%, list=37%, signal=47%	170506/1656/10140/5211/131870/8761/55802/9924/11044/154197/3329/387712/4848/9337/255967/4850/22803/23644/80349/3313/5073/5394/9652/23016/23517/5213/2023/167227/57472/27258/10200/23658/196513/23404/9125/51010/87178/11340/51013/6499/5214/25904/84186/51690/10766/4849/54512/51691/26986/80153/10950/56915/57819/5393/5042/25804/80336/132430
hsa03460	Fanconi anemia pathway	54	-0.691544	-1.95689	0.00123916	0.0267965	0.0177034	7213	tags=72%, list=21%, signal=57%	84126/4292/6118/79008/378708/7398/80233/545/6119/79728/5395/548593/353497/80198/5429/9894/2188/80010/201254/8940/84464/57697/672/197342/5889/2175/83990/675/2189/91442/2178/116028/641/55215/2187/5888/2177/146956/29089
hsa03440	Homologous recombination	41	-0.703706	-1.90271	0.00128866	0.0267965	0.0177034	8584	tags=85%, list=25%, signal=64%	5425/6117/5932/10111/6118/5890/29086/84142/6742/4361/9577/5893/51720/7979/6119/79728/5892/80198/10714/8940/672/5889/11073/50511/5424/580/83990/675/25788/7517/641/5888/7516/146956/8438
hsa03030	DNA replication	36	-0.729633	-1.92183	0.00130208	0.0267965	0.0177034	3707	tags=89%, list=11%, signal=79%	5425/5426/6117/6118/6742/54107/6119/79621/5982/5985/246243/5981/10714/5422/3978/1763/5111/5424/5983/5557/5558/4176/4174/4173/23649/5427/4172/5984/2237/4175/10535/4171
hsa03430	Mismatch repair	23	-0.710654	-1.70947	0.00136799	0.0267965	0.0177034	8584	tags=87%, list=25%, signal=65%	5425/6117/4292/6118/6742/27030/6119/5395/2956/5982/5985/5981/10714/3978/5111/5424/5983/4436/5984/9156
hsa05206	MicroRNAs in cancer	266	-0.418365	-1.40991	0.00208551	0.0362745	0.0239651	3333	tags=30%, list=10%, signal=27%	3065/1399/7473/5291/90427/2885/7422/599/6654/1545/387/2475/3066/442903/6541/4893/5598/54541/4082/7168/7329/4855/406886/2261/10298/648/25/3678/406913/2744/5328/6659/5605/11186/4194/4318/9759/994/5595/8503/6464/57521/10014/672/5335/5578/10297/2065/1942/3265/1871/5296/407014/5159/578/1786/5155/8091/1788/1789/1945/89780/5154/9134/1944/3925/993/4854/2146/1870/898/9493/131405/3236/113130/1869/10642/102…
hsa04714	Thermogenesis	219	-0.438169	-1.44945	0.00214133	0.0362745	0.0239651	12556	tags=67%, list=36%, signal=43%	60/7386/2778/4711/7350/8289/29078/115/4706/10975/515/10818/1327/1432/4716/9658/518/1385/2641/4722/539/493753/374291/51079/1352/4704/4708/54539/27089/4713/1386/10632/5603/1329/9377/6603/509/2181/4878/506/126328/521/25915/9167/10063/55471/23028/6391/6199/51287/6198/2885/152831/6654/6601/4720/1337/1350/2475/29796/1351/4696/6194/6604/4893/4695/4724/4710/4712/6605/116228/28958/10476/4709/55967/65260/1…
hsa04120	Ubiquitin mediated proteolysis	142	-0.490703	-1.55923	0.00222717	0.0362745	0.0239651	13902	tags=74%, list=40%, signal=44%	55236/9320/140739/10393/55958/7327/57448/4214/331/55284/7321/8454/3093/148581/25847/9063/8945/118424/246184/51619/10277/26091/7328/7428/8451/55070/54926/11060/5371/7320/25906/27339/867/9690/84447/10477/996/7332/330/9616/9039/29882/55120/8925/23291/8881/6923/8924/7324/10273/89910/10075/51343/7334/7322/326/10054/868/7311/9817/7317/4281/26272/6500/51433/51588/64750/1642/8453/1161/65264/9978/6502/237…
hsa05034	Alcoholism	184	-0.451171	-1.47638	0.00322581	0.0362745	0.0239651	11559	tags=62%, list=33%, signal=42%	1392/2782/1385/5500/468/8364/673/399694/3018/128312/2787/51764/116443/317772/5894/3017/808/8335/1386/8841/2785/5594/2790/10645/3021/2770/255626/3065/2783/627/2885/2906/8354/6654/8334/83933/6531/3020/805/3066/55869/4893/5499/221613/8345/8359/135/2784/10488/8360/3177/8520/94239/2902/8366/116444/55766/51564/64764/8363/653604/5501/8350/1388/90993/10681/8331/440093/2030/9759/9555/85236/5595/6464/10014…
hsa04141	Protein processing in endoplasmic reticulum	171	-0.463586	-1.5035	0.00326442	0.0362745	0.0239651	14005	tags=70%, list=41%, signal=42%	29978/5887/55768/30001/7327/81567/9632/54788/7321/51360/8454/3312/51009/22872/9451/118424/51619/10277/6238/5610/29979/23193/64215/468/64374/3306/9601/22824/9373/80267/6184/55432/26270/3337/573/5034/55829/56605/84447/10299/27102/2923/5886/165324/79139/285126/6048/23471/5601/10273/6748/10952/7184/7322/5609/7415/55741/111089941/6500/3320/5589/823/7841/201595/811/25956/3305/9978/22926/10960/23640/510…
hsa04114	Oocyte meiosis	129	-0.465897	-1.46696	0.00333333	0.0362745	0.0239651	7403	tags=39%, list=21%, signal=31%	6500/51433/5499/9126/441272/10971/10459/1017/9978/8243/196883/442590/7532/5518/7533/7534/64682/818/5525/5528/5501/8697/5526/729597/29945/51529/5595/51434/5600/441273/6300/245711/112/9700/163688/9134/4085/6790/898/151648/27127/891/5347/9088/9232/983/699/9133/286151/991/995
hsa00120	Primary bile acid biosynthesis	17	0.742579	1.95854	0.00352113	0.0362745	0.0239651	3154	tags=59%, list=9%, signal=53%	51302/6718/1582/10998/9023/6342/8309/1109/9420/1593
hsa00340	Histidine metabolism	22	0.800181	2.23667	0.00371747	0.0362745	0.0239651	1866	tags=45%, list=5%, signal=43%	84735/131669/443/10841/3034/217/26/144193/3067/219
hsa03420	Nucleotide excision repair	46	-0.588673	-1.6285	0.00374532	0.0362745	0.0239651	9437	tags=68%, list=27%, signal=50%	5886/4331/2965/5425/5426/6117/2067/2966/728340/1642/6118/1161/9978/2071/54107/8450/1022/6119/2068/728340/2968/5982/5985/5981/1069/10714/3978/5111/5424/5983/5427/5984
hsa05310	Asthma	28	0.679422	2.02158	0.00389105	0.0362745	0.0239651	4989	tags=66%, list=14%, signal=56%	3586/2206/3117/3118/7124/2205/3111/2207/3117/958/6037/959/3113/3122/3115/6356/3123/3109/5553
hsa00591	Linoleic acid metabolism	29	0.663232	1.99893	0.00395257	0.0362745	0.0239651	2320	tags=41%, list=7%, signal=39%	1544/1576/1571/1558/1557/1559/26279/5320/5321/11145/1573/5322
hsa03410	Base excision repair	33	-0.608814	-1.56475	0.00396301	0.0362745	0.0239651	9777	tags=70%, list=28%, signal=50%	7374/143/6996/5425/5426/23583/27343/54107/328/4595/27301/142/3980/4968/10714/10038/7515/3978/5111/5424/5427/2237/55247
hsa00410	beta-Alanine metabolism	31	0.632751	1.94219	0.00409836	0.0362745	0.0239651	3703	tags=55%, list=11%, signal=49%	84735/1807/4329/18/217/35/219/1962/51733/51380/1806/23417/1892/8639/51/26275/223
hsa00640	Propanoate metabolism	32	0.581738	1.79553	0.00414938	0.0362745	0.0239651	3683	tags=53%, list=11%, signal=48%	4329/18/35/1962/594/32/23417/3948/1892/4594/92483/79611/8801/5095/1629/51/26275
hsa05012	Parkinson disease	253	-0.412338	-1.38381	0.00419287	0.0362745	0.0239651	11683	tags=62%, list=34%, signal=41%	842/2773/3800/5686/9451/7386/2778/4711/118424/4706/5684/10975/515/1327/4716/5706/518/6263/5685/468/5695/3708/11047/7419/4722/9861/539/374291/51079/836/4704/3831/4708/7277/54539/27089/7846/808/4713/1329/9377/509/7332/113457/506/317/126328/9167/5601/5688/2770/5719/5715/6391/815/5707/55669/3799/4720/1337/5702/1350/7280/7311/10383/6531/5682/203068/90550/5701/805/9817/29796/1351/4696/7317/5714/5705/56…
hsa05332	Graft-versus-host disease	38	0.697056	2.18016	0.00423729	0.0362745	0.0239651	4931	tags=69%, list=14%, signal=59%	3553/3569/3117/3118/3824/7124/3458/3804/356/3111/3812/3802/942/3811/941/3821/3117/5551/355/3113/3122/3115/115653/3002/3558/3123/3109
hsa00350	Tyrosine metabolism	36	0.668014	2.08452	0.0042735	0.0362745	0.0239651	3441	tags=50%, list=10%, signal=45%	127/1621/126/7054/125/124/2954/316/3242/131/130/6898/1312/2806/2184/1644/8639/2805
hsa05143	African trypanosomiasis	36	0.601107	1.87574	0.0042735	0.0362745	0.0239651	3349	tags=53%, list=10%, signal=48%	169355/6401/3553/3040/3039/3043/3586/5579/3569/7124/335/3250/8542/3458/5330/356/4615/355/3606
hsa04218	Cellular senescence	156	-0.461572	-1.48263	0.00438116	0.0362745	0.0239651	7777	tags=38%, list=23%, signal=30%	2475/90550/805/4087/4893/7416/5499/823/147746/1017/7046/7417/292/5928/1874/293/4361/7249/545/144715/5501/6009/5605/1019/5810/9261/824/85417/5595/8503/8878/4776/1875/5600/5883/7248/3265/1871/5296/55957/6300/22808/5933/11200/1111/286826/163688/9134/1030/993/1870/898/891/890/983/2305/9133/4605/1869/1029
hsa05330	Allograft rejection	35	0.573078	1.77416	0.00440529	0.0362745	0.0239651	4931	tags=58%, list=14%, signal=50%	3586/3117/3118/7124/3458/356/3111/942/941/3117/5551/958/355/959/3113/3122/3115/3002/3558/3123/3109
hsa00260	Glycine, serine and threonine metabolism	40	0.681727	2.15552	0.00446429	0.0362745	0.0239651	3537	tags=57%, list=10%, signal=52%	64902/27232/10993/635/29958/26227/212/29968/1757/1491/6470/1610/2628/189/51268/211/2731/9380/102724560/875/23464/8639/2653
hsa00380	Tryptophan metabolism	42	0.731626	2.353	0.00446429	0.0362745	0.0239651	3901	tags=60%, list=11%, signal=53%	1544/169355/11185/1543/51166/6999/316/64577/8564/217/26/8942/38/219/1962/847/2639/121278/23498/1892/1644/55526/223/3033/130013
hsa00071	Fatty acid degradation	43	0.659684	2.1444	0.00456621	0.0362745	0.0239651	2536	tags=49%, list=7%, signal=45%	127/126/125/124/33/131/130/2180/10449/36/217/35/30/38/219/1962/51703/2639/34/1376/1892
hsa04975	Fat digestion and absorption	43	0.53638	1.74358	0.00456621	0.0362745	0.0239651	3170	tags=40%, list=9%, signal=36%	80168/337/26279/2168/29881/5320/8613/335/4547/38/64241/5322/84649/2806/64240/10555/19
hsa00280	Valine, leucine and isoleucine degradation	48	0.619736	2.0453	0.0049505	0.0362745	0.0239651	4274	tags=56%, list=12%, signal=49%	54511/64902/316/4329/10449/18/36/217/35/30/38/219/1962/594/3155/34/1892/3712/4594/3158/5095/1629/26275/223/3033/197322/11112
hsa04672	Intestinal immune network for IgA production	46	0.53306	1.74515	0.00497512	0.0362745	0.0239651	3904	tags=47%, list=11%, signal=42%	6387/608/3586/10803/5284/23495/3569/3117/3118/3111/942/941/3117/10673/8741/3676/958/959/3113/3695/3122/3115
hsa00620	Pyruvate metabolism	47	0.573479	1.8851	0.00502513	0.0362745	0.0239651	2695	tags=38%, list=8%, signal=35%	127/126/5105/125/124/131/130/134526/217/197257/5106/38/219/32/3948/9380/5091/92483
hsa00140	Steroid hormone biosynthesis	58	0.58295	1.99495	0.00520833	0.0362745	0.0239651	2464	tags=40%, list=7%, signal=37%	1544/1576/1571/1543/6718/6716/7364/3290/7365/54657/54658/6783/7367/7366/10941/8630/3283/6715/3284/3294/1109/1312/54600
hsa05144	Malaria	50	0.628717	2.07915	0.00526316	0.0362745	0.0239651	3349	tags=58%, list=10%, signal=52%	3082/1378/6401/6403/3553/1379/3040/3039/3043/7057/3586/6347/3569/1440/22914/100528032/3576/7124/7097/7099/3458/3820/975/4615/958/7058/959/3689/3606
hsa04978	Mineral absorption	60	0.691331	2.37887	0.005291	0.0362745	0.0239651	1209	tags=30%, list=3%, signal=29%	4496/4495/4499/340024/4494/6523/4493/55503/10568/4501/4502/4490/4489/6569/486/645745/3162/6546
hsa00590	Arachidonic acid metabolism	61	0.532276	1.83392	0.00531915	0.0362745	0.0239651	2603	tags=39%, list=8%, signal=36%	1571/1558/1557/5740/5743/5730/1555/1559/26279/2687/8529/5320/5321/2053/2678/5742/11145/1573/4051/5322/6916/27306/240/2877
hsa05321	Inflammatory bowel disease	63	0.588084	2.05258	0.00537634	0.0362745	0.0239651	4060	tags=44%, list=12%, signal=39%	3553/8809/3586/2625/3569/3117/3118/8807/7124/7097/7099/3458/50615/30009/3111/4772/3725/3117/6775/6095/3594/4094/3606/3595/3113/3122/3115/3561
hsa00830	Retinol metabolism	65	0.778841	2.71269	0.00555556	0.0362745	0.0239651	1346	tags=46%, list=4%, signal=44%	1544/1592/1576/127/9227/1558/1548/126/1543/1549/7364/8608/125/7365/54657/1555/1559/54658/124/316/131/7367/130/220/53630/7366/10941/5959/8630/56603
hsa05204	Chemical carcinogenesis - DNA adducts	65	0.717476	2.49896	0.00555556	0.0362745	0.0239651	2643	tags=48%, list=8%, signal=44%	1544/1576/10/1571/1558/1557/1548/1543/1549/5743/7364/3290/7365/54657/64816/1559/54658/7367/2949/2939/7366/10941/1553/6822/6799/653689/6817/9/27306/54600/1562
hsa00982	Drug metabolism - cytochrome P450	68	0.733093	2.55241	0.00625	0.0362903	0.0239756	3052	tags=51%, list=9%, signal=47%	1544/1576/1571/127/1558/1557/1548/126/1549/7364/125/7365/54657/1555/1559/54658/124/316/131/7367/130/2949/2939/7366/10941/2328/2327/653689/27306/54600/1565/107987478/107987479/2330/4257
hsa05140	Leishmaniasis	73	0.465508	1.65846	0.00636943	0.0362903	0.0239756	3904	tags=37%, list=11%, signal=33%	2353/1378/5743/3553/1379/3586/5579/2215/3117/3118/7124/7097/1536/7099/3458/2214/653361/3111/3725/3117/3676/4615/718/3689/3113/3122/4689/3115
hsa00980	Metabolism of xenobiotics by cytochrome P450	74	0.696459	2.48167	0.00649351	0.0362903	0.0239756	2674	tags=46%, list=8%, signal=42%	1544/1576/1571/127/1548/126/1543/1549/7364/125/3290/7365/54657/1555/1559/54658/124/22977/131/7367/130/2949/2939/7366/10941/1553/6822/29785/653689/27306/54600/1565/107987478/107987479
hsa05133	Pertussis	76	0.468355	1.66781	0.00666667	0.0362903	0.0239756	3384	tags=38%, list=10%, signal=34%	6372/2353/3553/3586/3394/6374/715/929/3569/3576/716/7124/713/714/712/7099/710/722/810/114548/5602/3725/1073/4615/718/727/3689/721/834
hsa00983	Drug metabolism - other enzymes	77	0.473247	1.68076	0.00684931	0.0362903	0.0239756	2464	tags=31%, list=7%, signal=29%	1576/10/1571/1548/1549/7364/7365/54657/54658/978/4353/7367/2949/1807/2939/7366/10941/51733/653689/7498/151531/1806/9/54600
hsa04662	B cell receptor signaling pathway	80	0.466972	1.66881	0.00689655	0.0362903	0.0239756	3521	tags=38%, list=10%, signal=34%	2353/2213/353514/10990/11027/973/11024/5579/8519/10859/933/23547/10288/930/975/5293/1380/27071/4772/79168/3725/695/5604/7409/4773/11006/84433/118788/6850/29760
hsa05131	Shigellosis	245	-0.403131	-1.35175	0.00732984	0.0362903	0.0239756	9909	tags=46%, list=29%, signal=33%	8717/5603/9475/441925/4303/5594/64121/10093/9267/23291/3021/5601/10109/989/63916/7335/9140/6885/1399/6199/5291/6198/58498/10318/7334/2932/8354/3611/7322/6714/387/26100/5829/7311/5879/22863/3020/2475/7094/199746/6500/7416/10392/823/57180/8936/9978/81/375/6233/84335/10094/10454/124404/3099/8767/2931/826/2017/5331/55062/10095/54874/10325/3661/3678/55072/8517/9266/5747/23157/653604/8350/10801/84812/1…
hsa04610	Complement and coagulation cascades	85	0.715033	2.58467	0.00740741	0.0362903	0.0239756	4156	tags=76%, list=12%, signal=67%	735/730/1378/2158/1379/10878/4153/11326/731/729/715/5340/5054/2244/7056/732/10877/3818/716/2243/2266/713/714/2151/712/5648/2152/5345/2160/5627/710/2157/722/1675/3426/2161/2/10747/81494/1380/1191/5265/1361/462/3078/2147/728/5329/718/727/5624/5104/719/629/3689/721/3053/2165/5055/3075/2155/3827/720/3080/10544
hsa00220	Arginine biosynthesis	22	0.591677	1.65386	0.00743494	0.0362903	0.0239756	3653	tags=55%, list=11%, signal=49%	27165/5009/445/4842/1373/383/2746/2875/84706/2806/2805/435
hsa04640	Hematopoietic cell lineage	96	0.555071	2.04185	0.0075188	0.0362903	0.0239756	3946	tags=45%, list=11%, signal=40%	4311/1378/3553/2056/1379/912/931/3575/911/920/3568/929/3569/3117/3118/952/913/2322/1441/1440/7124/925/1436/933/2814/926/930/916/2208/1380/3111/945/917/3117/3676/3674/921/3554/3113/2815/290/3122/3115/1435
hsa04976	Bile secretion	87	0.574935	2.07174	0.0075188	0.0362903	0.0239756	3069	tags=43%, list=9%, signal=39%	28234/6523/1576/1080/3781/6580/6554/7364/7365/54657/10998/54658/486/8647/7367/366/8671/760/7366/10941/107/361/9429/6822/111/10864/10599/64241/200931/8431/5244/482/54600/64240/114/113/3949
hsa05323	Rheumatoid arthritis	90	0.452166	1.64728	0.0075188	0.0362903	0.0239756	3984	tags=41%, list=12%, signal=36%	6372/2353/6387/8600/3553/2919/2920/6347/7010/6374/6348/3569/3117/3118/2921/3576/7124/7097/7099/3458/6352/3111/942/941/3725/3117/10673/8741/6349/414062/3689/3606/3113/3122/3115/1435/3383
hsa05150	Staphylococcus aureus infection	91	0.672615	2.43542	0.00769231	0.0362903	0.0239756	4085	tags=51%, list=12%, signal=45%	2358/3880/2213/6403/2357/4153/1668/1828/2204/3586/1672/715/5340/2215/820/3117/3118/716/2266/713/714/712/5648/2214/342574/1675/3426/10747/2359/3111/3117/8689/728/6404/5724/718/727/1669/719/629/3689/721/3113/3075/3122/3115/3383/720
hsa04659	Th17 cell differentiation	106	0.40072	1.49487	0.00775194	0.0362903	0.0239756	3904	tags=34%, list=11%, signal=30%	2353/3662/3553/3556/2625/920/3560/3569/3117/3118/3458/50615/5588/30009/916/3111/10148/4772/919/5602/3725/917/3117/246778/6258/6095/3594/196/4773/3932/7535/3554/3113/3122/3572/3115
hsa00053	Ascorbate and aldarate metabolism	28	0.562274	1.67302	0.0077821	0.0362903	0.0239756	2853	tags=39%, list=8%, signal=36%	7364/7365/54657/54658/7367/7366/10941/217/219/54600/9104
hsa04061	Viral protein interaction with cytokine and cytokine receptor	100	0.680871	2.49175	0.0078125	0.0362903	0.0239756	2900	tags=51%, list=8%, signal=47%	9547/6372/6366/6363/6387/53832/3577/3579/6368/5473/2919/5197/8809/2920/2829/3586/5196/10803/6358/6347/10563/6374/6348/6351/3560/1230/3569/8807/2921/3576/6367/7124/53833/1436/729230/1233/6352/3587/1236/9560/388372/51554/6360/1524/6846/11009/643/1234/6349/414062/6369
hsa04142	Lysosome	132	-0.453791	-1.42824	0.00784753	0.0362903	0.0239756	10698	tags=53%, list=31%, signal=37%	26985/3073/9114/1497/1513/1200/1509/3482/23431/527/79158/1176/9374/1212/4125/23545/8906/162/2720/23312/10312/58511/10717/10577/8692/8907/1213/57192/6448/10053/6677/1201/20/2799/967/535/2760/26088/51606/533/3074/130340/8943/8372/26503/51172/23062/9476/23163/1174/768239/1211/537/22901/8546/4864/9179/5476/10947/23457/2717/8218/1201/23553/55353/3425/4758/2629/6272/1515/245972
hsa04350	TGF-beta signaling pathway	94	0.432254	1.56563	0.00787402	0.0362903	0.0239756	3044	tags=28%, list=9%, signal=25%	57817/269/653/1634/658/64388/392255/7057/3397/130399/654/9241/3624/3400/7124/2331/3458/3626/4609/4091/3398/25805/4092/7044/4093/10468
hsa04625	C-type lectin receptor signaling pathway	104	0.39823	1.4747	0.00787402	0.0362903	0.0239756	2604	tags=20%, list=8%, signal=19%	10332/51266/5743/1959/3553/1960/3586/338339/3569/6367/7124/64581/26253/810/114548/5293/2207/4772/5602/3725/1263
hsa04657	IL-17 signaling pathway	94	0.388316	1.40648	0.00787402	0.0362903	0.0239756	1636	tags=19%, list=5%, signal=18%	6372/2354/2353/5743/6279/3553/2919/2920/6347/6374/6280/727897/3569/1440/2921/3576/7124/3458
hsa05146	Amoebiasis	101	0.419652	1.54185	0.00793651	0.0362903	0.0239756	2313	tags=30%, list=7%, signal=28%	735/3553/2919/9630/1511/731/912/284217/2920/3586/3908/5579/911/929/107/732/3569/3918/913/2921/3576/7124/7097/7099/3458/383/5272/5330/5293/1286
hsa04064	NF-kappa B signaling pathway	103	0.415422	1.53441	0.008	0.0362903	0.0239756	3521	tags=33%, list=10%, signal=29%	6366/6363/6387/5743/8600/3553/2919/2920/5579/929/6351/2921/3576/7124/7099/4616/597/5588/10912/9560/388372/10913/695/10673/4615/958/3932/959/7535/84433/3554/3929/6850/29760
hsa05142	Chagas disease	102	0.397671	1.4658	0.00806452	0.0362903	0.0239756	3127	tags=31%, list=9%, signal=29%	2775/2353/3553/9630/3586/6347/6348/5054/107/3569/3576/7124/713/7097/714/712/7099/3458/6352/5330/916/5293/356/919/5602/3725/917/6349/414062/4615/718/355
hsa04115	p53 signaling pathway	73	-0.509991	-1.51376	0.00828402	0.0367811	0.0242998	3886	tags=29%, list=11%, signal=26%	84883/64326/1019/55367/4194/581/54205/27113/11200/1111/9540/9134/898/891/51512/2810/6241/7161/983/9133/1029
hsa03020	RNA polymerase	34	-0.579558	-1.50055	0.00919842	0.0403036	0.026627	13253	tags=85%, list=38%, signal=53%	84172/5434/5432/5438/5435/27297/171568/84265/51082/221830/661/5431/5433/55718/5441/11128/5439/10622/5437/9533/30834/10623/51728/5436/10621/548644/10849/5440/25885
hsa04144	Endocytosis	251	-0.398781	-1.33657	0.00945378	0.0405307	0.026777	13319	tags=67%, list=39%, signal=41%	6643/25978/137492/998/3312/51324/64411/112936/161/8724/3800/2348/5338/80223/409/27183/10254/9230/8976/84612/3134/832/26286/830/8766/10015/10096/10097/30011/3306/22841/22905/378/51019/5869/5371/8853/9765/829/4088/81873/156/51510/84364/55040/10564/26056/867/10193/3135/254122/118813/5662/9559/64145/3482/3105/116988/1212/9798/10093/51699/9267/60682/163/9727/6455/10109/56288/857/381/55737/5867/2868/58…
hsa04380	Osteoclast differentiation	126	0.480552	1.81896	0.00961539	0.0405307	0.026777	3521	tags=35%, list=10%, signal=32%	2354/2353/8600/2213/4982/3553/353514/10990/11027/814/9021/11024/10326/2215/10859/7124/2274/3726/3458/2214/1436/23547/653361/10288/3937/5293/4772/79168/6688/5602/3725/2534/695/8061/5604/126014/7305/7006/4773/11006/140885/3932/3554/6850/29760
hsa04936	Alcoholic liver disease	142	0.420447	1.651	0.00961539	0.0405307	0.026777	3703	tags=31%, list=11%, signal=28%	1571/127/126/125/3553/2919/124/2920/2168/131/130/929/3569/79966/2921/3576/217/7124/713/714/712/7099/2308/219/595/356/34/32/23417/5602/51422/10891/728/4615/5606/718/727/355/719/721/3929/9663/51/23411/223
hsa04514	Cell adhesion molecules	147	0.502408	1.98584	0.010101	0.0420455	0.0277778	4127	tags=43%, list=12%, signal=38%	9071/79679/4685/4684/57689/9378/3696/3897/6401/57863/6403/1272/9075/10666/4099/3680/257194/64101/6614/80380/920/1002/3117/3118/925/26047/9073/5788/6402/933/5010/926/29126/3111/9672/201633/1013/942/941/3385/22829/6693/3117/9379/3676/57502/6404/100288814/958/959/3689/923/3113/1364/3695/23114/6385/3122/1000/3115/3383/999/914
hsa00970	Aminoacyl-tRNA biosynthesis	44	-0.560714	-1.52737	0.0102564	0.0421652	0.0278569	13094	tags=84%, list=38%, signal=52%	833/6897/7453/123263/57038/1615/6301/79587/16/283459/57176/124454/55699/55278/4677/10352/8565/118672/3035/92935/2193/10667/5917/51067/80222/25973/10056/5859/23438/4141/2617/51520/2058/7407/3376/57505/55157
hsa05320	Autoimmune thyroid disease	50	0.485932	1.60696	0.0105263	0.0427471	0.0282413	4931	tags=39%, list=14%, signal=34%	3586/3117/3118/7253/356/3111/942/941/3117/5551/958/355/959/3113/3122/3115/3002/3558/3123/3109
hsa00650	Butanoate metabolism	28	0.535405	1.59307	0.0116732	0.0468332	0.0309409	3350	tags=54%, list=10%, signal=48%	54511/54988/6296/18/123876/35/38/1962/348158/3155/56898/1892/622/3158/7915
hsa00630	Glyoxylate and dicarboxylate metabolism	30	0.507354	1.5471	0.012	0.0472006	0.0311836	3537	tags=40%, list=10%, signal=36%	51179/112817/54363/6470/38/847/189/2731/9380/4594/5095/2653
hsa00010	Glycolysis / Gluconeogenesis	67	0.466029	1.62335	0.0120482	0.0472006	0.0311836	2974	tags=28%, list=9%, signal=26%	127/126/5105/125/2027/124/3101/131/130/2203/229/217/2645/5106/219/5236/3948/92483/2538
hsa04630	JAK-STAT signaling pathway	162	0.42117	1.6881	0.0121951	0.0472206	0.0311968	3498	tags=25%, list=10%, signal=22%	1271/3598/85480/3977/5156/53832/2690/2056/316/9021/3586/8835/3575/3568/3560/3569/1441/1440/1489/53833/3458/2273/50615/4609/3587/595/5293/3953/9180/5292/11009/9306/6775/3594/4170/5008/282618/1154/3595/1439
hsa03015	mRNA surveillance pathway	97	-0.469739	-1.43234	0.0125858	0.0476259	0.0314645	12593	tags=68%, list=36%, signal=43%	80335/2935/5523/4686/53981/8761/10978/642843/5500/2733/53918/5515/55339/1477/5411/2107/26019/64895/84305/55012/4116/81608/8731/22985/8106/10482/1479/5499/8189/26528/79869/100529063/10921/22916/5976/5518/29107/65110/55110/124540/55916/5525/5528/9939/5501/9775/29894/9887/26986/5526/11052/5522/22794/51692/2521/7919/1478/10898/10189/65109/5042/28227/23381/80336/132430/4440
hsa04914	Progesterone-mediated oocyte maturation	100	-0.465978	-1.42525	0.0125858	0.0476259	0.0314645	4213	tags=28%, list=12%, signal=24%	8697/729597/29945/3835/51529/994/85417/5595/8503/3326/51434/5600/441273/5296/6300/245711/112/993/4085/6790/891/5347/9088/890/983/699/9133/995
hsa04062	Chemokine signaling pathway	192	0.430797	1.74243	0.0147059	0.0548901	0.0362637	2975	tags=31%, list=9%, signal=29%	9547/6372/6366/6363/6387/3577/3579/6368/5473/2919/5197/2920/2829/5196/10803/6358/6347/10563/6374/6348/5579/107/6351/1230/2921/3576/6367/3702/111/2268/729230/1233/653361/6352/10663/5330/3055/1236/9560/388372/5293/6360/1524/1794/10235/6846/7074/23533/5604/59345/643/54331/1234/6349/414062/6369/7409/114/113/5590
hsa05417	Lipid and atherosclerosis	215	0.335326	1.38139	0.0149254	0.0548901	0.0362637	3465	tags=24%, list=10%, signal=22%	1558/2353/1548/816/1543/1549/337/6401/6403/3553/1555/2919/1559/2920/6347/6348/929/3569/2921/3576/7124/335/7097/1536/7099/5452/653361/6352/5330/810/1573/114548/5293/356/4772/5602/3725/6258/6349/414062/7409/4615/3949/5606/958/4773/355/19/959/3606/834/3929
hsa05416	Viral myocarditis	57	0.442584	1.51428	0.015	0.0548901	0.0362637	3984	tags=43%, list=12%, signal=38%	6444/284217/6442/3908/3117/3118/1756/4624/595/3111/942/941/2534/3117/5551/6443/4625/958/959/3689/3113/3122/3115/5880/3383
hsa00860	Porphyrin metabolism	41	0.497223	1.58361	0.0176991	0.0640631	0.042324	2473	tags=32%, list=7%, signal=29%	7364/7365/54657/54658/7367/7366/10941/3162/212/1356/2395/54600/211
hsa05415	Diabetic cardiomyopathy	190	-0.411673	-1.34966	0.0182208	0.0649265	0.0428944	11683	tags=58%, list=34%, signal=39%	1327/1432/4716/518/6513/5500/948/3643/7419/5970/4722/5162/539/374291/51079/4704/4088/4708/54539/27089/5160/4713/6667/5603/1509/1329/9377/509/506/126328/9167/2673/7040/2997/5601/6391/815/5291/7137/6517/2932/4720/1337/1350/5879/2475/29796/1351/4696/4087/4695/4724/7416/4710/5499/4712/10476/7046/4709/7417/55967/514/292/517/1347/488/177/293/1340/1349/1278/4728/5331/4701/818/4702/4715/4700/4694/1636/44…
hsa05222	Small cell lung cancer	92	-0.462046	-1.40907	0.0183276	0.0649265	0.0428944	5154	tags=34%, list=15%, signal=29%	3911/6257/7185/8517/5747/1019/581/8503/54205/2272/1871/5296/3909/7188/3673/578/3915/7186/1163/22798/1164/3910/1284/3655/9134/1030/1282/4843/1870/898/1869
hsa04070	Phosphatidylinositol signaling system	97	-0.455629	-1.38931	0.0194508	0.0681802	0.045044	9032	tags=47%, list=26%, signal=35%	5297/8760/5291/139189/3612/8898/55361/64419/805/80271/8776/3705/8394/56623/8871/79837/5331/23396/22876/9108/8396/3636/84812/8897/8525/51447/9677/8527/8503/90809/51196/113026/5335/5578/5298/160851/5287/4952/5296/5332/9807/1609/23236/163688/9162/3706
hsa05165	Human papillomavirus infection	331	-0.375746	-1.28183	0.0196891	0.0682966	0.0451209	8803	tags=39%, list=25%, signal=29%	1293/56288/523/10312/3065/7473/6199/5291/6198/8772/84667/2885/55012/7422/2932/83439/6654/7484/5829/3679/5584/2475/572/534/22801/84552/3066/3693/4893/3685/7479/9368/1017/841/1108/3914/10488/7187/9794/4855/5518/535/3993/7249/1278/545/51606/533/10134/7297/3911/3661/3678/9641/8517/3691/5747/64764/5525/5528/8515/529/8312/1298/5526/1277/90993/1857/7482/6009/5605/1019/7059/5522/7475/9296/537/581/5595/85…
hsa03060	Protein export	23	-0.620723	-1.49314	0.0205198	0.0704444	0.0465398	8922	tags=70%, list=26%, signal=52%	9789/90701/6731/10952/6728/6726/83943/28972/6727/5018/6730/58477/196294/3309/29927/23480
hsa04979	Cholesterol metabolism	50	0.456715	1.51034	0.0210526	0.071536	0.047261	3376	tags=40%, list=10%, signal=36%	1071/337/4018/3931/8647/4036/3990/335/5360/27329/64241/350/345/9388/8435/64240/3949/1593/19/51129
hsa04060	Cytokine-cytokine receptor interaction	295	0.577038	2.46547	0.0212766	0.0715667	0.0472813	3498	tags=37%, list=10%, signal=34%	2658/9547/27302/269/653/6372/6366/6363/1271/6387/3598/9173/85480/3977/53832/4804/3577/8600/3579/658/6368/4982/5473/2690/608/3553/90865/2056/2919/5197/392255/8809/2920/2829/3586/5196/10803/6358/3575/6347/10563/6374/6348/3556/23495/920/3568/6351/3560/3557/1230/3569/130399/1441/654/1440/8807/3624/2921/3576/6367/7124/8808/1489/53833/3458/1436/729230/3626/1233/50615/6352/10663/3587/1236/9560/388372/51…
hsa01240	Biosynthesis of cofactors	151	0.356796	1.41795	0.0215054	0.0716129	0.0473118	2853	tags=24%, list=8%, signal=22%	169355/7364/6999/554235/7365/54657/54658/249/3242/7367/53630/7366/10941/4143/8564/1723/8630/212/217/29968/53354/4522/441024/8942/2643/6470/10243/219/133686/23498/7360/54600/211/27010/79001/9104
hsa05340	Primary immunodeficiency	37	0.468273	1.45203	0.0219298	0.0723033	0.0477679	3521	tags=43%, list=10%, signal=39%	973/3575/23495/920/5896/925/5788/926/930/916/695/958/3932/959/7535/29760
hsa04260	Cardiac muscle contraction	83	-0.4651	-1.39917	0.0221963	0.0724643	0.0478743	10206	tags=59%, list=30%, signal=42%	27089/55799/1329/9377/786/480/3270/9167/6548/7137/7171/1337/1350/29796/1351/6543/483/444/1347/488/7168/782/1340/1349/4635/10479/440567/7170/476/7388/7381/125965/27092/775/1345/1537/481/784/6262/779/7134/7139/59283/845/785/7169/487/84701/170712
hsa03022	Basal transcription factors	44	-0.536041	-1.46016	0.0230769	0.0746079	0.0492905	13494	tags=82%, list=39%, signal=50%	129685/11036/138474/10629/9519/404672/83860/8148/6872/51616/2967/6883/6908/4331/2969/27097/2958/6873/2965/6879/2966/728340/6874/2963/2071/2962/6880/1022/2068/728340/6877/6881/2968/6882/2960/6878/9569
hsa04140	Autophagy - animal	141	-0.41941	-1.33317	0.0233333	0.0746218	0.0492997	11415	tags=48%, list=33%, signal=32%	9342/8678/3708/285973/79065/5515/5894/1509/441925/5594/64121/6237/10645/89849/5861/5601/9140/6885/6199/5291/55255/6198/26100/22863/9711/2475/64419/572/64422/8408/6794/55578/23192/4893/9821/10533/9776/64223/54541/55626/84335/64798/1613/7249/55062/10325/81671/5170/84971/338382/140775/3476/83734/6009/5605/5580/8897/5595/8503/57521/8878/5563/58528/7248/3265/5296/22808/23604
hsa05152	Tuberculosis	176	0.324742	1.30806	0.0235294	0.0746218	0.0492997	3767	tags=24%, list=11%, signal=21%	10332/816/1378/2213/3553/1379/3586/2215/4360/929/3569/820/3117/3118/7124/7097/22925/7099/3458/2214/64581/26253/9902/810/3587/3111/2207/5602/1263/3117/7096/30835/4615/718/3689/3606/3929/3113/6850/11151/1520/3122
hsa00562	Inositol phosphate metabolism	73	-0.467602	-1.38794	0.0248521	0.0774809	0.0511886	8476	tags=47%, list=25%, signal=35%	5291/3612/7167/8898/55361/64419/80271/8776/3705/8394/56623/8871/79837/5331/27124/23396/22876/9108/8396/3636/84812/8897/51196/113026/5335/138429/5298/5287/4952/5332/9651/23236/55586/3706
hsa00040	Pentose and glucuronate interconversions	32	0.480255	1.48231	0.0248963	0.0774809	0.0511886	2464	tags=34%, list=7%, signal=32%	7364/7365/54657/54658/7367/7366/10941/51181/6652/7360/54600
hsa00760	Nicotinate and nicotinamide metabolism	35	0.480248	1.48677	0.0264317	0.0814978	0.0538424	3675	tags=40%, list=11%, signal=36%	4837/554235/316/952/4907/5169/133686/683/5167/4860/10135/27231/23411/93034
hsa05219	Bladder cancer	41	-0.5303	-1.43385	0.0283505	0.0864935	0.0571429	3716	tags=34%, list=11%, signal=31%	5605/1019/11186/4318/5595/4312/3265/1871/1950/23604/7380/1870/1869/1029
hsa04024	cAMP signaling pathway	221	0.305362	1.27109	0.0285714	0.0864935	0.0571429	2946	tags=20%, list=9%, signal=18%	64399/1129/1080/2904/2353/816/4886/5348/5020/486/814/2892/7434/338442/1907/2867/5732/107/116/56670/153/6751/7432/6752/1259/111/5142/810/1812/7253/5293/4772/482/5602/3725/7074/5604/154/1906/84699/5140/7409/114/113
hsa05132	Salmonella infection	249	-0.383469	-1.28484	0.0304622	0.0913866	0.0603755	11426	tags=54%, list=33%, signal=37%	23191/57617/26263/93408/1499/2316/10096/10097/5970/10787/79026/57381/5869/836/3831/81873/5894/103910/7277/29109/114609/2317/55845/7846/3840/8717/5603/55207/9475/113457/330/5594/6237/51135/10093/9267/391/54106/2318/5601/10109/63916/51143/1781/55860/6885/5291/8772/58498/79443/5878/7184/3799/55770/83439/10121/387/5609/7280/10120/5879/10383/203068/27072/64746/10006/6500/3320/10392/57180/6188/84516/17…
hsa05207	Chemical carcinogenesis - receptor activation	203	0.321238	1.29855	0.0307692	0.0914835	0.0604396	3116	tags=21%, list=9%, signal=19%	1544/1576/2099/27330/1137/2353/1543/7364/8600/7365/54657/1555/54658/5241/7367/2949/2939/5579/7366/10941/107/153/2053/9314/111/367/4609/2255/2252/595/653689/5293/54600/3725/5604/154/9970/84699/6258/114/113/4257/196
hsa04080	Neuroactive ligand-receptor interaction	350	0.336241	1.44008	0.03125	0.0916565	0.0605538	3352	tags=25%, list=10%, signal=23%	1129/7433/9340/148/2568/5745/1137/2904/552/2918/2358/4886/2562/4889/2642/130576/2690/5020/53829/1902/2357/4922/10888/1511/2892/59350/2797/6915/7434/151/5739/147/27334/5340/1907/5732/116/85569/153/2565/6751/5729/10316/1910/5024/2151/2743/185/7432/6752/3356/885/1269/2558/3357/2359/1812/7253/5023/4923/3953/1145/4986/3363/6863/5734/133/154/1906/150/2147/5731/187/6019/53637/2899/9127/728/3001/5724/718…
hsa00100	Steroid biosynthesis	20	-0.62089	-1.46013	0.0313779	0.0916565	0.0605538	7546	tags=60%, list=22%, signal=47%	2222/1717/3930/1595/4047/7108/50814/120227/51478/1594/1056/6713
hsa00250	Alanine, aspartate and glutamate metabolism	37	0.451426	1.39979	0.0350877	0.101602	0.0671243	3653	tags=46%, list=11%, signal=41%	27165/64902/443/445/18/1373/9945/2346/2746/8659/2875/84706/189/2806/7915/2805/435
hsa04310	Wnt signaling pathway	166	0.322067	1.28621	0.0361446	0.10376	0.0685501	2660	tags=20%, list=8%, signal=19%	6425/84870/7472/6422/816/7483/7477/4316/7476/340419/5579/144165/1501/7481/90665/166336/8325/8549/80326/4609/5330/147111/595/59352/284654/4772/25805/2239/5602/3725/8061/81029/85409/50964
hsa00330	Arginine and proline metabolism	50	0.408633	1.35134	0.0421053	0.119586	0.079006	4479	tags=48%, list=13%, signal=42%	84735/112817/58510/4942/4842/217/26/383/1610/219/2628/8659/51056/79814/2806/283208/2805/223/2593/5033/6303/55748/112483/4129
hsa00563	Glycosylphosphatidylinositol (GPI)-anchor biosynthesis	26	-0.576109	-1.41749	0.042641	0.119586	0.079006	11088	tags=73%, list=32%, signal=50%	65258/284098/5277/9488/5283/84720/9487/80055/54965/54872/94005/93183/80235/8818/5281/51604/5279/128869/8733
hsa00500	Starch and sucrose metabolism	36	0.442312	1.38023	0.042735	0.119586	0.079006	2974	tags=31%, list=9%, signal=28%	2998/57733/11181/3101/2645/5169/178/5236/7360/5167/2538
hsa05134	Legionellosis	57	0.402051	1.3756	0.045	0.124698	0.0823833	3494	tags=32%, list=10%, signal=28%	1378/3553/1379/2919/2920/929/3569/2921/3576/7124/7097/7099/4615/718/3689/3606/834/58484
hsa03320	PPAR signaling pathway	75	0.402846	1.43588	0.0454545	0.124698	0.0823833	3566	tags=41%, list=10%, signal=37%	5105/1582/10998/5346/33/2168/2180/28965/79966/116519/335/123/5360/2170/5106/30/11001/1962/6342/345/8309/51703/34/1376/364/6258/3158/2710/1593/51129/51
hsa04923	Regulation of lipolysis in adipocytes	56	0.406955	1.3825	0.0456853	0.124698	0.0823833	3305	tags=30%, list=10%, signal=27%	4886/5743/5346/107/153/5742/111/11145/7253/5293/364/154/5140/114/113/5592/11343
hsa04650	Natural killer cell mediated cytotoxicity	124	0.345193	1.30489	0.046729	0.12651	0.0835803	4155	tags=34%, list=12%, signal=30%	51744/9437/5579/2215/3824/22914/100528032/4068/117157/7124/3458/2214/259197/3937/3804/5293/356/79465/2207/3812/3802/4772/919/3811/2534/3821/5604/5551/962/3823/7305/7409/4773/355/3932/3689/7535/6850/10870/5880/3383/5295/5336
hsa04137	Mitophagy - animal	72	-0.45031	-1.33266	0.0498221	0.133796	0.088394	11420	tags=53%, list=33%, signal=35%	468/8678/4286/285973/5970/1459/7942/79065/6667/51024/441925/6237/79735/5601/55288/192111/55669/7030/6714/84749/7311/8408/4893/54543/139341/55626/6233/89941/10133/1460/1457/338382/8887/283106/8878/3265/22808/1869
hsa03450	Non-homologous end-joining	13	-0.662075	-1.40597	0.0507545	0.13521	0.0893278	11347	tags=92%, list=33%, signal=62%	7520/79840/1791/10111/27343/7518/4361/2547/5591/64421/27434/2237
hsa05020	Prion disease	260	-0.366539	-1.23259	0.0513627	0.135744	0.0896809	11683	tags=61%, list=34%, signal=41%	1327/1432/4716/5706/518/1385/6263/5685/468/5695/3708/11047/3306/7419/1459/4722/778/9861/539/374291/51079/836/4704/116443/3831/4708/4851/7277/54539/27089/7846/4713/1386/5603/1329/9377/509/113457/5594/506/317/126328/9167/5601/5688/5719/5715/5535/6391/857/5291/5707/3799/2906/2932/4720/1337/5702/1350/7280/5879/10383/5682/203068/90550/5701/572/29796/1351/4696/5714/5705/5687/4695/5717/4724/7416/4710/47…
hsa03050	Proteasome	46	-0.493091	-1.36408	0.0524345	0.137486	0.0908313	15607	tags=89%, list=45%, signal=49%	5696/5694/5698/5689/5690/5718/5700/5713/5686/9491/5684/5706/5685/23198/5695/11047/9861/51371/5720/5721/5688/5719/5715/5707/5702/5682/5701/5714/5705/5687/5717/5709/5691/5693/7979/5708/5704/10213/5692/10197/5710
hsa04020	Calcium signaling pathway	239	0.289959	1.21008	0.0545455	0.141903	0.09375	3164	tags=22%, list=9%, signal=20%	1129/148/552/816/8074/5156/3082/5979/4916/9630/814/6915/2263/4915/147/5579/107/6546/4842/952/153/2066/1910/5024/185/89869/3356/4914/2246/2668/5330/810/2255/2252/4485/3357/1812/2260/5023/4923/5136/3363/154/4803/5731/8912/9127/114/113/255231/10345/5724/4638
hsa04620	Toll-like receptor signaling pathway	104	0.34627	1.28228	0.0551181	0.142282	0.0939999	3093	tags=25%, list=9%, signal=23%	2353/3553/6348/929/6351/3569/51311/3576/7124/7097/7099/7098/6352/9560/388372/5293/942/941/5602/3725/5604/7096/6349/414062/4615/5606/958
hsa04971	Gastric acid secretion	76	0.358639	1.27711	0.06	0.153692	0.101538	3164	tags=25%, list=9%, signal=23%	1080/3773/816/3766/3772/5579/760/107/6752/111/5330/810/482/3758/114/113/54207/7430/4638
hsa04146	Peroxisome	82	0.36821	1.33691	0.0608108	0.15458	0.102125	4367	tags=36%, list=13%, signal=32%	54511/51179/2180/2053/54363/30/11001/1610/1962/6342/847/3155/8309/51703/7498/189/23417/92960/51268/8504/5827/55825/1891/51/283927/5825/5264/6647/6648/3418
hsa05100	Bacterial invasion of epithelial cells	77	-0.438039	-1.31483	0.0619159	0.156197	0.103193	11307	tags=62%, list=33%, signal=42%	1499/399694/10096/10097/81873/3688/867/1212/10093/391/10109/63916/1399/857/23607/5291/3611/6714/387/5829/5879/1213/57180/8936/10459/1785/10094/124404/2017/10095/3678/1495/5747/23157/10801/10092/10163/10552/1211/8503/6464/23176/53358/5296/8218/1496/26052/55964
hsa04330	Notch signaling pathway	59	-0.458099	-1.31606	0.0628853	0.156716	0.103536	10685	tags=56%, list=31%, signal=39%	9253/4851/7089/83464/9541/342371/182/6868/26508/3516/1487/22938/55851/3065/5664/3066/7088/10683/9794/113878/4855/51107/23385/9612/1857/79816/1856/23462/3714/54567/2648/388585/4854
hsa01200	Carbon metabolism	115	0.344513	1.27257	0.0630631	0.156716	0.103536	3755	tags=31%, list=11%, signal=28%	51179/2027/3101/10993/2203/55753/4329/229/26227/1373/54363/35/29968/2645/26007/6470/2746/38/847/414328/2875/84706/189/2731/1892/5091/4594/2806/9104/8801/2805/5095/2653/51/26275/6390
hsa05220	Chronic myeloid leukemia	76	-0.436814	-1.30753	0.0657277	0.162128	0.107112	14896	tags=70%, list=43%, signal=40%	7042/208/861/7157/4193/598/1643/3845/3551/6655/5781/1027/6776/1147/6777/51426/673/399694/5970/4088/5894/867/5594/1487/7040/3065/1399/5291/2885/6654/572/3066/4893/7046/613/25/8517/5605/1019/581/5595/8503/6464/9846/53358/3265/1871/2122/5296/578/1870/1869/1029
hsa04929	GnRH secretion	64	-0.451639	-1.31572	0.0677966	0.163905	0.108285	3909	tags=36%, list=11%, signal=32%	8913/5605/775/5595/8503/3763/5578/84634/779/3265/2796/5296/5332/7223/3762/3782/3780/3767/23236/6696/610/3814/9568
hsa00240	Pyrimidine metabolism	58	-0.457415	-1.31226	0.0679012	0.163905	0.108285	5453	tags=40%, list=16%, signal=33%	54963/29922/953/4832/1854/10201/318/124583/1633/955/51251/79077/956/4831/6240/4830/1841/790/56953/7298/7371/7083/6241
hsa00770	Pantothenate and CoA biosynthesis	21	0.529501	1.44439	0.0679245	0.163905	0.108285	2770	tags=48%, list=8%, signal=44%	1807/8876/217/53354/219/51733/5169/51380/1806/5167
hsa04721	Synaptic vesicle cycle	78	-0.431826	-1.30161	0.0742459	0.17787	0.117512	10463	tags=55%, list=30%, signal=39%	8992/6616/9114/6538/527/1212/23545/127124/163/523/10312/6809/1173/160/6812/6531/534/1213/6512/1785/535/51606/533/529/4905/1211/9296/528/6507/10497/10815/245973/90423/6534/8218/5864/6536/23025/6804/26052/525/245972/10814
hsa05166	Human T-cell leukemia virus 1 infection	220	-0.368428	-1.21922	0.0782422	0.186105	0.122952	7734	tags=31%, list=22%, signal=24%	8498/7094/2005/4087/4893/51433/7416/8295/7850/23373/4801/1017/7046/811/7417/196883/292/2874/10488/293/821/545/64682/7514/4791/8517/5901/5971/64764/9184/1388/8697/90993/29945/5605/1019/200186/51529/581/5595/8503/4776/6929/51434/3265/1871/5296/148327/11200/2648/2224/1111/112/9700/4487/9134/1030/1031/4085/1870/898/9232/701/890/9133/991/1869/1029/7015
hsa04668	TNF signaling pathway	112	0.33668	1.24094	0.079646	0.187606	0.123944	2675	tags=19%, list=8%, signal=18%	6372/2353/5743/6401/3553/2919/9021/8809/2920/6347/6374/3569/2921/7124/3726/6352/5293/5602/3725/5604/1906/84699
hsa04974	Protein digestion and absorption	103	0.334813	1.23667	0.08	0.187606	0.123944	3693	tags=35%, list=11%, signal=31%	340024/84570/131873/4225/4311/6519/486/6505/7373/23428/6546/1359/3769/1296/340267/2006/54407/1310/59272/136227/1286/117247/482/1361/9056/6564/7512/8645/1307/57642/643834/80781/11136/23439/1285/478
hsa04940	Type I diabetes mellitus	41	0.41114	1.30944	0.0840708	0.195773	0.12934	3904	tags=38%, list=11%, signal=34%	3553/3117/3118/7124/3458/356/3111/942/941/3117/5551/5799/355/3113/3122/3115
hsa04613	Neutrophil extracellular trap formation	186	-0.373733	-1.22355	0.0850377	0.19665	0.129919	8094	tags=41%, list=23%, signal=32%	8354/6714/8334/83933/5879/3020/2475/3066/55869/7416/10533/221613/7417/8345/8359/292/79792/177/293/8360/8520/94239/5331/8366/55766/51564/8363/653604/8350/8331/5605/440093/9759/9555/85236/5595/8503/10014/8349/8294/121504/5335/5578/5600/3012/8343/8338/85235/5296/5332/8356/6300/3015/8332/3014/3013/8348/23236/8341/8344/8370/8340/8362/7450/440689/8353/8969/79885/8351/8336/8357/8367/8970/8355/8339/8365/…
hsa04726	Serotonergic synapse	114	0.328864	1.22038	0.0877193	0.201452	0.133091	3085	tags=26%, list=9%, signal=24%	3781/1558/2775/1557/2562/5743/1559/5579/5321/1843/5742/111/3356/6571/5330/1573/3357/121278/3363/240/3751/5604/1562/1565/107987478/107987479/59345/54331/1644/2793
hsa04217	Necroptosis	159	-0.378202	-1.21756	0.0892274	0.203512	0.134452	8525	tags=36%, list=25%, signal=27%	637/815/192111/8772/100526767/8334/5119/128866/7416/3320/823/27243/11124/221613/7417/841/292/79643/293/123745/2495/94239/818/51652/7297/55766/55072/92421/100137049/246/8331/142/8681/10059/824/81858/9555/581/255189/8878/5478/3326/10616/3012/8338/8605/85235/7188/7186/3015/5834/27005/8332/3014/3013/8969/8336/8329
hsa04151	PI3K-Akt signaling pathway	352	0.269655	1.16067	0.09375	0.212372	0.140306	2780	tags=18%, list=8%, signal=17%	1129/4908/131873/8074/5156/5649/2998/3082/4804/3696/5105/7143/3481/7148/2690/2056/1902/7057/3479/7039/284217/3680/3164/2263/3575/8115/7010/4915/3908/1946/1969/3560/3569/3918/2322/1441/2066/1440/7097/7099/1436/5106/4914/2246/2069/930/4609/2255/2252/595/2260/5293/356/374/1286/9180/3480/23533/5604/84699/59345/4803/54331/6446/3676
hsa04913	Ovarian steroidogenesis	51	0.37187	1.24846	0.0959596	0.215909	0.142643	3169	tags=35%, list=9%, signal=32%	1543/5743/3479/107/654/5321/3283/111/1573/3284/3294/10965/3480/240/114/113/3949/641371
hsa04970	Salivary secretion	93	0.338272	1.22688	0.0984848	0.220104	0.145414	2946	tags=22%, list=9%, signal=20%	55503/148/486/147/5579/727897/107/820/4842/952/153/3778/111/5330/810/482/2982/683/154/114/113
hsa04145	Phagosome	148	0.30562	1.21346	0.1	0.222	0.146667	1921	tags=16%, list=6%, signal=15%	10332/8685/2213/6441/4153/7057/2204/4353/78989/715/2215/4360/929/3117/3118/4842/7097/1536/22925/7099/2214/64581/653361/9902
hsa04977	Vitamin digestion and absorption	24	0.466105	1.33724	0.104317	0.230049	0.151984	1655	tags=21%, list=5%, signal=20%	9227/337/80704/335/2346
hsa05230	Central carbon metabolism in cancer	69	0.350843	1.2287	0.10625	0.232771	0.153783	2695	tags=23%, list=8%, signal=21%	5156/5979/27165/4916/3101/2263/6514/2322/2645/4914/4609/2260/5293/3948/5604/92483
hsa04928	Parathyroid hormone synthesis, secretion and action	106	0.32495	1.21221	0.108527	0.236206	0.156052	2955	tags=22%, list=9%, signal=20%	10568/5745/2353/8074/8600/846/1958/6569/2625/5579/107/4929/111/5142/5330/2260/5604/50964/84699/6258/114/113/860
hsa05110	Vibrio cholerae infection	50	-0.449158	-1.26234	0.110837	0.239668	0.158339	13767	tags=78%, list=40%, signal=47%	9550/30001/155066/71/109/60/2778/115/11014/9601/51382/8992/9114/10945/7082/527/23545/127124/523/10312/10952/534/375/535/51606/533/11015/29927/529/23480/9296/537/528/5335/5578/245973/90423/525/245972
hsa00430	Taurine and hypotaurine metabolism	11	0.592554	1.37148	0.112676	0.242072	0.159927	2042	tags=45%, list=6%, signal=43%	124975/2687/2678/1036/51380
hsa04130	SNARE interactions in vesicular transport	33	-0.501547	-1.28905	0.114927	0.245326	0.162077	11459	tags=73%, list=33%, signal=49%	9482/8773/9527/2054/9342/8417/10282/143187/6811/55850/51272/6845/10791/6809/662/8674/53407/8675/9570/6810/10228/6843/10652/6804
hsa05031	Amphetamine addiction	69	0.343398	1.20263	0.11875	0.251871	0.166401	2959	tags=22%, list=9%, signal=20%	2354/2904/2353/816/7054/814/2892/5579/111/6571/810/1812/3725/84699/1644
hsa04964	Proximal tubule bicarbonate reclamation	23	0.464058	1.32225	0.121771	0.256154	0.169231	2455	tags=35%, list=7%, signal=32%	27165/5105/486/8671/760/5106/2746/482
hsa00900	Terpenoid backbone biosynthesis	22	-0.54964	-1.31173	0.122783	0.256154	0.169231	4917	tags=55%, list=14%, signal=47%	2342/79947/10269/9453/3156/9986/3157/10654/3422/23590/4597/2224
hsa05171	Coronavirus disease - COVID-19	231	0.267504	1.12089	0.123077	0.256154	0.169231	3528	tags=22%, list=10%, signal=20%	735/730/2353/6403/3553/4153/731/729/6347/715/5579/2244/732/3569/1440/51311/3576/716/2243/7124/2266/713/7097/1536/714/712/5648/7099/185/7098/4939/1675/59272/10747/114548/5293/7113/5602/3725/2147/728/4615/718/727/4938/719/629/721/834/4142/6850/2165
hsa05212	Pancreatic cancer	76	-0.41148	-1.2317	0.125587	0.259754	0.171609	9476	tags=38%, list=27%, signal=28%	5594/7040/5601/10928/6199/5291/6198/7422/5879/2475/572/4087/7046/5898/8517/1019/581/5595/8503/5881/1871/5296/578/1950/675/5888/1870/1869/1029
hsa05322	Systemic lupus erythematosus	130	-0.380078	-1.19575	0.129609	0.266418	0.176012	4512	tags=31%, list=13%, signal=27%	8363/653604/8350/8331/440093/9555/85236/6632/8349/8294/121504/3012/8343/8338/85235/8356/2903/3015/6628/8332/3014/3013/8348/8341/8344/8370/8340/8362/440689/8353/8969/8351/8336/8357/8367/8970/8355/8339/8365/8329
hsa05214	Glioma	75	-0.411144	-1.22655	0.132075	0.269823	0.178261	3716	tags=28%, list=11%, signal=25%	5605/1019/581/5595/8503/6464/5335/5578/53358/3265/1871/5296/5159/578/5155/1950/163688/5154/1870/1869/1029
hsa04931	Insulin resistance	108	0.320821	1.19767	0.138211	0.280637	0.185406	2975	tags=22%, list=9%, signal=20%	27330/2998/5105/10998/9021/5579/28965/6514/3569/79660/7124/9945/2308/5106/11001/5588/5293/32/5602/51422/10891/84699/2538/5590
hsa04917	Prolactin signaling pathway	70	0.33606	1.18598	0.142857	0.288312	0.190476	2685	tags=20%, list=8%, signal=18%	2099/2353/7054/8600/9021/8835/6514/2645/595/5293/2001/5602/5604/9306
hsa04614	Renin-angiotensin system	23	0.456806	1.30159	0.143911	0.28869	0.190726	3906	tags=43%, list=11%, signal=39%	4311/1511/1359/1215/185/59272/2028/4142/290/5547
hsa00531	Glycosaminoglycan degradation	19	-0.554202	-1.28604	0.15956	0.317651	0.20986	10911	tags=58%, list=32%, signal=40%	60495/3073/2720/8692/6448/6677/2799/3074/8372/23553/3425
hsa04962	Vasopressin-regulated water reabsorption	44	-0.447467	-1.21889	0.160256	0.317651	0.20986	12901	tags=64%, list=37%, signal=40%	109/2778/115/9230/8766/1385/5869/396/51143/1781/5878/84516/398/51164/1639/1778/10488/51626/64764/90993/6810/4905/8655/10540/148327/1780/554/112
hsa04966	Collecting duct acid secretion	27	-0.496819	-1.24026	0.161905	0.319019	0.210764	11102	tags=70%, list=32%, signal=48%	495/51382/8992/9114/527/23545/127124/523/10312/534/535/529/9296/528/10723/245973/90423/525/245972
hsa04658	Th1 and Th2 cell differentiation	90	0.319529	1.16407	0.165414	0.324016	0.214065	4060	tags=32%, list=12%, signal=28%	2353/2625/920/3560/3117/3118/3458/5588/864/30009/916/3111/4772/919/5602/3725/917/3117/6775/3594/4773/4094/3932/7535/3595/3113/3122/3115/3561
hsa04370	VEGF signaling pathway	59	-0.413339	-1.18747	0.183724	0.357778	0.23637	8658	tags=47%, list=25%, signal=36%	5535/5291/7422/6714/5829/5879/572/4893/7867/123745/8877/5747/100137049/8681/5605/9261/255189/5595/8503/5881/5335/5578/5600/8605/3265/5296/6300/3315
hsa02010	ABC transporters	45	0.359578	1.17882	0.186603	0.361272	0.238678	3401	tags=36%, list=10%, signal=32%	1080/10351/8647/1672/10060/9429/154664/64241/10350/64137/5244/23460/64240/10349/19/5243
hsa01524	Platinum drug resistance	72	-0.397652	-1.17682	0.189798	0.365334	0.241362	9592	tags=39%, list=28%, signal=28%	330/5594/317/637/5291/8772/2067/572/538/4259/4292/841/5170/5429/2956/581/5595/8503/54205/672/27113/5296/578/2941/4436/332/7153/1029
hsa04932	Non-alcoholic fatty liver disease	151	-0.357374	-1.14399	0.192519	0.368295	0.243318	11683	tags=59%, list=34%, signal=39%	9451/7386/4711/4706/10018/10975/1327/1432/4716/468/3643/5970/4722/374291/51079/836/4704/6256/4708/54539/27089/4713/5603/1329/9377/22877/126328/6945/9167/7040/5601/51085/6391/637/5291/2932/4720/1337/1350/5879/4296/29796/1351/4696/4695/4724/4710/4712/4709/55967/51094/841/53632/1347/1340/1349/5564/4728/2931/4701/5571/4702/5468/4715/4700/3570/4694/440567/4697/4726/7388/7381/125965/1345/1537/581/8503/…
hsa05217	Basal cell carcinoma	63	0.336375	1.17404	0.193548	0.368295	0.243318	2015	tags=17%, list=6%, signal=16%	64399/7472/7483/7477/7476/7481/8325/2736/4616/80326/10912
hsa04660	T cell receptor signaling pathway	104	0.309833	1.14735	0.19685	0.37245	0.246063	3527	tags=29%, list=10%, signal=26%	2353/57144/3586/920/7124/925/3458/5788/3702/5588/926/3937/916/5293/4772/919/5602/3725/2534/917/5604/7409/7006/4773/9402/3932/959/7535/84433/10125
hsa05170	Human immunodeficiency virus 1 infection	212	-0.341231	-1.12848	0.200644	0.377482	0.249388	9909	tags=40%, list=29%, signal=29%	8717/3135/5603/3105/9730/2785/9616/5594/2923/51135/8906/2790/23291/162/5601/6923/2770/5535/6885/1399/637/6199/5291/6198/8772/2783/5609/5829/5879/2475/805/572/8907/6500/4893/1642/10053/811/9978/841/494551/6891/2784/8450/1072/10454/545/10298/130340/6890/3661/8517/5747/10681/6921/5605/1174/3985/5058/85417/581/5595/8503/54205/5881/4776/5335/5578/5600/3984/3265/5296/7188/6300/578/7186/3654/1111/2786/1…
hsa04136	Autophagy - other	32	-0.469475	-1.20406	0.203679	0.381041	0.251739	13834	tags=69%, list=40%, signal=41%	84938/11345/55054/115201/8678/285973/79065/5515/441925/9140/26100/2475/64422/23192/10533/9776/64223/55062/84971/3476/83734/57521
hsa00604	Glycosphingolipid biosynthesis - ganglio series	15	-0.547946	-1.20285	0.213499	0.397179	0.262401	11075	tags=62%, list=32%, signal=42%	6483/3073/30815/2720/9197/6489/3074/27090/81849/2583
hsa05231	Choline metabolism in cancer	98	-0.376405	-1.14895	0.219429	0.405943	0.26819	8485	tags=47%, list=25%, signal=36%	6199/5291/139189/6198/2885/6654/5879/2475/4893/8936/123745/8394/7249/1120/5170/23396/100137049/6009/8681/5605/10163/8525/255189/8527/6582/5595/8503/5881/1119/80736/6583/5335/5578/6584/8605/160851/7248/3265/5296/5159/1609/5155/1950/204962/5154/9162
hsa05208	Chemical carcinogenesis - reactive oxygen species	209	-0.337717	-1.11428	0.227468	0.418491	0.27648	11948	tags=56%, list=35%, signal=37%	10975/515/2953/1327/1432/4716/518/673/23683/7419/5970/2940/4722/539/374291/51079/5587/4704/221357/4708/5894/54539/2052/27089/4713/5603/1329/9377/509/5594/506/126328/9167/52/5601/1572/6391/405/5291/2885/7422/6654/1545/4720/1337/1350/6714/5609/5879/572/9817/29796/1351/4696/4893/4695/4724/7416/4710/4712/5770/4259/10476/4709/7417/55967/514/5795/292/517/1347/293/1340/1349/4728/4701/4702/25/4715/5170/4…
hsa04014	Ras signaling pathway	232	0.256022	1.06952	0.238095	0.435636	0.287807	2717	tags=18%, list=8%, signal=17%	4908/2904/8074/5156/3082/4804/3481/57144/26279/3479/7039/2263/7010/4915/1946/5579/1969/5320/2322/5321/1436/4914/2246/11145/810/2255/2252/115727/2260/5293/356/5322/10235/2114/5602/3480/3363/7074/5604/59345/4803/54331
hsa05223	Non-small cell lung cancer	72	-0.385386	-1.14052	0.244365	0.444665	0.293773	3716	tags=28%, list=11%, signal=25%	5170/6257/5605/1019/11186/581/5595/8503/5335/2272/5578/3798/3265/1871/5296/578/1950/1870/1869/1029
hsa05205	Proteoglycans in cancer	203	0.262391	1.06067	0.246154	0.445485	0.294314	3262	tags=19%, list=9%, signal=17%	1634/2099/7472/816/3082/3481/7483/4060/7477/7057/3479/288/7476/5579/117581/7481/2066/8325/7124/7097/7099/80326/4609/595/2260/5293/356/3059/3480/7074/81029/5604/7409/8321/5329/355/7430/287
hsa05414	Dilated cardiomyopathy	95	0.297953	1.09682	0.25	0.45	0.297297	3159	tags=25%, list=9%, signal=23%	3696/1674/6444/3479/284217/3680/6442/3908/107/6546/153/7124/4634/1756/111/4624/781/59284/3676/114/113/6443/4625/3674
hsa05169	Epstein-Barr virus infection	199	-0.335635	-1.10351	0.252677	0.452373	0.298865	12125	tags=45%, list=35%, signal=29%	6773/10018/5610/3134/8737/4793/1432/5706/7874/6892/896/11047/5970/9861/3627/836/9541/894/8717/3135/5603/3105/2923/317/51135/3516/22938/5601/7431/5719/3065/6885/637/5291/3112/5707/8772/5702/5609/5879/5701/3066/5714/5705/5717/5709/1017/811/4794/6502/841/6891/7187/10454/7979/953/5708/7297/4791/6890/3661/9641/8517/5971/9612/5704/10213/79685/1019/581/8503/54205/965/8819/956/5710/5600/1871/5296/7188/63…
hsa05017	Spinocerebellar ataxia	142	-0.348898	-1.10863	0.256125	0.454787	0.30046	11572	tags=54%, list=33%, signal=36%	5706/5685/5695/8678/3708/11047/773/7419/9861/23369/116443/25814/342371/10524/6667/2911/441925/6908/3516/5601/5688/5719/5715/5291/5707/2906/5702/26100/22863/5682/2475/90550/5701/8408/5714/7436/5705/5687/5717/7416/5709/5691/9821/9776/7417/6311/292/55626/488/293/5693/7979/2902/5331/55062/5708/23152/116444/5704/10213/11273/4800/5692/8503/54205/2891/56652/10528/5710/5578/5296/5332/2903/7186/2905/23236…
hsa04621	NOD-like receptor signaling pathway	183	0.263907	1.06502	0.256757	0.454787	0.30046	3612	tags=21%, list=10%, signal=19%	846/3553/2919/1668/2920/6347/388646/3569/820/2921/3576/9447/7124/1536/7099/171389/4210/4939/6352/115362/5330/2633/114548/199713/118429/91662/23710/10628/5602/3725/1508/10135/4615/115361/4938/1669/3606/834/58484/11035
hsa04072	Phospholipase D signaling pathway	147	-0.34754	-1.11052	0.260244	0.458524	0.302929	6034	tags=34%, list=17%, signal=28%	123745/8877/8394/146850/7249/5331/2914/5898/23396/9266/100137049/4254/2768/6009/8681/5605/8525/9265/5737/255189/8527/5595/8503/6464/9846/10554/5335/5578/2846/10411/8605/56895/160851/53358/7248/3265/5296/5332/5159/22808/1609/554/5155/1950/112/23236/26052/5154/9162/2912
hsa00360	Phenylalanine metabolism	16	0.446302	1.15995	0.262774	0.460546	0.304264	3441	tags=44%, list=10%, signal=39%	3242/6898/2806/5053/1644/8639/2805
hsa04150	mTOR signaling pathway	155	-0.340109	-1.09292	0.281352	0.490525	0.324071	8501	tags=44%, list=25%, signal=33%	7473/6199/5291/6198/2885/2932/8131/6654/7484/387/9675/84219/2475/534/8408/6794/6194/4893/7479/10641/10542/64900/6502/201163/64223/54541/84335/64798/6396/79109/28956/153129/7249/51606/652968/10325/5170/55004/9894/529/1857/7482/6009/389541/5605/92335/7475/9296/5595/8503/57521/8323/51256/107080638/528/5578/5563/245973/90423/58528/11211/7248/3265/1856/5296/89780/525/729438
hsa00270	Cysteine and methionine metabolism	50	0.322805	1.06751	0.284211	0.492928	0.325658	3441	tags=32%, list=10%, signal=29%	64902/10993/635/6898/4143/26227/29968/1491/1036/3948/2806/92483/102724560/875/55256/2805
hsa05218	Melanoma	72	-0.375065	-1.10998	0.288256	0.497354	0.328582	3716	tags=24%, list=11%, signal=21%	5605/1019/581/5595/8503/3265/1871/5296/5159/578/5155/8822/1950/5154/1870/1869/1029
hsa01212	Fatty acid metabolism	57	0.312353	1.0687	0.295	0.506366	0.334536	3012	tags=30%, list=9%, signal=27%	33/2180/9200/10449/79966/36/35/30/38/1962/6342/51703/34/1376/1892/84869/401494
hsa05418	Fluid shear stress and atherosclerosis	137	0.270046	1.04476	0.301887	0.51553	0.34059	4321	tags=30%, list=13%, signal=26%	2353/658/6401/59341/3553/2949/6347/2939/445/7056/3162/7124/1843/3458/653361/810/653689/5293/5602/3725/387082/1906/10365/5590/4257/3674/3554/6385/5880/2817/2950/859/3383/4880/4217/5295/1514/2947/2938/4313/3791
hsa00510	N-Glycan biosynthesis	50	-0.394783	-1.10952	0.310345	0.52727	0.348346	12295	tags=72%, list=36%, signal=46%	440138/85365/23193/29880/79796/8813/6184/199857/57171/84920/4122/8704/1798/79868/146664/11282/54344/11320/7841/201595/79053/56052/79087/1603/10195/79644/11253/1650/3703/22845/29929/6185/8818/4249/8703/4248
hsa04750	Inflammatory mediator regulation of TRP channels	98	0.289437	1.05461	0.314961	0.532395	0.351733	3077	tags=27%, list=9%, signal=24%	816/79054/59341/3553/3479/3556/5579/162514/5732/107/5321/111/3356/4914/5588/5330/810/1573/3357/5293/5602/5734/4803/114/113/5606
hsa04742	Taste transduction	86	-0.359926	-1.08729	0.31682	0.532834	0.352023	7657	tags=28%, list=22%, signal=22%	5030/50839/22953/50840/3355/2555/196883/2784/259295/5331/2914/775/54429/954/29850/5332/1131/50832/112/23236/3352/2556/5137/9568
hsa00310	Lysine degradation	63	-0.37679	-1.09289	0.323529	0.541383	0.357671	3676	tags=27%, list=11%, signal=24%	8085/64324/56950/84444/9869/2145/79723/2122/6839/8985/56979/7468/10919/64754/84787/11105/2146
hsa04934	Cushing syndrome	155	-0.331778	-1.06615	0.328244	0.546527	0.361069	4539	tags=23%, list=13%, signal=20%	11091/64764/1388/8312/90993/8913/1857/7482/5605/1019/775/8085/7475/5595/8323/10297/779/11211/1871/1856/5332/148327/2516/112/23236/89780/1586/9134/1030/51176/1395/1031/1870/898/1869/1029
hsa04015	Rap1 signaling pathway	210	0.249495	1.02405	0.333333	0.552239	0.364842	3159	tags=20%, list=9%, signal=18%	2775/2904/8074/5156/3082/4804/1902/8631/2357/7057/3479/3397/2263/7010/1946/5579/1969/107/1436/111/2246/5330/810/2533/2255/2252/3937/2260/5293/10235/3480/7074/5604/5217/4803/7409/114/113/5590/5606/3674
hsa04723	Retrograde endocannabinoid signaling	141	-0.333051	-1.05866	0.344444	0.560413	0.370243	11227	tags=52%, list=32%, signal=35%	3708/773/4722/778/374291/51079/4704/2787/51764/4708/54539/4713/5603/2911/2785/5594/126328/2790/5601/2560/2770/2570/2783/4720/4696/4695/4724/4710/2915/4712/4709/2555/55967/196883/2784/221955/2567/3765/2561/4728/2569/5331/4701/747/4702/4715/4700/4694/4697/4726/10681/775/5595/2891/3763/5578/5600/779/5332/1268/6300/3762/112/23236/2566/200959/2786/2556/2792/2564/56901/55879/2563
hsa05210	Colorectal cancer	86	-0.354486	-1.07085	0.34447	0.560413	0.370243	11341	tags=52%, list=33%, signal=35%	4437/1499/673/324/836/8313/4088/5894/5594/7040/5601/6199/5291/6198/2885/2932/83439/6654/387/5879/2475/572/4087/4893/4292/7046/5898/8312/2956/5605/581/5595/8503/54205/5881/10297/27113/3265/5296/578/1950/4436/1630/51176/332
hsa05164	Influenza A	169	0.255476	1.02473	0.345238	0.560413	0.370243	4150	tags=24%, list=12%, signal=21%	56000/3553/90865/9021/6347/5340/5579/3569/7177/3117/3118/3576/7124/7099/3458/7098/4939/6352/64499/114548/5293/356/3111/91543/7113/5604/3117/4615/355/23430/4938/3606/834/3113/3122/4599/390748/3115/3383/3665/5295
hsa00533	Glycosaminoglycan biosynthesis - keratan sulfate	14	0.419051	1.05572	0.34629	0.560413	0.370243	1711	tags=14%, list=5%, signal=14%	10164/93010
hsa01522	Endocrine resistance	97	-0.349951	-1.06708	0.346682	0.560413	0.370243	8485	tags=38%, list=25%, signal=29%	6199/5291/6198/2885/6654/6714/2475/572/5469/4893/10498/196883/10683/4855/638/5747/5605/1019/4318/581/5595/8503/6464/5600/53358/3265/1871/5296/6300/3714/54567/112/4854/1031/1870/1869/1029
hsa04540	Gap junction	88	-0.352283	-1.06992	0.353211	0.568209	0.375393	10513	tags=49%, list=30%, signal=34%	2767/5894/7277/7082/7846/2911/113457/5594/2770/2885/6654/6714/7280/10383/203068/4893/2915/5598/196883/3358/347733/84790/2697/5331/1453/5605/10382/5595/112714/51807/5578/10381/3265/5332/5159/7278/10376/5155/1950/112/23236/5154/983
hsa04371	Apelin signaling pathway	139	-0.332171	-1.05284	0.356027	0.569985	0.376567	10729	tags=44%, list=31%, signal=30%	2787/51764/4088/4208/5894/808/182/441925/2785/5594/6237/2790/6548/2770/6199/6198/2783/2475/805/6194/4087/4893/6543/7046/4899/196883/53632/2784/59/8877/146850/5564/5331/5571/4635/10681/5605/4209/100506013/9759/3991/85366/5595/10014/5565/6262/5563/4207/100271849/3265/5332/22808/112/23236/6696/2786/163688/2792/4843/4854/8862
hsa05215	Prostate cancer	97	-0.34747	-1.05951	0.358124	0.570599	0.376972	8476	tags=39%, list=25%, signal=30%	5291/2885/7184/2932/83439/6654/2475/572/4893/3320/7850/1017/10488/354/5170/8517/64764/5328/90993/5605/4318/5595/8503/3326/3265/1871/5296/148327/5159/5155/1950/3645/5154/9134/51176/1870/898/1869
hsa04520	Adherens junction	71	-0.359543	-1.06202	0.359857	0.570631	0.376994	13564	tags=62%, list=39%, signal=38%	71/1387/998/4233/6932/2033/60/8976/5819/1499/3643/1459/5797/4088/7082/6591/5594/52/56288/6885/83439/6714/387/5879/5770/8936/5792/2241/7046/81/5795/51701/1460/117178/1495/1457/283106/10163/5595/5881/81607/5818/1496/51176
hsa04810	Regulation of actin cytoskeleton	218	-0.31534	-1.04369	0.370053	0.583528	0.385514	11445	tags=48%, list=33%, signal=32%	5500/80310/23191/93408/673/10096/10097/324/10787/8874/4659/81873/5894/103910/8516/55845/3688/2249/9475/5594/6237/10093/10152/1133/10109/6548/54434/1399/79784/5291/58498/6654/6714/387/54961/5829/54776/3679/5879/2264/22801/9138/3693/4627/4893/3685/5499/57180/2934/8936/81/10094/85464/27006/8394/1072/2248/2261/79837/1132/10298/10095/3678/23396/3691/5747/8515/5501/3682/8396/2768/10092/5605/10163/10552…
hsa04210	Apoptosis	136	-0.330694	-1.04772	0.372919	0.583528	0.385514	11227	tags=45%, list=32%, signal=30%	3708/5970/1677/836/6708/5894/7277/1513/56616/7846/8717/1509/113457/330/143/5594/317/5601/1676/637/5291/8772/572/4893/823/27429/841/153090/84790/5170/7185/8517/142/5605/1616/55367/824/6709/581/5595/8503/54205/835/112714/4000/51807/10038/100506742/27113/1649/3265/5296/4001/7278/578/10376/7186/84823/3563/1515/332
hsa04713	Circadian entrainment	97	0.277134	1.01148	0.375	0.583528	0.385514	3204	tags=22%, list=9%, signal=20%	2775/2904/2353/816/2892/5579/107/116/4842/51655/111/5330/810/2982/59345/54331/8912/114/113/2793/5592
hsa05161	Hepatitis B	162	-0.325554	-1.05131	0.375	0.583528	0.385514	9476	tags=36%, list=27%, signal=26%	5594/317/51135/7040/5601/7529/2002/6885/637/5291/8772/2885/6654/3339/6714/5609/572/4893/1642/10971/1017/7046/841/10488/7187/10454/7534/7297/3661/9641/8517/64764/1388/90993/5605/4318/537/581/5595/8503/54205/4776/5578/5600/100506742/3265/1871/5296/148327/6300/57506/5111/3654/9134/1870/898/890/332/1869
hsa05226	Gastric cancer	149	-0.32707	-1.04525	0.380531	0.588674	0.388914	3845	tags=36%, list=11%, signal=32%	7473/6199/5291/6198/2885/2932/83439/23401/6654/7484/2475/4087/4893/7479/4292/1017/7046/27006/2248/6257/1495/8312/1857/7482/5605/7475/581/5595/8503/6464/8323/10297/4583/53358/11211/3265/1015/1871/1856/5296/1496/578/8822/1950/83998/89780/1045/9134/1030/51176/1870/898/1869/7015
hsa04744	Phototransduction	29	-0.427912	-1.08168	0.381842	0.588674	0.388914	2652	tags=21%, list=8%, signal=19%	3000/5145/2779/163688/2792/6010
hsa04211	Longevity regulating pathway	89	-0.341559	-1.03602	0.392652	0.602549	0.39808	8485	tags=37%, list=25%, signal=28%	6199/5291/6198/2475/8408/6794/4893/9821/9776/51094/196883/53632/84335/10488/7249/5564/5571/5468/64764/1388/90993/6009/581/8503/57521/5565/5563/7248/3265/5296/148327/10919/112
hsa05225	Hepatocellular carcinoma	167	-0.32078	-1.03847	0.402612	0.61296	0.404959	8660	tags=37%, list=25%, signal=28%	196528/2002/29117/7473/6199/5291/6198/2885/2932/83439/23401/6654/6601/7484/2475/572/9817/6604/4087/4893/7479/4259/6605/7046/6598/86/6599/8312/1857/7482/5605/1019/7475/581/5595/8503/6464/51412/8323/6602/5335/5578/10297/53358/11211/3265/1871/1856/5296/6597/7296/578/2941/8193/89780/51176/1870/1728/1869/1029/7015
hsa04916	Melanogenesis	101	0.276367	1.0154	0.404762	0.61296	0.404959	3101	tags=23%, list=9%, signal=21%	7472/2775/816/7483/7477/7476/5579/107/7481/1910/8325/111/80326/5330/810/81029/5604/1906/84699/114/113/8321/434
hsa04066	HIF-1 signaling pathway	109	0.270005	1.00844	0.404959	0.61296	0.404959	2695	tags=20%, list=8%, signal=19%	816/2027/2056/3101/3479/7010/5579/5054/3569/3162/229/5209/1536/7099/3458/5293/3948/3480/5604/1906/7018/92483
hsa04071	Sphingolipid signaling pathway	118	-0.330455	-1.0305	0.407865	0.614566	0.40602	11046	tags=44%, list=32%, signal=30%	5970/123099/10558/4363/5515/5894/8717/5603/1509/9294/9475/5594/5601/2770/637/5291/8439/8560/55012/387/5879/4893/204219/8877/29956/5518/5331/5170/5525/5528/6610/5526/2768/5605/5522/91012/581/5595/8503/5881/9846/5578/5600/3265/624/5296/5332/28227/6300/7186/10715/23236
hsa05213	Endometrial cancer	58	-0.362522	-1.04003	0.41358	0.62037	0.409854	8608	tags=52%, list=25%, signal=39%	1499/673/324/8313/5894/5594/2002/5291/2885/2932/83439/3611/6654/572/4893/4292/5170/1495/8312/5605/581/5595/8503/10297/3265/5296/1496/578/1950/51176
hsa04666	Fc gamma R-mediated phagocytosis	96	-0.335906	-1.0211	0.418872	0.625491	0.413237	9476	tags=55%, list=27%, signal=40%	283748/10096/10097/8853/81873/8611/5894/5594/7408/10093/2212/10109/1399/6199/5291/6198/5879/57180/2934/8936/50807/274/1785/4082/10094/123745/8877/8394/1072/10095/23396/100137049/3636/10092/8681/5580/10163/10552/3985/55616/5058/255189/5595/8503/9846/27040/5335/5578/8605/3984/8398/5296/85477
hsa04933	AGE-RAGE signaling pathway in diabetic complications	100	0.274956	1.00624	0.421875	0.627035	0.414258	2669	tags=23%, list=8%, signal=21%	6401/3553/1958/6347/5579/5054/7056/3569/3576/7124/1536/2152/2308/185/5330/595/5293/4772/1286/5292/5602/3725/1906
hsa00230	Purine metabolism	126	-0.327932	-1.02911	0.42539	0.627035	0.414258	6878	tags=33%, list=20%, signal=27%	2987/196883/100/102157402/5471/158/646625/22875/5147/29922/953/5150/4832/471/9061/159/5198/2984/10201/3704/84284/5146/8833/318/124583/1633/955/956/4831/3000/3615/58497/6240/2272/954/4830/5145/112/56953/5143/5137/6241
hsa04926	Relaxin signaling pathway	129	-0.325643	-1.02534	0.425556	0.627035	0.414258	9877	tags=42%, list=29%, signal=30%	1386/5603/2785/5594/7040/2790/5601/2770/2277/5291/339403/2783/2885/7422/6654/6714/5609/7423/4087/4893/7046/196883/2784/10488/59/1278/5331/117579/64764/1388/1277/90993/10681/5605/4318/5595/8503/6464/4312/5578/5600/53358/3265/5296/5332/148327/6300/112/23236/2786/1284/2792/1282/4843
hsa05202	Transcriptional misregulation in cancer	189	-0.31261	-1.02379	0.432258	0.634105	0.418929	5121	tags=23%, list=15%, signal=19%	648/5914/5468/6257/7185/5747/653604/5328/8350/440093/79058/727837/84444/4318/2521/581/1050/6929/5546/26471/8464/3205/1649/7849/8356/578/8091/7468/2118/3207/8353/5154/8351/4613/8357/8355/1031/3195/3206/51804/6495/890/6756
hsa04910	Insulin signaling pathway	137	-0.319919	-1.01255	0.445312	0.650391	0.429688	9036	tags=44%, list=26%, signal=32%	2997/5601/2889/2002/57818/1399/6199/5291/6198/2885/6517/2932/6654/5576/868/5584/2475/805/572/6194/9322/8789/4893/5499/5770/5792/10211/53632/10603/3099/7249/5564/5571/23433/23265/5170/92579/90673/5501/89801/3636/6009/5605/5260/3991/5595/8503/6464/57521/5565/80201/5563/53358/7248/3265/5296/31/5834/2194/163688
hsa05410	Hypertrophic cardiomyopathy	90	0.271992	0.990891	0.451128	0.655533	0.433085	3159	tags=24%, list=9%, signal=22%	3696/1674/6444/3479/284217/3680/6442/3908/3569/6546/7124/4634/1756/4624/781/59284/51422/1906/3676/6443/4625/3674
hsa04612	Antigen processing and presentation	70	0.278824	0.983993	0.453416	0.655533	0.433085	5024	tags=45%, list=15%, signal=39%	920/3117/3118/3824/7124/925/3458/926/3804/3111/3812/3802/3811/3821/3117/3823/1508/3113/1520/3122/8302/3115/567/1514/5641/115653/3123/3109/927/3805/972/3809
hsa04510	Focal adhesion	201	-0.308858	-1.01775	0.454739	0.655533	0.433085	11445	tags=49%, list=33%, signal=33%	5500/80310/93408/1499/673/399694/2316/896/4659/5894/103910/256076/8516/2317/3688/894/9475/3912/330/5594/7408/2318/5601/1293/2889/2002/2277/1399/857/5291/58498/2885/7422/2932/3611/6654/6714/387/5829/54776/3679/5879/7423/7094/572/22801/3693/3685/5499/81/3914/8394/5923/1278/10298/2321/3911/5170/3678/23396/3691/5747/8515/5501/1298/1277/7059/5228/7791/824/5058/85366/5595/8503/6464/5881/5578/53358/3265…
hsa05032	Morphine addiction	91	-0.330828	-1.00733	0.458716	0.658415	0.434989	1237	tags=14%, list=4%, signal=14%	3762/112/2566/200959/2786/2556/2792/5143/5137/9568/2564/55879/2563
hsa04152	AMPK signaling pathway	120	-0.322553	-1.00823	0.463004	0.661719	0.437172	9141	tags=46%, list=26%, signal=34%	10645/2997/29904/57818/6885/6199/5291/6198/55012/6517/5213/2475/8408/6794/8789/51094/53632/84335/10488/5518/10890/1994/5214/7249/5564/5571/5468/5170/64764/5525/92579/126129/5528/3156/5526/90993/6009/200186/5522/92335/3991/8503/57521/5565/5563/7248/5296/148327/31/1375/28227/5208/5210/2194/890
hsa00061	Fatty acid biosynthesis	18	-0.447045	-1.01747	0.467697	0.665568	0.439715	2748	tags=28%, list=8%, signal=26%	23205/31/81616/2194/2182
hsa04973	Carbohydrate digestion and absorption	47	0.303256	0.996844	0.472362	0.669347	0.442211	3693	tags=26%, list=11%, signal=23%	6523/3101/486/5579/6514/5330/5293/482/2538/2542/23439/478
hsa04611	Platelet activation	124	0.262261	0.991391	0.495327	0.698915	0.461746	3664	tags=28%, list=11%, signal=25%	64805/6915/51206/5739/2244/107/5321/2243/2266/5742/111/2814/5330/3937/5293/2207/5023/6916/10235/2534/695/23533/2982/2147/114/113/5590/3674/4638/5592/54518/5294/6850/10125/2815
hsa04972	Pancreatic secretion	102	0.266033	0.980587	0.5	0.702532	0.464135	3773	tags=25%, list=11%, signal=22%	1080/26279/486/5579/8671/5320/760/107/952/1359/3778/111/885/5330/5322/482/1361/683/114/113/5874/23439/6343/478/489
hsa00511	Other glycan degradation	18	-0.433191	-0.985938	0.51264	0.717266	0.473869	12670	tags=72%, list=37%, signal=46%	2519/4126/4123/3073/4125/2720/284004/3074/10825/57704/64772/4758/2629
hsa04512	ECM-receptor interaction	88	-0.324697	-0.986141	0.514908	0.717424	0.473974	1821	tags=18%, list=5%, signal=17%	3909/3673/3915/22798/3910/6696/1311/1284/3655/7450/1282/3381/1280/3161/1297/7060
hsa00910	Nitrogen metabolism	17	-0.43375	-0.983953	0.519499	0.720804	0.476207	534	tags=18%, list=2%, signal=17%	767/762/771
hsa04720	Long-term potentiation	67	0.269735	0.939586	0.524096	0.724166	0.478428	1963	tags=13%, list=6%, signal=13%	27330/2904/816/814/5579/5502/107/5330/810
hsa05130	Pathogenic Escherichia coli infection	196	-0.299608	-0.983888	0.528403	0.7271	0.480366	12104	tags=52%, list=35%, signal=34%	7100/8976/9170/9080/147945/8737/4793/1432/23191/4642/10096/49861/10097/5970/10787/836/81873/100506658/1365/7277/114609/7082/4691/55845/3688/7846/8717/5603/9475/113457/5594/51135/10093/2212/9267/5861/5601/10109/4641/6885/79784/8772/6714/387/7280/5879/10383/203068/9138/10006/4627/4644/57180/8936/6188/9368/8440/841/375/10094/347733/10454/147179/84790/2017/10095/25/8517/9266/283446/2597/55971/2768/10…
hsa04213	Longevity regulating pathway - multiple species	62	-0.335977	-0.972658	0.535539	0.733887	0.48485	8577	tags=37%, list=25%, signal=28%	3065/6199/5291/6198/2475/3066/4893/3305/196883/53632/3310/84335/5564/5571/3304/3303/8503/57521/5565/5563/3265/5296/112
hsa04261	Adrenergic signaling in cardiomyocytes	150	-0.30598	-0.978773	0.541345	0.736614	0.486652	6650	tags=32%, list=19%, signal=26%	483/196883/493/488/10488/7168/782/5518/146850/5331/818/4635/146/64764/5525/5528/7170/5501/476/1388/5526/90993/27092/775/5522/6331/5595/481/784/6262/5578/5600/10411/779/5332/148327/28227/6300/7134/7139/59283/785/7169/112/23236/487/6330/163688
hsa04950	Maturity onset diabetes of the young	26	-0.389945	-0.959441	0.541953	0.736614	0.486652	6000	tags=27%, list=17%, signal=22%	168620/6927/222546/3175/3110/4821/389692
hsa04919	Thyroid hormone signaling pathway	121	-0.310109	-0.970072	0.546473	0.739737	0.488715	9568	tags=42%, list=28%, signal=31%	8841/5594/480/90390/6548/3065/5291/10499/2932/6714/5213/2475/572/3066/5469/4893/3685/483/488/4855/5214/7249/5331/652/5170/6257/476/9442/7067/9862/84812/6009/9968/5605/5595/8503/481/51196/113026/5335/5578/3265/5296/5332/5208/2648/23236/487/4854/1734/53919
hsa04710	Circadian rhythm	30	-0.376409	-0.958561	0.549202	0.740422	0.489168	13681	tags=63%, list=40%, signal=38%	6097/8454/8945/406/1385/9575/1408/1407/23291/6500/9978/53632/5564/5571/1453/4862/1454/5565/5563
hsa00513	Various types of N-glycan biosynthesis	39	-0.360393	-0.965475	0.553109	0.742682	0.490661	10937	tags=56%, list=32%, signal=39%	79796/3073/6184/199857/6487/4122/8704/284004/79868/11282/11320/201595/56052/79087/1603/10195/11253/1650/3703/3074/6185/8703
hsa04725	Cholinergic synapse	113	0.257085	0.950394	0.5625	0.752259	0.496988	3085	tags=19%, list=9%, signal=17%	1129/2775/1137/2353/816/814/5579/107/111/5330/60482/5293/2534/23533/5604/84699/59345/54331/114/113/2793
hsa04216	Ferroptosis	41	0.291825	0.929437	0.570796	0.760301	0.502301	2678	tags=22%, list=8%, signal=20%	2180/3162/23516/55240/1356/1536/5621/51703/7018
hsa04911	Insulin secretion	86	-0.313144	-0.945965	0.584101	0.774923	0.511961	6780	tags=35%, list=20%, signal=28%	54795/483/196883/10488/5331/818/9699/64764/476/1388/90993/775/6833/481/27094/6262/5578/779/5332/148327/2740/5864/157855/1131/3782/3780/112/3767/23236/6804
hsa00592	alpha-Linolenic acid metabolism	25	0.31071	0.902929	0.589928	0.777391	0.513592	2320	tags=24%, list=7%, signal=22%	26279/5320/5321/30/11145/5322
hsa04935	Growth hormone synthesis, secretion and action	119	0.25174	0.942813	0.590909	0.777391	0.513592	3077	tags=18%, list=9%, signal=16%	3483/2353/2690/3486/3479/9021/8835/5579/107/6751/3726/6752/111/5330/5293/5602/5604/84699/114/113/5606
hsa05200	Pathways in cancer	530	-0.280051	-0.971477	0.592965	0.777391	0.513592	8612	tags=33%, list=25%, signal=25%	405/2002/2277/3065/1399/637/815/7473/6199/5291/6198/8772/2783/2885/7184/3567/7422/2932/83439/23401/6654/7484/387/5879/2475/2264/7423/805/572/9817/3066/9138/4087/6500/4893/3685/3320/3592/7479/4259/4292/8453/1017/7046/9978/6502/841/196883/57449/3914/2784/10683/7187/613/7709/27006/10342/4855/1613/354/2248/2261/5331/652/5898/818/3911/5914/25/4791/5468/6257/1495/3570/7185/5467/8517/5747/374654/7170/25…
hsa01523	Antifolate resistance	30	0.296801	0.905051	0.6	0.782634	0.517056	2271	tags=23%, list=7%, signal=22%	3553/3569/7124/9429/2352/6470/2350
hsa05120	Epithelial cell signaling in Helicobacter pylori infection	70	-0.316291	-0.932741	0.601665	0.782634	0.517056	11046	tags=54%, list=32%, signal=37%	5970/836/51382/8992/9114/7082/5603/6868/527/23545/127124/5601/523/10312/102/6714/5879/83700/534/10392/50848/535/51606/533/8517/529/9296/5058/537/528/5335/5600/245973/90423/28964/6300/525/245972
hsa04664	Fc epsilon RI signaling pathway	67	-0.315865	-0.927723	0.604067	0.782702	0.5171	8476	tags=42%, list=25%, signal=32%	5603/5594/5601/5291/2885/3567/6654/5609/5879/4893/123745/5170/100137049/8681/5605/255189/5595/8503/5881/9846/27040/5335/5578/5600/8605/3265/5296/6300
hsa05033	Nicotine addiction	40	-0.344029	-0.927757	0.606684	0.783045	0.517327	1736	tags=22%, list=5%, signal=21%	2903/1141/2905/2566/200959/2556/2564/55879/2563
hsa05135	Yersinia infection	136	0.247442	0.951707	0.613861	0.784509	0.518294	3910	tags=26%, list=11%, signal=23%	27330/2353/3553/3586/6347/920/3569/3576/7124/925/7099/4210/926/2533/114548/3937/5293/4772/5602/3725/5604/3676/7409/4615/5606/4773/3932/3606/7535/834/58484/7454/7456/653857/5880
hsa00565	Ether lipid metabolism	49	-0.336364	-0.939247	0.614428	0.784509	0.518294	6034	tags=31%, list=17%, signal=25%	123745/7368/387521/5168/100137049/8681/255189/79888/5319/8605/8398/9514/79153/284161/5050
hsa04360	Axon guidance	182	-0.290528	-0.949197	0.616216	0.784509	0.518294	8802	tags=41%, list=25%, signal=31%	56288/2770/5535/54434/815/64221/5291/2041/25791/2932/3611/6714/387/54961/2050/5879/1948/84552/9860/4893/219699/655/10501/56896/8440/2044/85464/1072/10298/818/8482/25/5170/5747/2048/9901/10505/91653/137970/84448/3985/5362/57522/5058/23380/5595/7869/8503/10371/5881/4776/6608/5335/5578/1942/55558/3984/3265/5296/56920/1020/7223/5361/10500/55740/6405/90249/1945/1630/10154/56963/1944/7225/54437/6091
hsa04912	GnRH signaling pathway	93	-0.304991	-0.930012	0.617241	0.784509	0.518294	13790	tags=63%, list=40%, signal=38%	2776/3845/776/4214/6655/998/91860/109/4216/2778/5338/115/1432/468/283748/3708/778/4215/1081/2767/5894/3972/808/5603/5594/5601/2002/815/2885/2798/6654/6714/5609/805/4893/5598/196883/123745/5331/818/100137049/8681/5605/5580/775/255189/5595/5578/5600/8605/779/4323/3265/2796/5332/6300/112/23236/163688
hsa04622	RIG-I-like receptor signaling pathway	70	-0.313014	-0.923078	0.623068	0.785792	0.519142	13868	tags=44%, list=40%, signal=27%	843/4214/3551/29110/1147/55593/8737/4793/1432/5970/3627/8717/5603/64343/5601/9140/6885/8772/3592/841/7187/5300/3661/9641/8517/9755/5600/6300/57506/7706/7186
hsa05211	Renal cell carcinoma	69	-0.312394	-0.920894	0.623515	0.785792	0.519142	9476	tags=43%, list=27%, signal=32%	5594/54583/7040/6923/2889/405/1399/5291/2885/7030/7422/6654/5879/572/4893/8453/9978/201163/10298/112398/6921/5605/5058/5595/8503/112399/5546/3265/5296/5155
hsa00052	Galactose metabolism	31	-0.354516	-0.905834	0.62533	0.785792	0.519142	10334	tags=42%, list=30%, signal=29%	3098/2595/8704/2720/57818/5213/3099/5214/92579/6476/80201/2717/57016
hsa04068	FoxO signaling pathway	129	-0.29732	-0.936163	0.627778	0.785902	0.519215	10008	tags=37%, list=29%, signal=27%	894/5603/2911/4303/5594/7040/5601/901/9140/57818/5291/2885/6517/6654/6794/4893/1017/7046/1032/6502/3276/53632/51701/9456/5564/5571/9454/5170/92579/116986/5605/85417/5595/1454/8503/114907/5565/5600/5563/3265/5296/6300/1950/1030/10733/891/5347/9133
hsa04915	Estrogen signaling pathway	137	-0.297497	-0.941584	0.63058	0.786454	0.519579	11523	tags=46%, list=33%, signal=31%	1385/468/399694/3708/8202/3306/2289/7031/5894/9166/808/6667/1386/1509/2911/5594/2288/2770/5291/2885/7184/10499/6654/6714/805/4893/3320/390792/3305/196883/3858/3310/10488/3765/5331/5914/3872/64764/1388/90993/3304/5605/5580/4318/3303/5595/8503/6464/3763/3326/53358/3265/5296/5332/148327/3859/3762/112/23236/163688/54474/25984/9568
hsa00603	Glycosphingolipid biosynthesis - globo and isoglobo series	15	-0.407975	-0.895586	0.647383	0.804397	0.531434	5157	tags=40%, list=15%, signal=34%	3074/8706/2523/53947/2717/2524
hsa00030	Pentose phosphate pathway	30	-0.347972	-0.886144	0.654255	0.809915	0.535079	7875	tags=53%, list=23%, signal=41%	9563/5631/5211/6120/5226/5213/25796/2821/8789/6888/8277/5214/22934/226/7086/2539
hsa04924	Renin secretion	69	0.256569	0.89854	0.66875	0.822073	0.543111	2828	tags=23%, list=8%, signal=21%	1907/5732/116/153/3778/185/111/5330/810/5136/2982/5734/154/1906/5140/1508
hsa00130	Ubiquinone and other terpenoid-quinone biosynthesis	11	0.372103	0.861243	0.669014	0.822073	0.543111	2754	tags=27%, list=8%, signal=25%	3242/6898/79001
hsa04930	Type II diabetes mellitus	46	-0.314935	-0.871232	0.689139	0.841966	0.556254	4127	tags=26%, list=12%, signal=23%	777/8913/5580/775/5595/8503/6833/80201/5315/5296/3767/389692
hsa04530	Tight junction	169	-0.280354	-0.908234	0.691721	0.841966	0.556254	11261	tags=45%, list=33%, signal=30%	10096/49861/92359/10097/91862/5515/81873/100506658/103910/1365/7277/7082/3688/7846/79778/55114/153562/9475/113457/7408/10093/4637/5601/10109/56288/79784/51735/5872/6714/387/5609/5879/83700/5584/6794/84552/4627/57180/50848/8189/9368/81/53632/10094/5518/3993/5564/84790/2017/5571/10095/3308/23370/10092/1019/5522/10552/9181/1366/93643/140465/5565/112714/4771/51807/5563/3996/23327/58538/7278/51208/103…
hsa05160	Hepatitis C	157	-0.283185	-0.910305	0.6939	0.841966	0.556254	12125	tags=41%, list=35%, signal=26%	6773/5610/9080/148022/8737/1499/673/49861/5970/3627/836/5515/6256/100506658/5894/1365/949/8717/27102/5594/317/7529/637/5291/8772/2885/2932/6654/572/4893/10971/1017/3646/841/7532/7187/5518/7533/7534/7297/3661/9641/8517/5605/1019/5522/10197/1366/581/5595/8503/54205/3265/1871/5296/578/51208/57506/7186/24146/1950/149461/1870/1869
hsa04961	Endocrine and other factor-regulated calcium reabsorption	53	-0.312288	-0.881434	0.696296	0.841966	0.556254	9474	tags=49%, list=27%, signal=36%	1212/480/793/163/491/1173/160/3816/1213/6543/1785/483/493/5331/7421/476/1211/481/5578/624/5332/8218/3817/112/23236/26052
hsa04727	GABAergic synapse	89	-0.292586	-0.887476	0.700344	0.841966	0.556254	2694	tags=20%, list=8%, signal=19%	10681/4905/775/57468/3763/5578/779/112/2566/200959/2786/2556/2792/2571/9568/2564/55879/2563
hsa01040	Biosynthesis of unsaturated fatty acids	27	0.293197	0.861381	0.700375	0.841966	0.556254	4486	tags=41%, list=13%, signal=35%	9200/79966/30/6342/10965/401494/641371/51/79071/122970/79993
hsa00600	Sphingolipid metabolism	49	-0.313301	-0.874849	0.70398	0.843257	0.557107	6137	tags=33%, list=18%, signal=27%	204219/8877/29956/7368/64781/6610/10825/55627/768239/91012/57704/9514/2717/10715/4758/2629
hsa05224	Breast cancer	147	-0.279764	-0.89395	0.717608	0.855451	0.565163	3845	tags=21%, list=11%, signal=19%	1857/7482/5605/1019/7475/581/5595/8503/6464/8323/672/10297/53358/11211/3265/1871/1856/5296/578/23462/3714/8822/54567/1950/388585/675/89780/51176/4854/1870/1869
hsa04724	Glutamatergic synapse	114	0.240801	0.893586	0.719298	0.855451	0.565163	3085	tags=18%, list=9%, signal=16%	246213/2775/2904/2918/27165/2892/6505/5579/107/5321/6506/54407/111/5330/59345/54331/2899/114/113/2793
hsa00520	Amino sugar and nucleotide sugar metabolism	49	-0.306877	-0.856909	0.727612	0.861056	0.568866	13866	tags=61%, list=40%, signal=37%	2582/4351/1727/5373/55577/5372/51167/2762/2585/3073/3098/8790/197258/2673/132789/7358/2821/7264/29926/140838/51005/54187/3099/3074/10007/51706/29925/606495/80201/80146
hsa05216	Thyroid cancer	37	-0.312307	-0.830053	0.735142	0.861056	0.568866	5005	tags=51%, list=14%, signal=44%	1499/673/6256/8030/5594/83439/4893/10342/5468/6257/7170/7175/5605/581/5595/3265/7849/578/51176
hsa04215	Apoptosis - multiple species	32	-0.327513	-0.839971	0.735874	0.861056	0.568866	11302	tags=62%, list=33%, signal=42%	57448/331/842/10018/8678/836/56616/441925/330/317/5601/637/8772/27429/841/581/54205/27113/578/332
hsa00051	Fructose and mannose metabolism	33	-0.323675	-0.831895	0.739762	0.861056	0.568866	8105	tags=48%, list=23%, signal=37%	3098/8790/197258/7167/5213/8789/7264/29926/3099/5214/29925/80201/226/5208/5210/57016
hsa00534	Glycosaminoglycan biosynthesis - heparan sulfate / heparin	24	0.288786	0.828519	0.741007	0.861056	0.568866	10639	tags=60%, list=31%, signal=42%	2132/9653/126792/2135/266722/8509/9394/64132/26229/9956/2137/11285/8509/3340/2134
hsa04922	Glucagon signaling pathway	107	0.237928	0.886688	0.741935	0.861056	0.568866	2974	tags=19%, list=9%, signal=17%	816/2998/5105/2642/2203/6514/2645/2308/5106/5330/810/32/3948/51422/150094/10891/84699/92483/5140/2538
hsa04022	cGMP-PKG signaling pathway	166	-0.274034	-0.887146	0.742111	0.861056	0.568866	11523	tags=45%, list=33%, signal=30%	1385/5500/468/3643/3708/6722/477/7419/778/1909/4208/4659/2767/5894/808/1386/9475/4878/8654/5594/7408/480/4882/2969/2770/5535/10335/491/387/805/572/3779/7416/5499/6543/7417/483/196883/292/493/488/10488/293/146850/5331/146/64764/5501/476/1388/90993/2768/5605/775/4209/85366/5595/481/4776/27094/779/4207/100271849/624/5332/148327/9569/157855/112/152/23236/487/163688/7225
hsa04960	Aldosterone-regulated sodium reabsorption	37	-0.30569	-0.812466	0.75323	0.870239	0.574933	6650	tags=30%, list=19%, signal=24%	483/3291/5170/476/5595/8503/481/5578/5296/23327/2810
hsa04392	Hippo signaling pathway - multiple species	28	-0.328498	-0.825099	0.755705	0.870239	0.574933	4609	tags=46%, list=13%, signal=40%	55233/7003/84962/7004/83937/6788/8994/7005/11186/5058/1454/4771/8463
hsa00515	Mannose type O-glycan biosynthesis	23	-0.335435	-0.806886	0.757866	0.870239	0.574933	9840	tags=52%, list=28%, signal=37%	11041/6487/10329/8704/146664/9215/55624/2218/84892/148789/29954/8703
hsa05163	Human cytomegalovirus infection	225	-0.26605	-0.883005	0.774813	0.881531	0.582393	9909	tags=37%, list=29%, signal=27%	8717/6667/3135/1386/5603/9475/3105/2785/5594/2923/2790/2770/5535/2002/1399/637/6199/5291/6198/8772/2783/2885/7422/2932/6654/6714/387/5829/5879/2475/805/9138/4893/3685/811/841/196883/6891/2784/1232/10488/7249/5331/6890/3661/3570/8517/5747/64764/1388/90993/10681/2768/6009/5605/1019/5733/581/5595/8503/54205/5881/4776/5578/5600/7248/3265/1871/5296/5332/148327/7188/6300/9826/578/7186/112/23236/2786/16…
hsa00601	Glycosphingolipid biosynthesis - lacto and neolacto series	27	-0.321804	-0.803353	0.77551	0.881531	0.582393	4823	tags=30%, list=14%, signal=26%	8706/2523/79369/53947/8708/8703/84002/2524
hsa05167	Kaposi sarcoma-associated herpesvirus infection	194	-0.267771	-0.880065	0.775641	0.881531	0.582393	11999	tags=42%, list=35%, signal=28%	5532/5610/3134/148022/1432/2782/1385/1499/8678/3708/5970/836/2787/51764/5894/344807/808/8717/3135/5603/441925/3105/1237/57580/2785/5594/2790/5601/5535/637/5291/8772/2783/7422/2932/83439/6714/5609/7311/5879/22863/2475/805/64422/4893/841/6233/2784/1232/7187/146850/7297/3661/9641/8517/10681/5605/1019/9261/100507436/581/5595/8503/54205/4776/5335/5600/3265/1871/5296/4277/6300/578/5155/7186/285/2786/16…
hsa00561	Glycerolipid metabolism	61	-0.289748	-0.83646	0.780098	0.883581	0.583747	3524	tags=18%, list=10%, signal=16%	8525/8527/10554/56895/160851/2717/1609/1056/9162/4023/57016
hsa00790	Folate biosynthesis	26	-0.324654	-0.798796	0.78542	0.885455	0.584985	2477	tags=15%, list=7%, signal=14%	248/7166/8644/57016
hsa05145	Toxoplasmosis	110	0.232407	0.86739	0.789916	0.885455	0.584985	3904	tags=25%, list=11%, signal=22%	2775/284217/3586/3908/3117/3118/3918/7124/7097/7099/3458/3587/3111/5602/23533/240/3117/1234/4615/3949/5606/958/959/5294/3113/3122/10319/3115
hsa04728	Dopaminergic synapse	132	-0.270756	-0.852166	0.792601	0.885455	0.584985	11659	tags=47%, list=34%, signal=31%	1432/2782/1385/5500/468/3708/773/9575/2787/51764/5515/808/1386/5603/2785/2790/5601/2770/815/2783/55012/3799/2932/6531/805/5499/2784/10488/3765/5518/2931/5331/818/64764/5525/5528/5501/1388/5526/90993/10681/775/5522/2891/3763/5578/5600/3798/5332/148327/28227/1815/6300/2903/2774/50632/3762/84152/23236/2786/163688/2792
hsa01230	Biosynthesis of amino acids	75	-0.279909	-0.835041	0.793632	0.885455	0.584985	8105	tags=37%, list=23%, signal=29%	7167/4144/5213/2023/3421/384/6888/100526760/8277/3420/50/5230/440/5214/5832/2597/4548/587/1431/5831/22934/29920/5315/65263/226/7086/586/5723
hsa01210	2-Oxocarboxylic acid metabolism	19	-0.329679	-0.76503	0.795048	0.885455	0.584985	7494	tags=37%, list=22%, signal=29%	3421/100526760/3420/50/587/1431/586
hsa04623	Cytosolic DNA-sensing pathway	63	0.242669	0.846982	0.801075	0.889194	0.587455	3612	tags=19%, list=10%, signal=17%	3553/90865/6351/3569/9447/6352/9560/388372/81030/3606/834/11035
hsa00062	Fatty acid elongation	27	-0.310869	-0.776056	0.809524	0.895586	0.591679	11740	tags=52%, list=34%, signal=34%	5538/11332/51495/9524/9374/51102/201562/54898/60481/6785/83401/117145/64834/284486
hsa05030	Cocaine addiction	49	-0.286016	-0.798659	0.81592	0.899674	0.594379	5579	tags=31%, list=16%, signal=26%	10488/2902/116444/64764/1388/90993/2891/148327/1020/2903/8851/2905/84152/26086/2912
hsa00512	Mucin type O-glycan biosynthesis	36	0.26272	0.819813	0.824786	0.906448	0.598855	1895	tags=17%, list=5%, signal=16%	64409/55808/57452/442117/79623/2591
hsa01521	EGFR tyrosine kinase inhibitor resistance	79	-0.264462	-0.798145	0.833914	0.913465	0.60349	8485	tags=38%, list=25%, signal=29%	6199/5291/6198/2885/7422/2932/6654/6714/2475/572/6194/4893/2261/3570/5605/581/5595/8503/6464/5335/5578/2065/53358/3265/5296/5159/5155/9542/1950/5154
hsa00730	Thiamine metabolism	15	-0.3259	-0.715416	0.848485	0.920699	0.60827	9943	tags=53%, list=29%, signal=38%	203/250/158067/52/251/79178/84284/248
hsa04390	Hippo signaling pathway	156	-0.257355	-0.826662	0.853231	0.920699	0.60827	12041	tags=51%, list=35%, signal=33%	55233/84612/1855/7003/1739/5500/1499/896/324/54361/8200/84962/8313/4088/7474/5515/650/7004/894/330/6591/23418/7040/23291/56288/85407/7529/7473/2932/83439/7484/5584/84552/4087/655/5499/7479/10971/7046/6788/7532/5518/7533/3993/7534/652/1495/8994/1453/5501/8312/1857/7482/5522/7159/7005/11186/7475/353500/1454/8323/4771/10297/3996/27113/11211/1856/8463/1496/9231/6657/656/23513/174/268/89780/51176/7161…
hsa05412	Arrhythmogenic right ventricular cardiomyopathy	77	-0.263608	-0.791251	0.853972	0.920699	0.60827	8099	tags=38%, list=23%, signal=29%	83439/3679/22801/3693/3685/1605/6543/488/782/2697/2010/3678/1495/3691/8515/27092/775/784/6262/4000/779/3673/1496/59283/88/785/487/3655/51176
hsa04918	Thyroid hormone synthesis	75	-0.264115	-0.787923	0.856132	0.920699	0.60827	6650	tags=49%, list=19%, signal=40%	7173/1385/468/3708/477/2876/9601/1081/2880/1386/2882/480/6528/7184/7270/483/196883/10488/821/493869/5331/3309/64764/476/1388/90993/481/5578/5332/148327/7849/8458/53905/50506/112/23236/405753
hsa00670	One carbon pool by folate	20	-0.302992	-0.712537	0.860846	0.920699	0.60827	4860	tags=40%, list=14%, signal=34%	100528021/2618/160428/471/4524/4548/25902/7298
hsa04927	Cortisol synthesis and secretion	65	-0.265647	-0.775388	0.86253	0.920699	0.60827	4527	tags=25%, list=13%, signal=21%	196883/10488/5331/64764/1388/90993/8913/775/190/779/5332/148327/2516/112/23236/1586
hsa05235	PD-L1 expression and PD-1 checkpoint pathway in cancer	89	0.235772	0.854275	0.862595	0.920699	0.60827	3527	tags=24%, list=10%, signal=21%	2353/920/7097/7099/3458/5588/29126/916/5293/4772/919/3725/917/5604/4615/5606/4773/3932/7535/55509/10125
hsa05221	Acute myeloid leukemia	67	-0.264246	-0.776115	0.864833	0.920699	0.60827	13739	tags=54%, list=40%, signal=32%	3845/3551/6655/1437/6932/1978/6776/3562/1147/6777/3728/673/5970/5371/5894/5594/6199/5291/6198/2885/83439/6654/2475/572/4893/5914/5467/8517/5605/5595/8503/1050/3265/5296/51176/890
hsa04722	Neurotrophin signaling pathway	119	-0.258124	-0.806149	0.865471	0.920699	0.60827	9476	tags=50%, list=27%, signal=36%	10818/4793/1432/5607/468/673/399694/5970/4215/5894/808/5603/5594/396/51135/5601/2889/1399/815/5291/627/2885/2932/6654/387/5609/5879/5664/805/572/11108/4893/5598/398/4794/10603/8767/3656/818/25/5170/25970/5605/5580/9261/581/5595/8503/6464/5335/5600/53358/3265/5296/6300/3654/163688/6272/7161
hsa04012	ErbB signaling pathway	85	-0.26273	-0.793276	0.868512	0.920699	0.60827	8608	tags=41%, list=25%, signal=31%	5601/2002/1399/815/6199/5291/6198/2885/2932/6654/6714/5609/868/2475/572/4893/8440/10298/818/25/5747/27/5605/5058/5595/8503/6464/5335/5578/2065/53358/3265/5296/9542/1950
hsa01250	Biosynthesis of nucleotide sugars	37	-0.277118	-0.736526	0.873385	0.920699	0.60827	13866	tags=59%, list=40%, signal=36%	2582/4351/5373/55577/5372/2762/2585/3098/8790/197258/2673/7358/2821/7264/29926/140838/54187/3099/29925/80201/80146/55586
hsa04921	Oxytocin signaling pathway	154	-0.250663	-0.805359	0.875952	0.920699	0.60827	9715	tags=39%, list=28%, signal=28%	9475/4878/786/5594/4882/4637/10645/29904/2770/5535/2002/815/7226/6714/387/54776/805/4893/5499/5598/196883/53632/3765/123745/782/146850/5564/5331/5571/3759/5021/818/100137049/5501/8681/3770/27092/5605/775/255189/85366/5595/140465/4776/5565/784/3763/6262/5578/5563/8605/779/3265/5332/59283/3762/785/112/23236/163688
hsa04730	Long-term depression	60	-0.26445	-0.762409	0.876999	0.920699	0.60827	6034	tags=26%, list=17%, signal=22%	123745/5518/5331/100137049/2768/8681/5605/255189/5595/2891/5578/8605/3265/5332/23236/2781
hsa04340	Hedgehog signaling pathway	55	-0.263193	-0.749082	0.880099	0.920699	0.60827	10723	tags=49%, list=31%, signal=34%	339745/156/894/51684/3549/23291/8405/2932/57467/84976/64750/57758/23432/1455/374654/1453/53944/91653/84455/11127/57154/2735/1454/55733/1954/6608/23288
hsa04550	Signaling pathways regulating pluripotency of stem cells	143	-0.254849	-0.810034	0.883539	0.920699	0.60827	4319	tags=19%, list=13%, signal=17%	3175/8312/7703/1857/7482/5605/7475/5595/8503/9869/8323/84759/6929/10297/5600/11211/3265/1856/5296/6300/6657/5460/3231/89780/1749/1852/5013
hsa04670	Leukocyte transendothelial migration	114	0.224975	0.834858	0.885965	0.920699	0.60827	4285	tags=23%, list=12%, signal=20%	9071/6387/29119/9075/5579/1536/9073/3702/5010/653361/5293/399/7294/3676/7409/100288814/7430/3689/1364/4689/5880/3383/5295/5336/29895/4313
hsa04010	MAPK signaling pathway	294	-0.246567	-0.834782	0.889822	0.920699	0.60827	8676	tags=34%, list=25%, signal=25%	7786/5535/2002/2277/6885/1399/627/2885/7422/6654/5609/5879/2264/7423/4296/1845/2005/4893/57551/8550/5598/7867/7046/8491/3305/5801/6788/3310/51701/27006/123745/782/10454/2248/2261/5923/284/2321/4791/8986/9448/8517/5971/25780/100137049/777/1849/4254/8913/2768/3304/8681/5871/27092/5605/775/5228/1616/9261/5058/3303/994/255189/5595/5881/9344/784/84867/5578/23162/5600/2065/1942/1850/8605/779/1649/3265/…
hsa04925	Aldosterone synthesis and secretion	98	-0.255497	-0.779887	0.890286	0.920699	0.60827	6650	tags=27%, list=19%, signal=21%	483/196883/221955/493/10488/5331/818/747/25865/64764/476/1388/90993/8913/775/3991/481/5578/779/5332/148327/3762/112/23236/163688/51305
hsa00532	Glycosaminoglycan biosynthesis - chondroitin sulfate / dermatan sulfate	20	-0.274168	-0.644753	0.914052	0.942351	0.622574	10566	tags=45%, list=31%, signal=31%	126792/166012/113189/54480/55790/55501/64132/26229/11285
hsa04270	Vascular smooth muscle contraction	134	-0.241629	-0.764081	0.924444	0.950123	0.627709	11445	tags=44%, list=33%, signal=30%	5500/673/283748/3708/778/1909/391013/4659/10203/2767/5894/808/10266/9475/4878/5594/4882/4637/10335/79784/387/54776/805/9138/3779/4627/5499/196883/135/59/123745/5331/146/100137049/5501/2768/8681/5605/5580/775/255189/85366/5595/5319/140465/27094/5578/8605/779/8398/5332/797/9826/157855/112/23236/163688/79924/72
hsa00920	Sulfur metabolism	10	-0.313342	-0.623899	0.933239	0.956211	0.631731	6581	tags=40%, list=19%, signal=32%	4357/54928/10380/9061
hsa04920	Adipocytokine signaling pathway	69	-0.23983	-0.706985	0.938242	0.95727	0.632431	11705	tags=42%, list=34%, signal=28%	4793/6513/948/5970/6256/8717/2181/10645/5601/57818/6517/2475/6794/4794/51094/53632/5564/5571/6257/8517/92579/126129/23205/5565/5563/1375/7186/81616/2182
hsa00514	Other types of O-glycan biosynthesis	47	-0.24611	-0.683384	0.940224	0.95727	0.632431	13215	tags=57%, list=38%, signal=36%	117248/29071/5986/2589/10585/56913/145173/23127/6487/23509/8704/23275/100528030/374378/56983/63917/285203/79709/11227/8473/29954/152002/114805/8703/55568/727936/8985
hsa00450	Selenocompound metabolism	17	-0.271282	-0.615396	0.942897	0.95727	0.632431	9139	tags=65%, list=26%, signal=48%	114112/22928/51540/22929/118672/92935/883/9061/4548/4141/7296
hsa00480	Glutathione metabolism	57	-0.23102	-0.659404	0.965087	0.975647	0.644571	11185	tags=42%, list=32%, signal=29%	2876/2940/221357/51060/2879/2937/50484/2880/5226/2686/2882/6611/26873/4259/51471/493869/4953/10314/6723/6240/79017/2941/2539/6241
hsa00564	Glycerophospholipid metabolism	98	-0.230381	-0.703221	0.966857	0.975647	0.644571	6034	tags=35%, list=17%, signal=29%	9791/254531/8760/139189/253558/43/10908/5833/64900/123745/2820/1120/79143/150763/100137049/8681/81490/8525/8443/9926/255189/8527/9489/79888/5319/10554/1119/8605/56895/160851/6901/8398/1609/9162
hsa05162	Measles	139	-0.225742	-0.715508	0.969866	0.975726	0.644624	10008	tags=33%, list=29%, signal=23%	894/10399/8717/27102/317/51135/54106/5601/940/6885/637/5291/8772/2932/868/572/3592/1017/3305/841/3310/103/7187/8667/7297/1460/4179/3661/9641/1457/8517/283106/3304/1019/3303/581/8503/54205/27113/5296/578/57506/3654/9134/898/7161
hsa00020	Citrate cycle (TCA cycle)	30	-0.229554	-0.584582	0.981383	0.984339	0.650314	10969	tags=47%, list=32%, signal=32%	8802/5162/2271/5160/6391/4190/3421/1737/4191/3420/50/4967/1431/47
hsa04740	Olfactory transduction	426	-0.151642	-0.522774	1	1	0.660661	3337	tags=3%, list=10%, signal=2%	282763/219865/79290/3000/2774/26212/81285/163688/57101/5137/143503
